# Supplementary material for: Genome-Wide Analysis of Immune Activation in Human T and B Cells Reveals Distinct Classes of Alternatively Spliced Genes
Source: PLoS One. 2009 Nov 19;4(11):e7906. doi: 10.1371/journal.pone.0007906 (PMC2775942; doi:10.1371/journal.pone.0007906)
Supplement: Table S1 — CYT ID - Cytometry platform unique variable identifier CYT - Cytometry Cell Type - Top level classification of cell population Assay - The string consists of the target antigens separated by underscores and arranged by the channel number the reagent is measured on with SurroScan. Population - Describes the specific cell population. Names are based on the presence (p) or absences (n) of an individual antigen, e.g. CD3pCD8p represents CD3 positive CD8 positive T cells, i.e. CD8 T cells. A typical ASSAY may have 1 to 10 different populations as Property - Is the identifier of the type of statistic represented by the field VALUE such as COUNT (cells per uL) or INTENSITY (relative). Count and intensity results are typically generated for each POPULATION_NAME Count - Variable is an absolute cell count Ratio - Ratio of two population counts INTENSITY0 - Channel 0 intensity, the first antigen in assay INTENSITY1 - Channel 1 intensity, the second antigen in assay INTENSITY2 - Channel 2 intensity, the third antigen in assay p - Presence or positive stain of an antigen, e.g. CD3p represents CD3 positive T cells. n - Absences or negative stain of an antigen, e.g. CD3pCD4n represents CD3 positive and CD4 negative T cells. pn - Weaker positive in relative to stronger positive stain of an antigen in same assay, e.g. CD45RBpn and CD45RBp represent CD45RB dim and CD45RB bright population. SUM - Add up the counts of two or more daughter populations to obtain the counts of a parent population, e.g. the counts of CD4pCD45RApCD62Ln and CD4pCD45RApCD62Lp populations are added up to get the counts of CD4pCD45RAp_SUM population. Stat level - Output variables are classified into two statistical categories for comparative statistical analysis. S1 - primary variable statistic used in reduced variable set form primary analysis. S2 - secondary informative statistic biological useful represenation [−log(p-value)] - Negative logarithm (base 10) of the p-value for the given comparison Effect size [file pone.0007906.s003.xls]

## Sheet: P1019_ATvBC_S1
Differences Over Time for S1 List within a Single Group of Paired Samples
ID	Assay	Population	Property	Stat Level	Size	Activated		Control		Mean Ratios	Effect Size	P-values				Normal	Best Test
						Mean	SD	Mean	SD			P-para	P-nonp	P-used	AdjP
214728335	CD69_CD8_CD4.cb1.v1	CD4nCD8pCD69n.v1/CD4nCD8p.v1	RATIO	S1	9	0.0659729	0.0536134	0.965	0.0209488	0.0683657	22.0882	1.27474e-11	0.00390625	1.27474e-11	4.88232e-09	1	Paired T
730691851	CD69_CD8_CD4.cb1.v1	CD4nCD8pCD69p.v1/CD4nCD8p.v1	RATIO	S1	9	0.934027	0.0536134	0.0349997	0.0209488	26.6867	22.0882	1.27474e-11	0.00390625	1.27474e-11	4.88232e-09	1	Paired T
706201502	CD71_CD8_CD4.cb1.v1	CD4pCD8nCD71p.v1/CD4pCD8n.v1	RATIO	S1	9	0.789382	0.0421454	0.0223863	0.0294383	35.2618	21.0995	5.02413e-11	0.00390625	5.02413e-11	1.91419e-08	1	Paired T
863313410	CD71_CD8_CD4.cb1.v1	CD4pCD8nCD71n.v1/CD4pCD8n.v1	RATIO	S1	9	0.210391	0.0423489	0.977614	0.0294383	0.215209	21.0374	5.17937e-11	0.00390625	5.17937e-11	1.96816e-08	1	Paired T
437417355	CD25_CD8_CD4.cb1.v1	CD4nCD8pCD25n.v1/CD4nCD8p.v1	RATIO	S1	9	0.154862	0.0599331	0.985729	0.00789768	0.157104	19.4375	2.06647e-10	0.00390625	2.06647e-10	7.83191e-08	1	Paired T
783925857	CD25_CD8_CD4.cb1.v1	CD4nCD8pCD25p.v1/CD4nCD8p.v1	RATIO	S1	9	0.845138	0.0599331	0.0142707	0.00789768	59.2218	19.4375	2.06647e-10	0.00390625	2.06647e-10	7.83191e-08	1	Paired T
70383747	CD25_CD27_CD8.cb1.v3	CD8pCD25p.v1/CD8p.v1	RATIO	S1	9	0.798038	0.0505896	0.0381713	0.0205724	20.9067	19.677	4.50571e-10	0.00390625	4.50571e-10	1.69865e-07	1	Paired T
922876586	CD25_CD27_CD8.cb1.v3	CD8pCD25n.v1/CD8p.v1	RATIO	S1	9	0.198455	0.0481041	0.955943	0.0263066	0.207601	19.5386	5.59446e-10	0.00390625	5.59446e-10	2.10352e-07	1	Paired T
667656676	CD25_CD8_CD4.cb1.v1	CD4pCD8nCD25n.v1/CD4pCD8n.v1	RATIO	S1	9	0.125732	0.0611332	0.965753	0.0142307	0.130191	18.9264	5.99073e-10	0.00390625	5.99073e-10	2.24652e-07	1	Paired T
271293804	CD25_CD8_CD4.cb1.v1	CD4pCD8nCD25p.v1/CD4pCD8n.v1	RATIO	S1	9	0.874268	0.0611332	0.0342466	0.0142307	25.5286	18.9264	5.99073e-10	0.00390625	5.99073e-10	2.24652e-07	1	Paired T
200372653	IFNg_CD4_CD3.cb1.v1	CD3pCD4nIFNgn.v1/CD3pCD4n.v1	RATIO	S1	9	0.539952	0.0384072	0.989427	0.00750626	0.545722	16.2431	7.60286e-10	0.00390625	7.60286e-10	2.83587e-07	1	Paired T
188268447	IFNg_CD4_CD3.cb1.v1	CD3pCD4nIFNgp.v1/CD3pCD4n.v1	RATIO	S1	9	0.460048	0.0384072	0.0105729	0.00750626	43.5119	16.2431	7.60286e-10	0.00390625	7.60286e-10	2.83587e-07	1	Paired T
994552695	CD25_CD27_CD4.cb1.v1	CD4pCD25p.v1/CD4p.v1	RATIO	S1	9	0.84912	0.063895	0.057562	0.0192382	14.7514	16.7759	9.53448e-10	0.00390625	9.53448e-10	3.53729e-07	1	Paired T
913026685	CD25_CD27_CD4.cb1.v1	CD4pCD25n.v1/CD4p.v1	RATIO	S1	9	0.150518	0.0639975	0.942303	0.0191132	0.159734	16.7651	9.62429e-10	0.00390625	9.62429e-10	3.56099e-07	1	Paired T
767311836	CD71_CD8_CD4.cb1.v1	CD4nCD8pCD71n.v1/CD4nCD8p.v1	RATIO	S1	9	0.196023	0.0741674	0.97431	0.0250276	0.201191	14.0613	1.24997e-09	0.00390625	1.24997e-09	4.6124e-07	1	Paired T
983802688	CD71_CD8_CD4.cb1.v1	CD4nCD8pCD71p.v1/CD4nCD8p.v1	RATIO	S1	9	0.803977	0.0741674	0.0256903	0.0250276	31.295	14.0613	1.24997e-09	0.00390625	1.24997e-09	4.6124e-07	1	Paired T
381123490	CD28_CD45RA_CD4.cb2.v1	CD4pCD28n_SUM/CD4p.v1	RATIO	S1	9	0.848459	0.0507345	0.144649	0.0446831	5.86565	14.7226	1.59479e-09	0.00390625	1.59479e-09	5.85289e-07	1	Paired T
433343360	CD28_CD45RA_CD4.cb2.v1	CD4pCD28p_SUM/CD4p.v1	RATIO	S1	9	0.151541	0.0507345	0.85519	0.0446215	0.177201	14.7281	1.61087e-09	0.00390625	1.61087e-09	5.8958e-07	1	Paired T
960596641	CD134_CD8_CD4.cb1.v1	CD4pCD8nCD134n.v1/CD4pCD8n.v1	RATIO	S1	9	0.252271	0.0802113	0.981841	0.00900927	0.256937	12.7828	3.78771e-09	0.00390625	3.78771e-09	1.38251e-06	1	Paired T
829155179	CD134_CD8_CD4.cb1.v1	CD4pCD8nCD134p.v1/CD4pCD8n.v1	RATIO	S1	9	0.747729	0.0802113	0.0181589	0.00900927	41.1771	12.7828	3.78771e-09	0.00390625	3.78771e-09	1.38251e-06	1	Paired T
928148613	CD150_CD8_CD4.cb1.v1	CD4pCD8nCD150p.v1/CD4pCD8n.v1	RATIO	S1	9	0.482992	0.0548915	0.0101871	0.0155373	47.4121	11.7208	1.73269e-08	0.00390625	1.73269e-08	6.28966e-06	1	Paired T
318243775	CD150_CD8_CD4.cb1.v1	CD4pCD8nCD150n.v1/CD4pCD8n.v1	RATIO	S1	9	0.516101	0.0552187	0.989813	0.0155373	0.521412	11.6788	1.77891e-08	0.00390625	1.77891e-08	6.43964e-06	1	Paired T
848890148	CD25_CD8_CD4.cb1.v1	CD4pCD8nCD25p.v1	INTENSITY0	S1	9	2913.91	453.077	722.51	387.057	4.03303	5.20075	5.13312e-08	0.00390625	5.13312e-08	1.85306e-05	1	Paired T
853574969	CD28_CD45RA_CD4.cb2.v1	CD4p.v1	INTENSITY0	S1	9	128.26	34.0898	574.296	71.479	0.223335	7.96533	5.73364e-08	0.00390625	5.73364e-08	2.06411e-05	1	Paired T
193902107	CD56_CD2_CD3.cb1.v2	CD2pCD3p.v1	INTENSITY1	S1	9	2434.22	321.409	457.953	54.8363	5.31544	8.57179	8.14021e-08	0.00390625	8.14021e-08	2.92233e-05	1	Paired T
310909039	CD150_CD8_CD4.cb1.v1	CD4pCD8n.v1	INTENSITY0	S1	9	591.822	75.6004	130.814	22.4469	4.52416	8.26711	9.07e-08	0.00390625	9.07e-08	3.24706e-05	1	Paired T
589941713	CD134_CD8_CD4.cb1.v1	CD4pCD8nCD134p.v1	INTENSITY0	S1	9	1491.74	178.543	529.293	134.463	2.81836	6.08963	9.4973e-08	0.00390625	9.4973e-08	3.39054e-05	1	Paired T
418059138	AVERAGE	CD8 T cell-CD8 Cy7-APC Ave	INTENSITY2	S1	9	3332.39	361.447	1977.25	311.199	1.68537	4.01809	9.61826e-08	0.00390625	9.61826e-08	3.4241e-05	1	Paired T
403719594	CD25_CD8_CD4.cb1.v1	CD4nCD8p.v1	INTENSITY0	S1	9	2664.17	401.973	130.979	70.6511	20.3404	8.77767	1.21491e-07	0.00390625	1.21491e-07	4.31292e-05	1	Paired T
743411399	CD71_CD8_CD4.cb1.v1	CD4pCD8n.v1	INTENSITY0	S1	9	2225.75	390.538	135.471	58.6898	16.4297	7.48526	1.57009e-07	0.00390625	1.57009e-07	5.55812e-05	1	Paired T
1046336094	CD25_CD27_CD4.cb1.v1	CD4p.v1	INTENSITY0	S1	9	2539.9	422.129	124.493	17.3113	20.4019	8.08527	1.65195e-07	0.00390625	1.65195e-07	5.83139e-05	1	Paired T
541657448	CD134_CD8_CD4.cb1.v1	CD4pCD8n.v1	INTENSITY0	S1	9	1158.82	201.091	93.9137	15.3653	12.3392	7.46741	2.10026e-07	0.00390625	2.10026e-07	7.39293e-05	1	Paired T
699595870	CD25_CD27_CD4.cb1.v1	CD4pCD25p.v1	INTENSITY0	S1	9	2960.99	433.857	561.048	143.662	5.27761	7.42638	2.25721e-07	0.00390625	2.25721e-07	7.92279e-05	1	Paired T
713841304	CD127_CD8_CD4.cb1.v1	CD4pCD8n.v1	INTENSITY0	S1	9	131.51	32.78	534.23	89.986	0.246167	5.94684	2.265e-07	0.00390625	2.265e-07	7.9275e-05	1	Paired T
285381602	CD25_CD27_CD8.cb1.v3	CD8pCD27p.v1	INTENSITY1	S1	9	763.465	78.6902	366.172	29.1401	2.08499	6.69575	2.87801e-07	0.00390625	2.87801e-07	0.000100442	1	Paired T
280046671	AVERAGE	CD4 T cell-CD4 Cy7-APC Ave	INTENSITY2	S1	9	1194.62	86.8448	635.631	42.1871	1.87943	8.18785	2.92123e-07	0.00390625	2.92123e-07	0.000101659	1	Paired T
944836835	CD28_CD45RA_CD4.cb2.v1	CD4pCD28pCD45RAn.v1/CD4p.v1	RATIO	S1	9	0.0551301	0.0237217	0.428054	0.0830437	0.128792	6.10655	3.61387e-07	0.00390625	3.61387e-07	0.000125401	1	Paired T
112032547	CD25_CD8_CD4.cb1.v1	CD4pCD8n.v1	INTENSITY0	S1	9	2578.91	498.883	122.971	20.6133	20.9718	6.95607	4.59945e-07	0.00390625	4.59945e-07	0.000159141	1	Paired T
821154058	AVERAGE	CD4 T cell-IC-CD3 Cy7-APC Ave	INTENSITY2	S1	9	199.873	27.0287	334.917	20.6305	0.596782	5.61671	6.85699e-07	0.00390625	6.85699e-07	0.000236566	1	Paired T
464002466	IFNg_CD4_CD3.cb1.v1	CD3pCD4n.v1	INTENSITY0	S1	9	325.444	44.8193	117.74	8.75221	2.76409	6.43233	7.47192e-07	0.00390625	7.47192e-07	0.000257034	1	Paired T
717972264	CD150_CD8_CD4.cb1.v1	CD4pCD8nCD150p.v1	INTENSITY0	S1	9	997.525	79.8675	509.144	78.7798	1.95922	6.15667	8.70223e-07	0.00390625	8.70223e-07	0.000298486	1	Paired T
787701793	CD44_CD8_CD4.cb1.v1	CD4nCD8pCD44p.v1	INTENSITY0	S1	9	5006	787.946	1565.52	257.205	3.19767	5.87018	8.71968e-07	0.00390625	8.71968e-07	0.000298486	1	Paired T
708570694	AVERAGE	CD8 T cell-CD8 Cy5.5 Ave	INTENSITY1	S1	9	1988.29	250.063	1036.07	131.31	1.91908	4.76788	8.93023e-07	0.00390625	8.93023e-07	0.000304521	1	Paired T
737360564	CD25_CD27_CD4.cb1.v1	CD4pCD27p.v1/CD4p.v1	RATIO	S1	9	0.841744	0.0224991	0.606013	0.0638276	1.38899	4.92595	9.13321e-07	0.00390625	9.13321e-07	0.000310529	1	Paired T
129112520	CD25_CD27_CD4.cb1.v1	CD4pCD27n.v1/CD4p.v1	RATIO	S1	9	0.158149	0.0223901	0.393852	0.063852	0.401545	4.92632	9.33927e-07	0.00390625	9.33927e-07	0.000316601	1	Paired T
1004872787	CD28_CD45RA_CD4.cb2.v1	CD4pCD28nCD45RAp.v1/CD4p.v1	RATIO	S1	9	0.562683	0.104523	0.120377	0.0434481	4.67433	5.52606	9.82951e-07	0.00390625	9.82951e-07	0.000332237	1	Paired T
487588553	CD69_CD8_CD4.cb1.v2	CD4pCD8n.v1	INTENSITY0	S1	9	2504.71	533.852	160.596	10.2629	15.5963	6.20858	1.06883e-06	0.00390625	1.06883e-06	0.000360195	1	Paired T
908399614	CD44_CD8_CD4.cb1.v1	CD4nCD8p.v1	INTENSITY0	S1	9	4939.2	806.457	1492.46	267.629	3.30943	5.7366	1.10024e-06	0.00390625	1.10024e-06	0.000369679	1	Paired T
462823953	CD69_CD8_CD4.cb1.v2	CD4pCD8nCD69p.v1	INTENSITY0	S1	9	2684.57	478.471	843.116	231.513	3.1841	4.89938	1.14381e-06	0.00390625	1.14381e-06	0.000383178	1	Paired T
945233676	CD45RB_CD27_CD4.cb2.v2	CD4pCD27p.v1	INTENSITY1	S1	9	666.273	91.7667	326.144	22.1126	2.04288	5.09586	1.17815e-06	0.00390625	1.17815e-06	0.0003935	1	Paired T
350727824	CD197_CD8_CD4.cb1.v1	CD4nCD8pCD197p.v1	INTENSITY0	S1	9	1731.06	343.74	3285.11	550.886	0.526941	3.38464	1.17821e-06	0.00390625	1.17821e-06	0.0003935	1	Paired T
454736296	CD45_CD8_CD4.cb1.v1	CD45p.v1	INTENSITY0	S1	9	17691.8	2018.9	11370.4	1042.62	1.55595	3.93439	1.31754e-06	0.00390625	1.31754e-06	0.000437422	1	Paired T
479419197	CD25_CD27_CD8.cb1.v3	CD8p.v1	INTENSITY0	S1	9	2342.43	418.153	175.192	156.825	13.3707	6.86293	1.32913e-06	0.00390625	1.32913e-06	0.000439942	1	Paired T
121069774	CD127_CD8_CD4.cb1.v1	CD4nCD8p.v1	INTENSITY0	S1	9	113.931	30.2872	661.002	143.077	0.172361	5.29018	1.48566e-06	0.00390625	1.48566e-06	0.000490269	1	Paired T
370213944	CD25_CD27_CD4.cb1.v1	CD4pCD27p.v1	INTENSITY1	S1	9	666.166	94.6066	324.568	21.4244	2.05247	4.98022	1.66443e-06	0.00390625	1.66443e-06	0.000547598	1	Paired T
498264023	IFNg_CD4_CD3.cb1.v1	CD3pCD4p.v1	INTENSITY0	S1	9	338.189	50.9942	130.297	10.0168	2.59553	5.65733	1.90827e-06	0.00390625	1.90827e-06	0.000625911	1	Paired T
651303358	IL-10_CD4_CD3.cb1.v1	CD3pCD4p.v1	INTENSITY0	S1	9	178.595	13.0194	109.873	10.8457	1.62546	5.73539	1.97306e-06	0.00390625	1.97306e-06	0.000645191	1	Paired T
676808742	CD69_CD4_CD3.cb1.v2	CD3pCD4p.v1	INTENSITY0	S1	9	2601.1	619.113	113.289	12.4462	22.9598	5.68165	2.01334e-06	0.00390625	2.01334e-06	0.000656349	1	Paired T
566203947	CD69_CD4_CD3.cb1.v2	CD3pCD4pCD69p.v1	INTENSITY0	S1	9	2845.71	581.164	966.343	229.272	2.94482	4.2542	2.02717e-06	0.00390625	2.02717e-06	0.000658831	1	Paired T
899772000	AVERAGE	CD4 T cell-IC-CD4 Cy7-APC Ave	INTENSITY2	S1	9	821.444	81.551	468.319	47.1368	1.75403	5.30178	2.03321e-06	0.00390625	2.03321e-06	0.000658831	1	Paired T
671018683	CD28_CD62L_CD8.cb1.v3	CD8pCD28pCD62Ln.v1/CD8p.v1	RATIO	S1	9	0.0450248	0.0257886	0.444001	0.113758	0.101407	4.83724	2.10308e-06	0.00390625	2.10308e-06	0.000679294	1	Paired T
548052329	IL-2_CD8_CD4.cb1.v1	CD4nCD8p.v1	INTENSITY0	S1	9	175.582	15.5844	119.77	5.08817	1.466	4.8146	2.20987e-06	0.00390625	2.20987e-06	0.00071158	1	Paired T
94460882	CD69_CD8_CD4.cb1.v2	CD4nCD8p.v1	INTENSITY0	S1	9	2288.08	542.843	125.093	14.2503	18.291	5.63306	2.29104e-06	0.00390625	2.29104e-06	0.000735423	1	Paired T
881004643	CD45RB_CD27_CD4.cb2.v2	CD4p.v1	INTENSITY1	S1	9	568.241	80.7576	229.313	19.044	2.47802	5.7768	2.61837e-06	0.00390625	2.61837e-06	0.00083788	1	Paired T
279286446	CD25_CD27_CD4.cb1.v1	CD4p.v1	INTENSITY1	S1	9	585.662	85.5686	261.379	27.306	2.24066	5.10583	2.6328e-06	0.00390625	2.6328e-06	0.000839863	1	Paired T
551129362	CD95_CD8_CD4.cb1.v1	CD4nCD8pCD95n.v1/CD4nCD8p.v1	RATIO	S1	9	0.397533	0.0807646	0.892374	0.123398	0.445478	4.74516	2.83416e-06	0.00390625	2.83416e-06	0.000901262	1	Paired T
350052563	CD95_CD8_CD4.cb1.v1	CD4nCD8pCD95p.v1/CD4nCD8p.v1	RATIO	S1	9	0.602467	0.0807646	0.107626	0.123398	5.5978	4.74516	2.83416e-06	0.00390625	2.83416e-06	0.000901262	1	Paired T
582130047	CD28_CD62L_CD8.cb1.v3	CD8pCD28p_SUM/CD8p.v1	RATIO	S1	9	0.0702249	0.0342594	0.471148	0.120087	0.149051	4.54036	3.17055e-06	0.00390625	3.17055e-06	0.0010019	1	Paired T
982647200	CD45RB_CD27_CD4.cb2.v2	CD4pCD27n.v1/CD4p.v1	RATIO	S1	9	0.187753	0.0318122	0.520513	0.0833709	0.360708	5.27369	3.33709e-06	0.00390625	3.33709e-06	0.00105118	1	Paired T
616173201	CD28_CD62L_CD8.cb1.v3	CD8pCD28n_SUM/CD8p.v1	RATIO	S1	9	0.927758	0.0351739	0.521549	0.120794	1.77885	4.56613	3.39298e-06	0.00390625	3.39298e-06	0.0010654	1	Paired T
14476157	CD45RB_CD27_CD4.cb2.v2	CD4pCD27p.v1/CD4p.v1	RATIO	S1	9	0.812247	0.0318122	0.478806	0.0843862	1.6964	5.22886	3.53598e-06	0.00390625	3.53598e-06	0.00110676	1	Paired T
139266307	CD95_CD8_CD4.cb1.v1	CD4pCD8nCD95p.v1	INTENSITY0	S1	9	1313.61	84.5158	863.986	124.949	1.52041	4.21526	3.63093e-06	0.00390625	3.63093e-06	0.00113285	1	Paired T
470535139	IFNg_CD8_CD4.cb1.v1	CD4nCD8p.v1	INTENSITY0	S1	9	247.728	33.9824	132.173	7.48444	1.87427	4.69641	5.34983e-06	0.00390625	5.34983e-06	0.0016638	1	Paired T
431148388	CD197_CD8_CD4.cb1.v1	CD4nCD8p.v1	INTENSITY0	S1	9	1218.52	454.875	2643.64	619.443	0.460926	2.62247	5.57443e-06	0.00390625	5.57443e-06	0.00172807	1	Paired T
737974265	CD25_CD27_CD8.cb1.v3	CD8p.v1	INTENSITY1	S1	9	673.161	74.5739	293.39	92.2074	2.29442	4.52888	5.75742e-06	0.00390625	5.75742e-06	0.00177904	1	Paired T
178759758	IL-4_CD4_CD3.cb1.v1	CD3pCD4p.v1	INTENSITY0	S1	9	173.09	13.0686	105.028	12.0456	1.64804	5.41572	6.04868e-06	0.00390625	6.04868e-06	0.00186299	1	Paired T
428097927	CD150_CD8_CD4.cb1.v1	CD4nCD8pCD150n.v1/CD4nCD8p.v1	RATIO	S1	9	0.673534	0.0937928	0.992589	0.006197	0.678562	4.80027	6.85382e-06	0.00390625	6.85382e-06	0.00210412	1	Paired T
335570465	CD150_CD8_CD4.cb1.v1	CD4nCD8pCD150p.v1/CD4nCD8p.v1	RATIO	S1	9	0.326466	0.0937928	0.007411	0.006197	44.0516	4.80027	6.85382e-06	0.00390625	6.85382e-06	0.00210412	1	Paired T
402530787	IL-2_CD4_CD3.cb1.v1	CD3pCD4n.v1	INTENSITY0	S1	9	182.609	20.3209	95.5105	11.411	1.91193	5.28526	6.86107e-06	0.00390625	6.86107e-06	0.00210412	1	Paired T
657633320	CD150_CD8_CD4.cb1.v1	CD4nCD8p.v1	INTENSITY0	S1	9	414.08	97.9838	108.419	16.6507	3.81925	4.34929	7.31899e-06	0.00390625	7.31899e-06	0.00222497	1	Paired T
43906689	CD45RB_CD27_CD4.cb2.v2	CD4pCD27pCD45RBp.v1/CD4p.v1	RATIO	S1	9	0.646652	0.0953518	0.363441	0.0902662	1.77925	3.05041	7.62898e-06	0.00390625	7.62898e-06	0.00231158	1	Paired T
347248769	IL-2_CD4_CD3.cb1.v1	CD3pCD4p.v1	INTENSITY0	S1	9	274.819	48.8995	107.7	11.5553	2.55171	4.70367	7.66834e-06	0.00390625	7.66834e-06	0.00231584	1	Paired T
296815999	CD71_CD8_CD4.cb1.v1	CD4pCD8nCD71p.v1	INTENSITY0	S1	9	2769.7	464.681	1371.57	607.23	2.01936	2.5859	8.75326e-06	0.00390625	8.75326e-06	0.00263473	1	Paired T
370912225	CD45RB_CD27_CD4.cb2.v2	CD4pCD27nCD45RBpn.v1/CD4p.v1	RATIO	S1	9	0.0658446	0.0333651	0.206867	0.0608112	0.318295	2.87524	9.4156e-06	0.00390625	9.4156e-06	0.00282468	1	Paired T
195119832	CD25_CD27_CD8.cb1.v3	CD8pCD27n.v1/CD8p.v1	RATIO	S1	9	0.168047	0.0517184	0.421918	0.0898105	0.398292	3.46427	9.70924e-06	0.00390625	9.70924e-06	0.00290306	1	Paired T
508434537	CD154_CD8_CD4.cb1.v1	CD4pCD8nCD154n.v1/CD4pCD8n.v1	RATIO	S1	9	0.928805	0.0219727	0.994204	0.00445987	0.93422	4.1251	9.93526e-06	0.00390625	9.93526e-06	0.00296071	1	Paired T
944045030	CD154_CD8_CD4.cb1.v1	CD4pCD8nCD154p.v1/CD4pCD8n.v1	RATIO	S1	9	0.0711946	0.0219727	0.0057957	0.00445987	12.2841	4.1251	9.93526e-06	0.00390625	9.93526e-06	0.00296071	1	Paired T
550608886	CD95_CD8_CD4.cb1.v1	CD4nCD8p.v1	INTENSITY0	S1	9	949.614	189.693	236.752	111.915	4.01102	4.57733	1.10001e-05	0.00390625	1.10001e-05	0.00325602	1	Paired T
708898746	CD28_CD45RA_CD4.cb2.v1	CD4pCD28nCD45RAn.v1/CD4p.v1	RATIO	S1	9	0.285776	0.0873597	0.0242715	0.0146978	11.7741	4.17467	1.25929e-05	0.00390625	1.25929e-05	0.00371491	1	Paired T
898986098	CD28_CD62L_CD8.cb1.v3	CD8pCD28nCD62Ln.v1/CD8p.v1	RATIO	S1	9	0.854402	0.0439437	0.514193	0.122587	1.66164	3.69458	1.34566e-05	0.00390625	1.34566e-05	0.00395624	1	Paired T
540218769	CD25_CD27_CD8.cb1.v3	CD8pCD27p.v1/CD8p.v1	RATIO	S1	9	0.830635	0.0535941	0.574604	0.0917077	1.44558	3.40882	1.3827e-05	0.00390625	1.3827e-05	0.00405133	1	Paired T
913734919	CD44_CD8_CD4.cb1.v1	CD4pCD8nCD44p.v1	INTENSITY0	S1	9	5110.89	1203.69	1402.92	288.022	3.64305	4.23689	1.5343e-05	0.00390625	1.5343e-05	0.00448014	1	Paired T
239842875	CD69_CD8_CD4.cb1.v2	CD4nCD8pCD69p.v1	INTENSITY0	S1	9	2545.31	465.578	737.978	253.283	3.44903	4.82242	1.67499e-05	0.00390625	1.67499e-05	0.00487422	1	Paired T
989473323	AVERAGE	CD8 T cell-IC-CD8 Cy5.5 Ave	INTENSITY1	S1	9	921.239	127.744	619.355	80.2931	1.48742	2.82954	1.70488e-05	0.00390625	1.70488e-05	0.00494415	1	Paired T
529281446	CD69_CD8_CD4.cb1.v1	CD4nCD8p.v1	INTENSITY0	S1	9	8481.18	2727.97	187.969	108.828	45.1202	4.29589	1.7877e-05	0.00390625	1.7877e-05	0.00516644	1	Paired T
668846834	CCR5_CD60_CD8.cb2.v3	CD8pCD60p.v1/CD8p.v1	RATIO	S1	9	0.416524	0.0948127	0.121573	0.0690322	3.42613	3.55662	1.79159e-05	0.00390625	1.79159e-05	0.00516644	1	Paired T
333212206	IFNg_CD8_CD4.cb1.v1	CD4pCD8n.v1	INTENSITY0	S1	9	265.375	36.1567	166.967	10.963	1.58939	3.6835	1.8176e-05	0.00390625	1.8176e-05	0.0052165	1	Paired T
626716555	IL-2_CD8_CD4.cb1.v1	CD4pCD8n.v1	INTENSITY0	S1	9	251.956	42.8676	157.912	14.0248	1.59555	2.94875	1.92888e-05	0.00390625	1.92888e-05	0.00551659	1	Paired T
20396554	CD44_CD8_CD4.cb1.v1	CD4pCD8n.v1	INTENSITY0	S1	9	4757.8	1215.21	1296.05	301.387	3.671	3.91019	2.67192e-05	0.00390625	2.67192e-05	0.00761498	1	Paired T
228808122	CD45RB_CD27_CD4.cb2.v2	CD4pCD45RBp.v1	INTENSITY0	S1	9	5558.82	989.337	3441.43	313.574	1.61526	2.88526	2.91229e-05	0.00390625	2.91229e-05	0.0082709	1	Paired T
447197847	CD69_CD8_CD4.cb1.v1	CD4pCD8nCD69p.v1	INTENSITY0	S1	9	8980.7	2945.81	929.167	288.135	9.66533	3.847	2.92973e-05	0.00390625	2.92973e-05	0.00829113	1	Paired T
960974107	IL-4_CD4_CD3.cb1.v1	CD3pCD4n.v1	INTENSITY0	S1	9	128.596	8.7788	91.536	8.12558	1.40486	4.38134	3.35404e-05	0.00390625	3.35404e-05	0.00945838	1	Paired T
898477760	CD69_CD8_CD4.cb1.v1	CD4pCD8n.v1	INTENSITY0	S1	9	8548.92	3090.15	125.453	20.6121	68.1444	3.85493	3.7773e-05	0.00390625	3.7773e-05	0.0106142	1	Paired T
13240991	CD28_CD62L_CD8.cb1.v3	CD8p.v1	INTENSITY0	S1	9	132.277	56.076	420.97	81.7736	0.314219	4.11759	4.4285e-05	0.00390625	4.4285e-05	0.0123998	1	Paired T
199381830	CD28_CD45RA_CD4.cb2.v1	CD4pCD28pCD45RAn.v1	INTENSITY0	S1	9	459.108	75.7247	736.969	90.226	0.622968	3.336	4.87179e-05	0.00390625	4.87179e-05	0.0135923	1	Paired T
888220588	CD71_CD8_CD4.cb1.v1	CD4nCD8p.v1	INTENSITY0	S1	9	3822.73	1328.89	208.357	168.769	18.347	3.81579	5.37776e-05	0.00390625	5.37776e-05	0.0149502	1	Paired T
567392209	CD197_CD8_CD4.cb1.v1	CD4pCD8n.v1	INTENSITY0	S1	9	947.735	308.693	2002.42	552.821	0.473295	2.35569	5.66273e-05	0.00390625	5.66273e-05	0.0156858	1	Paired T
266812491	CD62L_CD45RA_CD4.cb2.v2	CD4pCD45RApCD62Ln.v1/CD4p.v1	RATIO	S1	9	0.642636	0.0825824	0.515709	0.081158	1.24612	1.55029	5.9494e-05	0.00390625	5.9494e-05	0.0164203	1	Paired T
868520863	AVERAGE	T cell-CD3 Cy7-APC Ave	INTENSITY2	S1	9	375.169	73.1832	640.18	80.8618	0.586036	3.43644	6.05167e-05	0.00390625	6.05167e-05	0.0166421	1	Paired T
29083103	CCR5_CD60_CD8.cb2.v3	CD8pCCR5n.v1/CD8p.v1	RATIO	S1	9	0.979423	0.0134571	0.610849	0.154229	1.60338	3.36687	6.60301e-05	0.00390625	6.60301e-05	0.0180923	1	Paired T
836763777	CCR5_CD60_CD8.cb2.v3	CD8p.v1	INTENSITY1	S1	9	1024.72	294.6	321.763	97.8656	3.1847	3.20242	6.66672e-05	0.00390625	6.66672e-05	0.0182002	1	Paired T
702555272	IFNg_CD4_CD3.cb1.v1	CD3pCD4pIFNgn.v1/CD3pCD4p.v1	RATIO	S1	9	0.757753	0.0930828	0.99042	0.00524714	0.765083	3.52932	6.9024e-05	0.00390625	6.9024e-05	0.0187745	1	Paired T
213150667	IFNg_CD4_CD3.cb1.v1	CD3pCD4pIFNgp.v1/CD3pCD4p.v1	RATIO	S1	9	0.242085	0.0931787	0.00957998	0.00524714	25.2699	3.52325	6.98249e-05	0.00390625	6.98249e-05	0.0189226	1	Paired T
864768060	CD132_CD8_CD4.cb1.v1	CD4nCD8pCD132n.v1/CD4nCD8p.v1	RATIO	S1	9	0.911236	0.0371802	0.99648	0.00298266	0.914455	3.23201	8.37795e-05	0.00390625	8.37795e-05	0.0226205	1	Paired T
241379859	CD132_CD8_CD4.cb1.v1	CD4nCD8pCD132p.v1/CD4nCD8p.v1	RATIO	S1	9	0.0887641	0.0371802	0.00352045	0.00298266	25.2138	3.23201	8.37795e-05	0.00390625	8.37795e-05	0.0226205	1	Paired T
947725534	CD197_CD8_CD4.cb1.v1	CD4pCD8nCD197p.v1	INTENSITY0	S1	9	1279.19	253.894	2172.53	524.288	0.588802	2.16878	8.47985e-05	0.00390625	8.47985e-05	0.022726	1	Paired T
829465659	CD81_CD8_CD4.cb1.v1	CD4pCD8nCD81p.v1	INTENSITY0	S1	9	1112.33	122.091	856.298	88.3114	1.299	2.40297	8.76141e-05	0.00390625	8.76141e-05	0.023393	1	Paired T
396678338	AVERAGE	CD4 T cell-IC-CD4 Cy5.5 Ave	INTENSITY1	S1	9	875.779	111.344	508.724	83.2969	1.72152	3.73305	9.69872e-05	0.00390625	9.69872e-05	0.0257986	1	Paired T
508528333	CD57_CD6_CD8.cb1.v2	CD6pCD8n.v1	INTENSITY1	S1	8	1317.18	284.405	823.985	131.115	1.59855	2.22715	9.95712e-05	0.0078125	9.95712e-05	0.0263864	1	Paired T
124484209	CCR5_CD60_CD8.cb2.v3	CD8pCD60n.v1/CD8p.v1	RATIO	S1	9	0.583476	0.0948127	0.846661	0.119218	0.689149	2.44349	0.000109496	0.00390625	0.000109496	0.0289068	1	Paired T
285713293	CD45RB_CD27_CD4.cb2.v2	CD4pCD27nCD45RBp.v1/CD4p.v1	RATIO	S1	9	0.124844	0.0383177	0.318452	0.0804072	0.392036	3.07399	0.000119416	0.00390625	0.000119416	0.0314065	1	Paired T
47694424	CD38_CD8_CD4.cb1.v1	CD4nCD8pCD38n.v1/CD4nCD8p.v1	RATIO	S1	9	0.775079	0.0639909	0.927391	0.0294841	0.835764	3.0572	0.000128134	0.00390625	0.000128134	0.033571	1	Paired T
227433277	CD38_CD8_CD4.cb1.v1	CD4nCD8pCD38p.v1/CD4nCD8p.v1	RATIO	S1	9	0.224921	0.0639909	0.0726094	0.0294841	3.09768	3.0572	0.000128134	0.00390625	0.000128134	0.033571	1	Paired T
575907988	CD161_CD8_CD4.cb1.v1	CD4nCD8p.v1	INTENSITY0	S1	9	84.295	19.4338	200.648	61.6897	0.420114	2.54409	0.000153001	0.00390625	0.000153001	0.0397803	1	Paired T
382645174	TNF-a_CD4_CD3.cb1.v1	CD3pCD4n.v1	INTENSITY0	S1	9	227.909	60.8053	93.2714	9.29426	2.4435	3.09545	0.000153176	0.00390625	0.000153176	0.0397803	1	Paired T
409123000	CD94_CD8_CD4.cb1.v1	CD4nCD8pCD94p.v1	INTENSITY0	S1	9	3659.95	641.094	1427.23	513.195	2.56438	3.84504	0.000220612	0.00390625	0.000220612	0.0569179	1	Paired T
682007334	CD132_CD8_CD4.cb1.v1	CD4pCD8nCD132n.v1/CD4pCD8n.v1	RATIO	S1	9	0.909805	0.0206456	0.969081	0.0190094	0.938833	2.98705	0.000228039	0.00390625	0.000228039	0.0586061	1	Paired T
858574919	CD132_CD8_CD4.cb1.v1	CD4pCD8nCD132p.v1/CD4pCD8n.v1	RATIO	S1	9	0.090195	0.0206456	0.0309189	0.0190094	2.91714	2.98705	0.000228039	0.00390625	0.000228039	0.0586061	1	Paired T
376029753	CD62L_CD45RA_CD4.cb2.v2	CD4CD45RAn_SUM/CD4p.v1	RATIO	S1	9	0.30306	0.0844189	0.412716	0.0684161	0.734305	1.42716	0.000235984	0.00390625	0.000235984	0.0601759	1	Paired T
1024139692	CD62L_CD45RA_CD4.cb2.v2	CD4CD45RAp_SUM/CD4p.v1	RATIO	S1	9	0.69694	0.0844189	0.587284	0.0684161	1.18672	1.42716	0.000235984	0.00390625	0.000235984	0.0601759	1	Paired T
479719654	CCR5_CD60_CD8.cb2.v3	CD8pCCR5p.v1/CD8p.v1	RATIO	S1	9	0.0205774	0.0134571	0.361667	0.172349	0.056896	2.79032	0.000237702	0.00390625	0.000237702	0.0601759	1	Paired T
938689931	CD45RB_CD27_CD4.cb2.v2	CD4p.v1	INTENSITY0	S1	9	4563.56	1196.36	2686.19	393.535	1.6989	2.10811	0.000245782	0.00390625	0.000245782	0.0619371	1	Paired T
728272410	CD28_CD45RA_CD4.cb2.v1	CD4pCD45RAp_SUM/CD4p.v1	RATIO	S1	9	0.659094	0.103806	0.547514	0.0880854	1.20379	1.15907	0.000251904	0.00390625	0.000251904	0.0632279	1	Paired T
748667803	CD28_CD45RA_CD4.cb2.v1	CD4pCD45RAn_SUM/CD4p.v1	RATIO	S1	9	0.340906	0.103806	0.452326	0.0880352	0.753674	1.15768	0.000259951	0.00390625	0.000259951	0.0649878	1	Paired T
800612264	IL-10_CD4_CD3.cb1.v1	CD3pCD4n.v1	INTENSITY0	S1	9	149.293	23.9423	95.1702	7.71947	1.56869	3.04266	0.000270383	0.00390625	0.000270383	0.0673255	1	Paired T
437176559	IFNg_CD4_CD3.cb1.v1	CD3pCD4nIFNgp.v1	INTENSITY0	S1	9	519.092	89.1852	362.836	31.8569	1.43065	2.33338	0.000290973	0.00390625	0.000290973	0.0721613	1	Paired T
684841580	CD134_CD8_CD4.cb1.v1	CD4nCD8pCD134n.v1/CD4nCD8p.v1	RATIO	S1	9	0.886404	0.05429	0.997629	0.00284845	0.888511	2.89334	0.000318593	0.00390625	0.000318593	0.0786925	1	Paired T
569434813	CD134_CD8_CD4.cb1.v1	CD4nCD8pCD134p.v1/CD4nCD8p.v1	RATIO	S1	9	0.113596	0.05429	0.00237125	0.00284845	47.9056	2.89334	0.000318593	0.00390625	0.000318593	0.0786925	1	Paired T
792259077	CD38_CD8_CD4.cb1.v1	CD4pCD8nCD38n.v1/CD4pCD8n.v1	RATIO	S1	9	0.57142	0.129202	0.736536	0.0516177	0.775821	1.67834	0.000328188	0.0078125	0.000328188	0.080406	1	Paired T
300761163	CD161_CD8_CD4.cb1.v1	CD4pCD8n.v1	INTENSITY0	S1	9	65.8797	23.5433	122.024	25.6832	0.539893	2.2789	0.000336092	0.00390625	0.000336092	0.0820065	1	Paired T
737994525	IFNg_CD8_CD4.cb1.v1	CD4pCD8nIFNgn.v1/CD4pCD8n.v1	RATIO	S1	9	0.911714	0.0442468	0.996585	0.00346704	0.914839	2.70433	0.000344511	0.00390625	0.000344511	0.0837161	1	Paired T
55026033	IFNg_CD8_CD4.cb1.v1	CD4pCD8nIFNgp.v1/CD4pCD8n.v1	RATIO	S1	9	0.0882856	0.0442468	0.00341515	0.00346704	25.8512	2.70433	0.000344511	0.00390625	0.000344511	0.0837161	1	Paired T
16096680	IL-2_CD4_CD3.cb1.v1	CD3pCD4nIL2n.v1/CD3pCD4n.v1	RATIO	S1	9	0.873716	0.0588348	0.990224	0.00665215	0.882342	2.78277	0.000348734	0.00390625	0.000348734	0.0840448	1	Paired T
105729833	IL-2_CD4_CD3.cb1.v1	CD3pCD4nIL2p.v1/CD3pCD4n.v1	RATIO	S1	9	0.126284	0.0588348	0.00977601	0.00665215	12.9177	2.78277	0.000348734	0.00390625	0.000348734	0.0840448	1	Paired T
874338127	CCR5_CD60_CD8.cb2.v3	CD8p.v1	INTENSITY0	S1	9	76.6214	66.695	829.403	414.875	0.0923814	2.53353	0.000368458	0.00390625	0.000368458	0.0880614	1	Paired T
349203520	IFNg_CD8_CD4.cb1.v1	CD4nCD8pIFNgn.v1/CD4nCD8p.v1	RATIO	S1	9	0.933621	0.0342117	0.998008	0.00271434	0.935484	2.65326	0.000373388	0.00390625	0.000373388	0.0888664	1	Paired T
322447355	IFNg_CD8_CD4.cb1.v1	CD4nCD8pIFNgp.v1/CD4nCD8p.v1	RATIO	S1	9	0.0663794	0.0342117	0.00199184	0.00271434	33.3257	2.65326	0.000373388	0.00390625	0.000373388	0.0888664	1	Paired T
79263704	TNF-a_CD4_CD3.cb1.v1	CD3pCD4p.v1	INTENSITY0	S1	9	288.366	91.7045	106.737	11.1513	2.70165	2.78049	0.000392538	0.00390625	0.000392538	0.092639	1	Paired T
505783482	CD38_CD8_CD4.cb1.v1	CD4pCD8nCD38p.v1/CD4pCD8n.v1	RATIO	S1	9	0.42742	0.130864	0.263464	0.0516177	1.62231	1.64825	0.000395435	0.0078125	0.000395435	0.0929273	1	Paired T
302745861	CD183_CD8_CD4.cb1.v1	CD4pCD8n.v1	INTENSITY0	S1	9	93.6508	20.265	211.647	61.6672	0.442486	2.57075	0.00039639	0.00390625	0.00039639	0.0929273	1	Paired T
606913572	IL-2_CD4_CD3.cb1.v1	CD3pCD4pIL2p.v1/CD3pCD4p.v1	RATIO	S1	9	0.0963277	0.0453734	0.00839844	0.00343358	11.4697	2.73279	0.00039998	0.00390625	0.00039998	0.0931953	1	Paired T
698060097	IL-2_CD4_CD3.cb1.v1	CD3pCD4pIL2n.v1/CD3pCD4p.v1	RATIO	S1	9	0.903611	0.045449	0.991602	0.00343358	0.911265	2.73016	0.000402407	0.00390625	0.000402407	0.0933585	1	Paired T
280773961	IL-2_CD8_CD4.cb1.v1	CD4pCD8nIL2n.v1/CD4pCD8n.v1	RATIO	S1	9	0.934252	0.0344314	0.998052	0.00176784	0.936075	2.61705	0.000464112	0.00390625	0.000464112	0.10721	1	Paired T
775647853	IL-2_CD8_CD4.cb1.v1	CD4pCD8nIL2p.v1/CD4pCD8n.v1	RATIO	S1	9	0.065748	0.0344314	0.0019476	0.00176784	33.7584	2.61705	0.000464112	0.00390625	0.000464112	0.10721	1	Paired T
719266331	CD28_CD62L_CD8.cb1.v3	CD8pCD62Lp_SUM/CD8p.v1	RATIO	S1	9	0.0985567	0.0329463	0.0345027	0.017566	2.8565	2.4262	0.000467703	0.00390625	0.000467703	0.10721	1	Paired T
701075136	CD95_CD8_CD4.cb1.v1	CD4pCD8n.v1	INTENSITY0	S1	9	589.949	98.6715	394.176	91.9302	1.49666	2.05297	0.00048111	0.00390625	0.00048111	0.109693	1	Paired T
41587532	CD56_CD2_CD3.cb1.v2	CD2pCD3nCD56p.v1	INTENSITY0	S1	9	1885.63	614.428	858.218	125.702	2.19714	2.31678	0.000605767	0.00390625	0.000605767	0.137509	1	Paired T
612906428	CD197_CD8_CD4.cb1.v1	CD4pCD8nCD197n.v1/CD4pCD8n.v1	RATIO	S1	9	0.314776	0.155883	0.0980999	0.0636763	3.20873	1.81977	0.000612378	0.00390625	0.000612378	0.138397	1	Paired T
97733131	CD197_CD8_CD4.cb1.v1	CD4pCD8nCD197p.v1/CD4pCD8n.v1	RATIO	S1	9	0.685224	0.155883	0.9019	0.0636763	0.759756	1.81977	0.000612378	0.00390625	0.000612378	0.138397	1	Paired T
496360810	CD69_CD8_CD4.cb1.v1	CD4nCD8pCD69p.v1	INTENSITY0	S1	9	8965.61	2559.34	2625.3	2248.14	3.41508	2.63218	0.000658362	0.0078125	0.000658362	0.147473	1	Paired T
82540585	TNF-a_CD8_CD4.cb1.v1	CD4nCD8pTNFan.v1/CD4nCD8p.v1	RATIO	S1	9	0.972338	0.0153448	0.998765	0.00123433	0.97354	2.42774	0.000670471	0.00390625	0.000670471	0.149515	1	Paired T
465043080	TNF-a_CD8_CD4.cb1.v1	CD4nCD8pTNFap.v1/CD4nCD8p.v1	RATIO	S1	9	0.027662	0.0153448	0.00123484	0.00123433	22.4014	2.42774	0.000670471	0.00390625	0.000670471	0.149515	1	Paired T
873342643	CD94_CD8_CD4.cb1.v1	CD4nCD8p.v1	INTENSITY0	S1	9	660.707	191.955	278.723	194.224	2.37048	1.97824	0.000711445	0.00390625	0.000711445	0.157229	1	Paired T
718102343	CD38_CD8_CD4.cb1.v1	CD4pCD8nCD38p.v1	INTENSITY0	S1	9	986.409	130.098	770.96	34.0954	1.27946	2.26549	0.000728337	0.00390625	0.000728337	0.160234	1	Paired T
688403697	CD158b_CD8_CD4.cb1.v1	CD4pCD8n.v1	INTENSITY0	S1	9	80.2948	15.3174	107.299	14.3808	0.748325	1.81769	0.00079768	0.00390625	0.00079768	0.174692	1	Paired T
410831987	CD161_CD8_CD4.cb1.v1	CD4pCD8nCD161n.v1/CD4pCD8n.v1	RATIO	S1	9	0.980513	0.0178304	0.950945	0.0335384	1.03109	1.1009	0.000846784	0.00390625	0.000846784	0.184599	1	Paired T
131541840	CD161_CD8_CD4.cb1.v1	CD4pCD8nCD161p.v1/CD4pCD8n.v1	RATIO	S1	9	0.019487	0.0178304	0.0490554	0.0335384	0.397245	1.1009	0.000846784	0.00390625	0.000846784	0.184599	1	Paired T
22441446	CD28_CD62L_CD8.cb1.v3	CD8pCD62Ln_SUM/CD8p.v1	RATIO	S1	9	0.899426	0.0339957	0.958194	0.0197727	0.938669	2.11326	0.00101325	0.00390625	0.00101325	0.218862	1	Paired T
745412584	CD132_CD8_CD4.cb1.v1	CD4nCD8p.v1	INTENSITY0	S1	9	233.297	57.9547	135.122	19.7362	1.72656	2.26778	0.00110286	0.00390625	0.00110286	0.237115	1	Paired T
992926	CD94_CD8_CD4.cb1.v1	CD4pCD8n.v1	INTENSITY0	S1	9	84.3335	18.0778	117.868	25.5405	0.715494	1.51559	0.00121388	0.00390625	0.00121388	0.259771	1	Paired T
457869563	CD49d_CD45RA_CD4.cb1.v1	CD4pCD45RApCD49dp.v1/CD4p.v1	RATIO	S1	9	0.202339	0.0597297	0.0928566	0.0368892	2.17905	2.20549	0.00135883	0.00390625	0.00135883	0.289431	1	Paired T
191998987	TNF-a_CD4_CD3.cb1.v1	CD3pCD4pTNFan.v1/CD3pCD4p.v1	RATIO	S1	9	0.908311	0.0525353	0.992262	0.00718261	0.915395	2.23906	0.00150194	0.00390625	0.00150194	0.318411	1	Paired T
840529447	TNF-a_CD4_CD3.cb1.v1	CD3pCD4pTNFap.v1/CD3pCD4p.v1	RATIO	S1	9	0.0916888	0.0525353	0.00773821	0.00718261	11.8488	2.23906	0.00150194	0.00390625	0.00150194	0.318411	1	Paired T
110588828	TNF-a_CD4_CD3.cb1.v1	CD3pCD4nTNFan.v1/CD3pCD4n.v1	RATIO	S1	9	0.875488	0.0718955	0.990684	0.00630391	0.883721	2.25729	0.00150481	0.00390625	0.00150481	0.318411	1	Paired T
533483994	TNF-a_CD4_CD3.cb1.v1	CD3pCD4nTNFap.v1/CD3pCD4n.v1	RATIO	S1	9	0.124512	0.0718955	0.0093156	0.00630391	13.3659	2.25729	0.00150481	0.00390625	0.00150481	0.318411	1	Paired T
768575579	CD38_CD8_CD4.cb1.v1	CD4pCD8n.v1	INTENSITY0	S1	9	538.045	154.332	347.216	32.1962	1.5496	1.7118	0.0017606	0.0078125	0.0017606	0.366204	1	Paired T
186016233	CD154_CD8_CD4.cb1.v1	CD4pCD8n.v1	INTENSITY0	S1	9	128.451	20.267	100.769	13.4796	1.27472	1.60842	0.00190094	0.0078125	0.00190094	0.393494	1	Paired T
21452660	CD45RB_CD27_CD4.cb2.v2	CD4pCD45RBpn.v1/CD4p.v1	RATIO	S1	9	0.203913	0.100172	0.31379	0.0899909	0.649838	1.15396	0.00190145	0.0078125	0.00190145	0.393494	1	Paired T
239383699	CD62L_CD45RA_CD8.cb1.v3	CD8p.v1	INTENSITY0	S1	9	84.6931	17.4803	164.614	46.4784	0.514496	2.27612	0.00264675	0.0078125	0.00264675	0.542585	1	Paired T
533773107	CD45_CD8_CD4.cb1.v1	CD4nCD8nCD45p.v1/CD45p.v1	RATIO	S1	9	0.195148	0.0698957	0.272445	0.067338	0.716283	1.12631	0.00307647	0.0078125	0.00307647	0.6276	1	Paired T
230514391	CD81_CD8_CD4.cb1.v1	CD4pCD8nCD81n.v1/CD4pCD8n.v1	RATIO	S1	9	0.360771	0.0811756	0.515662	0.0686982	0.699626	2.05983	0.00334845	0.0117188	0.00334845	0.679736	1	Paired T
19522401	CD183_CD8_CD4.cb1.v1	CD4pCD8nCD183n.v1/CD4pCD8n.v1	RATIO	S1	9	0.93277	0.0225673	0.791692	0.0990473	1.1782	1.964	0.00346032	0.00390625	0.00346032	0.698985	1	Paired T
904256674	CD183_CD8_CD4.cb1.v1	CD4pCD8nCD183p.v1/CD4pCD8n.v1	RATIO	S1	9	0.0672303	0.0225673	0.208308	0.0990473	0.322745	1.964	0.00346032	0.00390625	0.00346032	0.698985	1	Paired T
173022790	CD81_CD8_CD4.cb1.v1	CD4pCD8nCD81p.v1/CD4pCD8n.v1	RATIO	S1	9	0.637705	0.0808686	0.484338	0.0686982	1.31665	2.04407	0.00351109	0.0117188	0.00351109	0.702219	1	Paired T
477434216	CD134_CD8_CD4.cb1.v1	CD4nCD8p.v1	INTENSITY0	S1	9	243.74	111.46	66.3092	10.8176	3.67581	2.24073	0.00111824	0.00390625	0.00390625	0.777344	0	Sign Rank test
990961325	CD183_CD8_CD4.cb1.v1	CD4nCD8pCD183n.v1/CD4nCD8p.v1	RATIO	S1	9	0.957649	0.0384651	0.822727	0.145691	1.16399	1.26629	0.019357	0.00390625	0.00390625	0.777344	0	Sign Rank test
451448682	CD183_CD8_CD4.cb1.v1	CD4nCD8pCD183p.v1/CD4nCD8p.v1	RATIO	S1	9	0.0423512	0.0384651	0.177273	0.145691	0.238903	1.26629	0.019357	0.00390625	0.00390625	0.777344	0	Sign Rank test
388927481	CD28_CD45RA_CD4.cb2.v1	CD4pCD28pCD45RAp.v1/CD4p.v1	RATIO	S1	9	0.0964107	0.0350687	0.427136	0.0623857	0.225714	6.53539	2.24386e-07	0.00390625	0.00390625	0.777344	0	Sign Rank test
545311820	CD28_CD62L_CD8.cb1.v3	CD8pCD28nCD62Lp.v1/CD8p.v1	RATIO	S1	9	0.0733566	0.02097	0.00735563	0.00709771	9.97285	4.21615	1.71085e-05	0.00390625	0.00390625	0.777344	0	Sign Rank test
558265335	CD69_CD4_CD3.cb1.v2	CD3pCD4n.v1	INTENSITY0	S1	9	2261.85	422.871	122.336	26.5171	18.4888	7.14119	3.60868e-07	0.00390625	0.00390625	0.777344	0	Sign Rank test
835812006	CD69_CD4_CD3.cb1.v2	CD3pCD4nCD69n.v1/CD3pCD4n.v1	RATIO	S1	9	0.0637215	0.0491073	0.956983	0.0201576	0.0665858	23.7976	2.54982e-11	0.00390625	0.00390625	0.777344	0	Sign Rank test
689638084	CD69_CD4_CD3.cb1.v2	CD3pCD4nCD69p.v1	INTENSITY0	S1	9	2388.55	373.901	846.53	413.12	2.82158	3.91377	3.42676e-05	0.00390625	0.00390625	0.777344	0	Sign Rank test
960211063	CD69_CD4_CD3.cb1.v2	CD3pCD4nCD69p.v1/CD3pCD4n.v1	RATIO	S1	9	0.936279	0.0491073	0.0430172	0.0201576	21.7652	23.7976	2.54982e-11	0.00390625	0.00390625	0.777344	0	Sign Rank test
1048318734	CD69_CD4_CD3.cb1.v2	CD3pCD4pCD69n.v1/CD3pCD4p.v1	RATIO	S1	9	0.102872	0.066383	0.984711	0.00764225	0.104469	18.6633	1.4907e-10	0.00390625	0.00390625	0.777344	0	Sign Rank test
700596880	CD69_CD4_CD3.cb1.v2	CD3pCD4pCD69p.v1/CD3pCD4p.v1	RATIO	S1	9	0.897128	0.066383	0.0152889	0.00764225	58.6782	18.6633	1.4907e-10	0.00390625	0.00390625	0.777344	0	Sign Rank test
750232372	CD69_CD8_CD4.cb1.v1	CD4pCD8nCD69n.v1/CD4pCD8n.v1	RATIO	S1	9	0.064394	0.0693363	0.977176	0.0128976	0.0658981	18.3035	3.51334e-10	0.00390625	0.00390625	0.777344	0	Sign Rank test
572450030	CD69_CD8_CD4.cb1.v1	CD4pCD8nCD69p.v1/CD4pCD8n.v1	RATIO	S1	9	0.935606	0.0693363	0.0228236	0.0128976	40.9929	18.3035	3.51334e-10	0.00390625	0.00390625	0.777344	0	Sign Rank test
1035912083	CD69_CD8_CD4.cb1.v2	CD4nCD8pCD69n.v1/CD4nCD8p.v1	RATIO	S1	9	0.124471	0.0790054	0.987672	0.00934151	0.126024	15.3446	9.33154e-10	0.00390625	0.00390625	0.777344	0	Sign Rank test
357143512	CD69_CD8_CD4.cb1.v2	CD4nCD8pCD69p.v1/CD4nCD8p.v1	RATIO	S1	9	0.875529	0.0790054	0.0123277	0.00934151	71.0212	15.3446	9.33154e-10	0.00390625	0.00390625	0.777344	0	Sign Rank test
928349802	CD69_CD8_CD4.cb1.v2	CD4pCD8nCD69n.v1/CD4pCD8n.v1	RATIO	S1	9	0.0824744	0.0585413	0.991493	0.00558676	0.0831821	21.8603	4.88056e-11	0.00390625	0.00390625	0.777344	0	Sign Rank test
390559917	CD69_CD8_CD4.cb1.v2	CD4pCD8nCD69p.v1/CD4pCD8n.v1	RATIO	S1	9	0.917526	0.0585413	0.00850715	0.00558676	107.853	21.8603	4.88056e-11	0.00390625	0.00390625	0.777344	0	Sign Rank test
828799420	TNF-a_CD8_CD4.cb1.v1	CD4nCD8p.v1	INTENSITY0	S1	9	184.994	40.7556	114.205	6.25371	1.61984	2.42796	0.00102728	0.00390625	0.00390625	0.777344	0	Sign Rank test
890500053	TNF-a_CD8_CD4.cb1.v1	CD4pCD8n.v1	INTENSITY0	S1	9	265.259	87.0581	153.994	11.5724	1.72252	1.79167	0.00370636	0.00390625	0.00390625	0.777344	0	Sign Rank test
814325662	AVERAGE	CD8 T cells/T cells	RATIO	S1	9	0.285793	0.0592761	0.192797	0.0524851	1.48235	1.66113	0.00400933	0.0078125	0.00400933	0.777344	1	Paired T
919811715	CD38_CD8_CD4.cb1.v1	CD4nCD8p.v1	INTENSITY0	S1	9	404.014	129.673	215.475	44.9495	1.875	1.9428	0.00411783	0.00390625	0.00411783	0.777344	1	Paired T
1046782469	TNF-a_CD8_CD4.cb1.v1	CD4pCD8nTNFan.v1/CD4pCD8n.v1	RATIO	S1	9	0.925562	0.0536388	0.998101	0.00311364	0.927323	1.9093	0.00435427	0.0078125	0.00435427	0.777344	1	Paired T
186886067	TNF-a_CD8_CD4.cb1.v1	CD4pCD8nTNFap.v1/CD4pCD8n.v1	RATIO	S1	9	0.074438	0.0536388	0.00189927	0.00311364	39.193	1.9093	0.00435427	0.0078125	0.00435427	0.777344	1	Paired T
866169597	CD57_CD6_CD8.cb1.v2	CD6pCD8p.v1	INTENSITY1	S1	8	929.379	124.411	625.107	109.002	1.48675	2.60149	0.004576	0.015625	0.004576	0.805376	1	Paired T
649954043	TCR-ab_TCR-gd_CD3.cb1.v2	CD3pTCRgdp.v1	INTENSITY1	S1	9	426.133	80.5649	599.121	94.4814	0.711264	1.97026	0.004891	0.00390625	0.004891	0.855925	1	Paired T
90815089	CD94_CD8_CD4.cb1.v1	CD4pCD8nCD94p.v1	INTENSITY0	S1	9	1160.22	232.299	520.891	338.536	2.22738	2.20217	0.00520847	0.00390625	0.00520847	0.906273	1	Paired T
829549474	CD49d_CD45RA_CD8.cb1.v1	CD8pCD45RAnCD49dp.v1	INTENSITY0	S1	9	952.489	131.662	764.148	84.1765	1.24647	1.70443	0.00555586	0.00390625	0.00555586	0.961163	1	Paired T
607573639	CD62L_CD45RA_CD4.cb2.v2	CD4pCD45RAnCD62Ln.v1/CD4p.v1	RATIO	S1	9	0.292902	0.0824276	0.374724	0.0674009	0.781648	1.08675	0.0071814	0.0195312	0.0071814	1	1	Paired T
279406997	CCR5_CD60_CD4.cb3.v2	CCR5pCD4pCD60n.v1	INTENSITY0	S1	8	586.082	89.4248	802.25	236.746	0.730548	1.20799	0.0231492	0.0078125	0.0078125	1	0	Sign Rank test
506370143	CCR5_CD60_CD4.cb3.v2	CCR5pCD4pCD60n.v1/CD4p_SUM	RATIO	S1	8	0.0132533	0.00539605	0.0752824	0.0402253	0.176048	2.16141	0.00321886	0.0078125	0.0078125	1	0	Sign Rank test
1051882602	CCR5_CD60_CD4.cb3.v2	CCR5pCD4pCD60p.v1/CD4p_SUM	RATIO	S1	8	0.0251885	0.0469928	0.0925837	0.0821455	0.272061	1.00712	0.0361189	0.0078125	0.0078125	1	0	Sign Rank test
623339567	CCR5_CD60_CD4.cb3.v2	CD4pCD60n.v1	INTENSITY0	S1	8	71.3172	23.5852	250.257	109.012	0.284976	2.26889	0.00243196	0.0078125	0.0078125	1	0	Sign Rank test
161144903	CD56_CD2_CD3.cb1.v2	CD2pCD3pCD56p.v1/CD2pCD3p.v1	RATIO	S1	9	0.0229011	0.0226367	0.0094236	0.006223	2.43019	0.811877	0.123466	0.0078125	0.0078125	1	0	Sign Rank test
922508244	CD57_CD6_CD8.cb1.v2	CD6pCD8p.v1	INTENSITY0	S1	8	909.189	1113.87	2626.79	4438.33	0.346122	0.530828	0.196766	0.0078125	0.0078125	1	0	Sign Rank test
578470198	CD81_CD8_CD4.cb1.v1	CD4pCD8n.v1	INTENSITY0	S1	9	791.729	126.839	536.133	60.1096	1.47674	2.57526	0.000100364	0.0078125	0.0078125	1	0	Sign Rank test
798535372	HLA-DR_CD8_CD4.cb1.v1	CD4pCD8n.v1	INTENSITY0	S1	9	207.692	112.879	945.48	1746.79	0.219669	0.596074	0.21326	0.0078125	0.0078125	1	0	Sign Rank test
862227651	IL-10_CD4_CD3.cb1.v1	CD3pCD4nIL10n.v1/CD3pCD4n.v1	RATIO	S1	9	0.970626	0.0213614	0.993623	0.00468595	0.976856	1.48711	0.0090096	0.00390625	0.0090096	1	1	Paired T
684496770	IL-10_CD4_CD3.cb1.v1	CD3pCD4nIL10p.v1/CD3pCD4n.v1	RATIO	S1	9	0.029374	0.0213614	0.0063774	0.00468595	4.60595	1.48711	0.0090096	0.00390625	0.0090096	1	1	Paired T
383152268	TNF-a_CD4_CD3.cb1.v1	CD3pCD4pTNFap.v1	INTENSITY0	S1	9	1211.6	228.445	724.301	317.249	1.67278	1.76277	0.00987907	0.0078125	0.00987907	1	1	Paired T
607958291	TCR-ab_TCR-gd_CD3.cb1.v2	CD3pTCRgdn.v1/CD3p_SUM	RATIO	S1	9	0.826217	0.106636	0.955948	0.0211341	0.864291	1.68767	0.0099162	0.0078125	0.0099162	1	1	Paired T
270935870	TCR-ab_TCR-gd_CD3.cb1.v2	CD3pTCRgdp.v1/CD3p_SUM	RATIO	S1	9	0.173783	0.106636	0.0440519	0.0211341	3.94496	1.68767	0.0099162	0.0078125	0.0099162	1	1	Paired T
73232749	CD45RB_CD27_CD4.cb2.v2	CD4pCD45RBp.v1/CD4p.v1	RATIO	S1	9	0.771496	0.113628	0.682841	0.0891571	1.12983	0.868084	0.0107338	0.0195312	0.0107338	1	1	Paired T
726764382	CD56_CD2_CD3.cb1.v2	CD2pCD3pCD56n.v1/CD2pCD3p.v1	RATIO	S1	9	0.977099	0.0226367	0.990497	0.00622588	0.986473	0.80706	0.126156	0.0117188	0.0117188	1	0	Sign Rank test
17731877	CD62L_CD45RA_CD4.cb2.v2	CD4pCD45RAnCD62Lp.v1/CD4p.v1	RATIO	S1	9	0.0101577	0.00595211	0.0379924	0.0283101	0.267361	1.36072	0.0133254	0.00390625	0.0133254	1	1	Paired T
678036680	CD197_CD8_CD4.cb1.v1	CD4nCD8pCD197n.v1/CD4nCD8p.v1	RATIO	S1	9	0.356805	0.17611	0.209115	0.097728	1.70626	1.03701	0.0137542	0.0078125	0.0137542	1	1	Paired T
775350398	CD197_CD8_CD4.cb1.v1	CD4nCD8pCD197p.v1/CD4nCD8p.v1	RATIO	S1	9	0.643195	0.17611	0.790885	0.097728	0.813261	1.03701	0.0137542	0.0078125	0.0137542	1	1	Paired T
106314705	CD81_CD8_CD4.cb1.v1	CD4nCD8p.v1	INTENSITY0	S1	9	1135.8	479.231	2195.87	1451.67	0.517243	0.980662	0.0143074	0.0078125	0.0143074	1	1	Paired T
819392022	CD49d_CD45RA_CD4.cb1.v1	CD4pCD45RApCD49dn.v1/CD4p.v1	RATIO	S1	9	0.584662	0.0421241	0.690628	0.0872511	0.846566	1.54672	0.0155504	0.0390625	0.0155504	1	1	Paired T
204977453	CCR5_CD60_CD4.cb3.v2	CD4pCD60p.v1	INTENSITY0	S1	8	116.629	124.865	384.002	321.152	0.303719	1.09737	0.0486795	0.015625	0.015625	1	0	Sign Rank test
20660016	CD161_CD8_CD4.cb1.v1	CD4nCD8pCD161n.v1/CD4nCD8p.v1	RATIO	S1	9	0.956241	0.0152997	0.888843	0.0726512	1.07583	1.2838	0.016538	0.0195312	0.016538	1	1	Paired T
879826101	CD161_CD8_CD4.cb1.v1	CD4nCD8pCD161p.v1/CD4nCD8p.v1	RATIO	S1	9	0.0437586	0.0152997	0.111157	0.0726512	0.393665	1.2838	0.016538	0.0195312	0.016538	1	1	Paired T
948586293	CD25_CD27_CD8.cb1.v3	CD8pCD25p.v1	INTENSITY0	S1	9	2876.81	490.437	1619.24	997.09	1.77664	1.60053	0.0168227	0.0273438	0.0168227	1	1	Paired T
665505868	CD81_CD8_CD4.cb1.v1	CD4nCD8pCD81p.v1	INTENSITY0	S1	9	1575.27	440.087	2769.69	1548.92	0.568753	1.04902	0.0182017	0.0078125	0.0182017	1	1	Paired T
14979530	HLA-DR_CD8_CD4.cb1.v1	CD4pCD8nDRp.v1/CD4pCD8n.v1	RATIO	S1	9	0.0402571	0.0205239	0.081313	0.081308	0.495089	0.692379	0.0961459	0.0195312	0.0195312	1	0	Sign Rank test
1046410161	CD49d_CD45RA_CD4.cb1.v1	CD4pCD45RAnCD49dn.v1/CD4p.v1	RATIO	S1	9	0.120984	0.0586134	0.0647773	0.0379383	1.86769	1.13847	0.0211022	0.0117188	0.0211022	1	1	Paired T
989329478	CCR5_CD60_CD4.cb3.v2	CCR5nCD4pCD60n.v1/CD4p_SUM	RATIO	S1	8	0.573918	0.150517	0.438583	0.12646	1.30857	0.973559	0.0212085	0.0390625	0.0212085	1	1	Paired T
241194683	AVERAGE	CD4 T cells/T cells	RATIO	S1	9	0.571635	0.11746	0.46299	0.065285	1.23466	1.14335	0.0212497	0.0273438	0.0212497	1	1	Paired T
267261967	CD49d_CD45RA_CD4.cb1.v1	CD4pCD45RAnCD49dp.v1	INTENSITY0	S1	9	956.211	80.2859	893.876	72.348	1.06973	0.815681	0.0220523	0.0273438	0.0220523	1	1	Paired T
1016103671	AVERAGE	CD4 T cells/CD8 T cells	RATIO	S1	9	2.07944	0.64675	2.55184	0.710291	0.81488	0.695452	0.0223715	0.0546875	0.0223715	1	1	Paired T
471220534	TCR-ab_TCR-gd_CD3.cb1.v2	CD3pTCRgdn.v1	INTENSITY0	S1	9	106.756	73.2499	44.2009	17.4538	2.41524	1.17484	0.0236475	0.00390625	0.0236475	1	1	Paired T
121730868	CD44_CD8_CD4.cb1.v1	CD4nCD8pCD44n.v1/CD4nCD8p.v1	RATIO	S1	9	0.015034	0.0115829	0.0637954	0.0322744	0.23566	2.01106	0.0057071	0.0273438	0.0273438	1	0	Sign Rank test
33829138	CD44_CD8_CD4.cb1.v1	CD4nCD8pCD44p.v1/CD4nCD8p.v1	RATIO	S1	9	0.984966	0.0115829	0.936205	0.0322744	1.05208	2.01106	0.0057071	0.0273438	0.0273438	1	0	Sign Rank test
50842474	CD45_CD8_CD4.cb1.v1	CD4pCD8nCD45p.v1/CD45p.v1	RATIO	S1	9	0.487737	0.1029	0.437286	0.077648	1.11538	0.553488	0.0284228	0.0390625	0.0284228	1	1	Paired T
314627531	CD49d_CD45RA_CD4.cb1.v1	CD4pCD45RAnCD49dp.v1/CD4p.v1	RATIO	S1	9	0.0920147	0.0185008	0.149783	0.0565718	0.614322	1.37258	0.0294577	0.0117188	0.0294577	1	1	Paired T
813480426	AVERAGE	CD4 T cells-IC/CD8 T cells-IC	RATIO	S1	9	2.1261	0.649423	1.77966	0.340939	1.19467	0.667974	0.0299464	0.0273438	0.0299464	1	1	Paired T
823010698	CD183_CD8_CD4.cb1.v1	CD4nCD8pCD183p.v1	INTENSITY0	S1	9	3533.66	2376.94	1392.96	1149.58	2.53681	1.1466	0.03047	0.0273438	0.03047	1	1	Paired T
557473013	IL-2_CD8_CD4.cb1.v1	CD4nCD8pIL2p.v1	INTENSITY0	S1	9	896.686	325.59	504.874	411.367	1.77606	1.05619	0.0325314	0.0546875	0.0325314	1	1	Paired T
306363089	CD62L_CD45RA_CD4.cb2.v2	CD4p.v1	INTENSITY1	S1	9	827.199	212.785	682.237	142.102	1.21248	0.801211	0.034384	0.0273438	0.034384	1	1	Paired T
359178970	IFNg_CD8_CD4.cb1.v1	CD4pCD8nIFNgp.v1	INTENSITY0	S1	9	681.17	308.679	408.951	236.802	1.66565	0.989536	0.0387934	0.0195312	0.0387934	1	1	Paired T
798202489	CD56_CD2_CD3.cb1.v2	CD2pCD3p.v1	INTENSITY0	S1	9	65.982	47.7857	37.3509	14.0964	1.76654	0.812711	0.111574	0.0390625	0.0390625	1	0	Sign Rank test
447834006	CD95_CD8_CD4.cb1.v1	CD4pCD8nCD95n.v1/CD4pCD8n.v1	RATIO	S1	9	0.627051	0.0652572	0.706395	0.0815744	0.887677	1.07414	0.0285888	0.0390625	0.0390625	1	0	Sign Rank test
462872170	CD95_CD8_CD4.cb1.v1	CD4pCD8nCD95p.v1/CD4pCD8n.v1	RATIO	S1	9	0.372682	0.0650227	0.293605	0.0815744	1.26933	1.07202	0.0286098	0.0390625	0.0390625	1	0	Sign Rank test
557441701	HLA-DR_CD8_CD4.cb1.v1	CD4pCD8nDRn.v1/CD4pCD8n.v1	RATIO	S1	9	0.959403	0.0204765	0.91847	0.0819349	1.04457	0.685424	0.100599	0.0390625	0.0390625	1	0	Sign Rank test
825278417	IL-2_CD8_CD4.cb1.v1	CD4nCD8pIL2n.v1/CD4nCD8p.v1	RATIO	S1	9	0.99019	0.00550838	0.995697	0.00876508	0.99447	0.752186	0.0422631	0.0742188	0.0422631	1	1	Paired T
976705796	IL-2_CD8_CD4.cb1.v1	CD4nCD8pIL2p.v1/CD4nCD8p.v1	RATIO	S1	9	0.00980957	0.00550838	0.00430346	0.00876508	2.27946	0.752186	0.0422631	0.0742188	0.0422631	1	1	Paired T
512555662	CD154_CD8_CD4.cb1.v1	CD4nCD8p.v1	INTENSITY0	S1	9	58.3882	14.948	80.1249	25.8025	0.728715	1.03087	0.0453006	0.0273438	0.0453006	1	1	Paired T
132900554	CD158b_CD8_CD4.cb1.v1	CD4nCD8pCD158bn.v1/CD4nCD8p.v1	RATIO	S1	9	0.955583	0.027484	0.918658	0.060881	1.04019	0.781772	0.0477859	0.0742188	0.0477859	1	1	Paired T
658352307	CD158b_CD8_CD4.cb1.v1	CD4nCD8pCD158bp.v1/CD4nCD8p.v1	RATIO	S1	9	0.0444172	0.027484	0.0813425	0.060881	0.546052	0.781772	0.0477859	0.0742188	0.0477859	1	1	Paired T
638371853	CD28_CD45RA_CD4.cb2.v1	CD4pCD28pCD45RAp.v1	INTENSITY1	S1	9	994.415	160.372	1086.72	121.023	0.915063	0.649712	0.050748	0.0390625	0.050748	1	1	Paired T
854500381	IL-4_CD4_CD3.cb1.v1	CD3pCD4nIL4n.v1/CD3pCD4n.v1	RATIO	S1	9	0.979582	0.0163734	0.991344	0.00489219	0.988136	0.973353	0.0526755	0.0546875	0.0526755	1	1	Paired T
412924177	IL-4_CD4_CD3.cb1.v1	CD3pCD4nIL4p.v1/CD3pCD4n.v1	RATIO	S1	9	0.0204175	0.0163734	0.00865599	0.00489219	2.35877	0.973353	0.0526755	0.0546875	0.0526755	1	1	Paired T
712441294	IFNg_CD4_CD3.cb1.v1	CD3pCD4pIFNgp.v1	INTENSITY0	S1	9	659.976	113.769	800.311	112.437	0.824649	1.24075	0.0536199	0.0546875	0.0536199	1	1	Paired T
565986376	CD161_CD8_CD4.cb1.v1	CD4nCD8pCD161p.v1	INTENSITY0	S1	9	917.468	177.085	1346.32	768.994	0.681461	0.768572	0.130382	0.0546875	0.0546875	1	0	Sign Rank test
328318689	CD62L_CD45RA_CD8.cb1.v3	CD8pCD62Ln_SUM/CD8p.v1	RATIO	S1	9	0.983125	0.0066329	0.969064	0.0193324	1.01451	0.972958	0.0565225	0.164062	0.0565225	1	1	Paired T
953326942	CD62L_CD45RA_CD8.cb1.v3	CD8pCD62Lp_SUM/CD8p.v1	RATIO	S1	9	0.0168746	0.0066329	0.0306758	0.019391	0.550094	0.952371	0.0598719	0.164062	0.0598719	1	1	Paired T
398956079	CD62L_CD45RA_CD4.cb2.v2	CD4p.v1	INTENSITY0	S1	9	160.687	54.1975	209.194	40.4684	0.768125	1.01419	0.061102	0.0546875	0.061102	1	1	Paired T
414315273	CD57_CD6_CD8.cb1.v2	CD6pCD8pCD57p.v1	INTENSITY0	S1	8	6824.95	6750.97	11943.7	8609.75	0.571425	0.661652	0.0617292	0.0546875	0.0617292	1	1	Paired T
322477230	CD28_CD45RA_CD4.cb2.v1	CD4p.v1	INTENSITY1	S1	9	749.761	171.007	668.052	120	1.12231	0.553131	0.066479	0.0742188	0.066479	1	1	Paired T
265692975	CD94_CD8_CD4.cb1.v1	CD4nCD8pCD94n.v1/CD4nCD8p.v1	RATIO	S1	9	0.827351	0.0577447	0.87463	0.0814868	0.945944	0.669481	0.0670525	0.0742188	0.0670525	1	1	Paired T
970023406	CD94_CD8_CD4.cb1.v1	CD4nCD8pCD94p.v1/CD4nCD8p.v1	RATIO	S1	9	0.172649	0.0577447	0.12537	0.0814868	1.37712	0.669481	0.0670525	0.0742188	0.0670525	1	1	Paired T
691080244	CD62L_CD45RA_CD8.cb1.v3	CD8pCD45RApCD62Lp.v1/CD8p.v1	RATIO	S1	9	0.0145789	0.00730951	0.025123	0.0164614	0.580303	0.827899	0.0694783	0.0742188	0.0694783	1	1	Paired T
983645326	CD183_CD8_CD4.cb1.v1	CD4nCD8p.v1	INTENSITY0	S1	9	251.932	194.969	426.438	345.745	0.590783	0.621744	0.0742101	0.0742188	0.0742101	1	1	Paired T
567993801	CD158b_CD8_CD4.cb1.v1	CD4nCD8p.v1	INTENSITY0	S1	9	228.347	126.392	489.337	544.073	0.466647	0.660796	0.167677	0.0742188	0.0742188	1	0	Sign Rank test
485644299	CD57_CD6_CD8.cb1.v2	CD6pCD8pnCD57n.v1/CD6pCD8pn.v1	RATIO	S1	8	0.769254	0.115566	0.700037	0.149227	1.09888	0.518632	0.0880273	0.109375	0.0880273	1	1	Paired T
266232805	CD57_CD6_CD8.cb1.v2	CD6pCD8pnCD57p.v1/CD6pCD8pn.v1	RATIO	S1	8	0.230746	0.115566	0.299963	0.149227	0.769246	0.518632	0.0880273	0.109375	0.0880273	1	1	Paired T
749165200	CD62L_CD45RA_CD4.cb2.v2	CD4pCD62Ln_SUM/CD4p.v1	RATIO	S1	9	0.935538	0.0176243	0.890432	0.0659594	1.05066	0.934321	0.0913137	0.128906	0.0913137	1	1	Paired T
54319117	CD62L_CD45RA_CD4.cb2.v2	CD4pCD62Lp_SUM/CD4p.v1	RATIO	S1	9	0.0644619	0.0176243	0.109568	0.0659594	0.588329	0.934321	0.0913137	0.128906	0.0913137	1	1	Paired T
919701741	CD62L_CD45RA_CD4.cb2.v2	CD4pCD45RApCD62Lp.v1	INTENSITY1	S1	9	1601.84	511.149	1286.16	218.189	1.24545	0.803291	0.0940378	0.128906	0.0940378	1	1	Paired T
552842105	TNF-a_CD8_CD4.cb1.v1	CD4pCD8nTNFap.v1	INTENSITY0	S1	9	1061.66	269.959	556.863	708.845	1.90651	0.941179	0.101397	0.0976562	0.101397	1	1	Paired T
239868493	CD49d_CD45RA_CD8.cb1.v1	CD8pCD45RAnCD49dp.v1/CD8p.v1	RATIO	S1	9	0.0448271	0.0175829	0.0720229	0.0406726	0.622401	0.86798	0.105641	0.164062	0.105641	1	1	Paired T
678881643	CD56_CD2_CD3.cb1.v2	CD2pCD3pCD56p.v1	INTENSITY0	S1	9	1829.67	578.525	1307.84	575.51	1.399	0.90435	0.108219	0.128906	0.108219	1	1	Paired T
731903190	CD62L_CD45RA_CD8.cb1.v3	CD8pCD45RAnCD62Lp.v1/CD8p.v1	RATIO	S1	9	0.00229563	0.00210703	0.00555282	0.00434404	0.413417	0.95408	0.113216	0.128906	0.113216	1	1	Paired T
251575980	CCR5_CD60_CD4.cb3.v2	CD4pCD60n.v1/CD4p_SUM	RATIO	S1	8	0.587571	0.148248	0.513866	0.112769	1.14343	0.559613	0.115126	0.148438	0.115126	1	1	Paired T
146870258	CCR5_CD60_CD4.cb3.v2	CD4pCD60p.v1/CD4p_SUM	RATIO	S1	8	0.412429	0.148248	0.486134	0.112769	0.848384	0.559613	0.115126	0.148438	0.115126	1	1	Paired T
454816846	HLA-DR_CD8_CD4.cb1.v1	CD4nCD8pDRp.v1/CD4nCD8p.v1	RATIO	S1	9	0.11989	0.069173	0.0746768	0.0806406	1.60545	0.601835	0.117797	0.0742188	0.117797	1	1	Paired T
428099851	CCR5_CD60_CD8.cb2.v3	CD8pCD60p.v1	INTENSITY1	S1	9	2278.21	311.207	1638.72	855.591	1.39024	0.993344	0.0555666	0.128906	0.128906	1	0	Sign Rank test
408492930	CD95_CD8_CD4.cb1.v1	CD4nCD8pCD95p.v1	INTENSITY0	S1	9	1436.59	229.887	1171.2	852.096	1.2266	0.425259	0.425838	0.128906	0.128906	1	0	Sign Rank test
456350867	HLA-DR_CD8_CD4.cb1.v1	CD4pCD8nDRp.v1	INTENSITY0	S1	9	3264.09	1020.61	5812.42	5087.33	0.561571	0.694566	0.13177	0.128906	0.128906	1	0	Sign Rank test
431040827	IL-2_CD8_CD4.cb1.v1	CD4pCD8nIL2p.v1	INTENSITY0	S1	9	842.321	109.282	694.203	912.235	1.21336	0.227992	0.626544	0.128906	0.128906	1	0	Sign Rank test
307323440	TNF-a_CD8_CD4.cb1.v1	CD4nCD8pTNFap.v1	INTENSITY0	S1	9	1327.4	336.039	876.303	1666.49	1.51477	0.375252	0.426726	0.128906	0.128906	1	0	Sign Rank test
29326341	HLA-DR_CD8_CD4.cb1.v1	CD4nCD8pDRn.v1/CD4nCD8p.v1	RATIO	S1	9	0.88011	0.069173	0.923615	0.0811794	0.952897	0.576877	0.13093	0.0742188	0.13093	1	1	Paired T
396580507	CD154_CD8_CD4.cb1.v1	CD4pCD8nCD154p.v1	INTENSITY0	S1	9	608.935	61.9718	465.782	255.506	1.30734	0.770017	0.135318	0.203125	0.135318	1	1	Paired T
352544876	CD44_CD8_CD4.cb1.v1	CD4pCD8nCD44n.v1/CD4pCD8n.v1	RATIO	S1	9	0.0774919	0.0308019	0.102596	0.0443196	0.755308	0.657804	0.136427	0.203125	0.136427	1	1	Paired T
137369855	CD49d_CD45RA_CD8.cb1.v1	CD8pCD45RAp.v1/CD8p.v1	RATIO	S1	9	0.866516	0.0416261	0.815778	0.0707669	1.0622	0.873974	0.137928	0.128906	0.137928	1	1	Paired T
385708517	CD44_CD8_CD4.cb1.v1	CD4pCD8nCD44p.v1/CD4pCD8n.v1	RATIO	S1	9	0.921981	0.0302446	0.897404	0.0443196	1.02739	0.647779	0.141896	0.203125	0.141896	1	1	Paired T
216339712	CD49d_CD45RA_CD8.cb1.v1	CD8pCD45RAn.v1/CD8p.v1	RATIO	S1	9	0.13332	0.04147	0.182897	0.0705282	0.728936	0.856941	0.145003	0.128906	0.145003	1	1	Paired T
919041360	CD49d_CD45RA_CD4.cb1.v1	CD4pCD45RApCD49dp.v1	INTENSITY0	S1	9	821.684	344.978	951.538	331.471	0.863533	0.38385	0.146443	0.25	0.146443	1	1	Paired T
241673557	CD57_CD6_CD8.cb1.v2	CD6pCD8pn.v1	INTENSITY0	S1	8	1642.31	1405.36	2597.96	2803.76	0.632155	0.430923	0.200666	0.148438	0.148438	1	0	Sign Rank test
326339155	CD45RB_CD27_CD4.cb2.v2	CD4pCD27pCD45RBpn.v1/CD4p.v1	RATIO	S1	9	0.137977	0.0709976	0.106924	0.0336984	1.29043	0.558809	0.151437	0.203125	0.151437	1	1	Paired T
501758391	CD132_CD8_CD4.cb1.v1	CD4nCD8pCD132p.v1	INTENSITY0	S1	9	1300.08	260.624	865.602	780.207	1.50194	0.746971	0.157345	0.25	0.157345	1	1	Paired T
410866734	CCR5_CD60_CD8.cb2.v3	CD8pCCR5p.v1	INTENSITY0	S1	9	1800.19	2549.95	1937.43	605.996	0.929164	0.0740517	0.87509	0.164062	0.164062	1	0	Sign Rank test
264707438	CD28_CD62L_CD8.cb1.v3	CD8pCD28pCD62Lp.v1	INTENSITY0	S1	9	875.061	349.213	1447.97	795.931	0.604336	0.932175	0.0814342	0.164062	0.164062	1	0	Sign Rank test
494058515	TNF-a_CD4_CD3.cb1.v1	CD3pCD4nTNFap.v1	INTENSITY0	S1	9	866.055	274.543	933.355	1365	0.927895	0.0683575	0.883567	0.164062	0.164062	1	0	Sign Rank test
3693680	CD49d_CD45RA_CD8.cb1.v1	CD8pCD45RApCD49dp.v1/CD8p.v1	RATIO	S1	9	0.224039	0.107474	0.157248	0.0728812	1.42475	0.727402	0.174825	0.25	0.174825	1	1	Paired T
1005331535	CD62L_CD45RA_CD8.cb1.v3	CD8pCD45RApCD62Lp.v1	INTENSITY1	S1	9	2605.01	854.097	2050.34	596.383	1.27052	0.75301	0.183921	0.300781	0.183921	1	1	Paired T
997495423	CD154_CD8_CD4.cb1.v1	CD4nCD8pCD154n.v1/CD4nCD8p.v1	RATIO	S1	9	0.992338	0.00764317	0.996075	0.0039162	0.996248	0.615371	0.185909	0.203125	0.185909	1	1	Paired T
872266071	CD154_CD8_CD4.cb1.v1	CD4nCD8pCD154p.v1/CD4nCD8p.v1	RATIO	S1	9	0.00766208	0.00764317	0.00392513	0.0039162	1.95206	0.615371	0.185909	0.203125	0.185909	1	1	Paired T
102336340	CD57_CD6_CD8.cb1.v2	CD6pCD8nCD57p.v1	INTENSITY0	S1	8	5326.57	2932.97	4091.95	1455	1.30172	0.53329	0.185973	0.25	0.185973	1	1	Paired T
187408927	CD57_CD6_CD8.cb1.v2	CD6pCD8pCD57n.v1/CD6pCD8p.v1	RATIO	S1	8	0.884274	0.0840707	0.84148	0.163155	1.05086	0.329735	0.239441	0.195312	0.195312	1	0	Sign Rank test
1043643266	CD57_CD6_CD8.cb1.v2	CD6pCD8pCD57p.v1/CD6pCD8p.v1	RATIO	S1	8	0.115726	0.0840707	0.15852	0.163155	0.73004	0.329735	0.239441	0.195312	0.195312	1	0	Sign Rank test
865770777	CD150_CD8_CD4.cb1.v1	CD4nCD8pCD150p.v1	INTENSITY0	S1	9	907.49	92.7676	1933.62	2007.47	0.469322	0.722113	0.171255	0.203125	0.203125	1	0	Sign Rank test
238661397	CD28_CD62L_CD8.cb1.v3	CD8pCD28pCD62Ln.v1	INTENSITY0	S1	9	560.562	92.3659	604.861	34.0907	0.926761	0.636314	0.212745	0.425781	0.212745	1	1	Paired T
618700771	CD28_CD62L_CD8.cb1.v3	CD8p.v1	INTENSITY1	S1	9	175.455	28.7768	156.525	32.9258	1.12094	0.612203	0.216189	0.300781	0.216189	1	1	Paired T
1040298196	CD45RB_CD27_CD4.cb2.v2	CD4pCD45RBpn.v1	INTENSITY0	S1	9	986.693	57.726	1026.61	89.326	0.961114	0.530837	0.224378	0.25	0.224378	1	1	Paired T
13070465	CD57_CD6_CD8.cb1.v2	CD6pCD8nCD57n.v1/CD6pCD8n.v1	RATIO	S1	8	0.88183	0.181372	0.832751	0.119182	1.05894	0.319814	0.234113	0.148438	0.234113	1	1	Paired T
629759822	CD57_CD6_CD8.cb1.v2	CD6pCD8nCD57p.v1/CD6pCD8n.v1	RATIO	S1	8	0.11817	0.181372	0.167249	0.119182	0.706552	0.319814	0.234113	0.148438	0.234113	1	1	Paired T
225504505	CD62L_CD45RA_CD4.cb2.v2	CD4pCD45RAnCD62Lp.v1	INTENSITY0	S1	9	616.347	74.7733	913.731	1123.35	0.674539	0.373558	0.43434	0.25	0.25	1	0	Sign Rank test
820967423	CD62L_CD45RA_CD8.cb1.v3	CD8pCD45RApCD62Ln.v1/CD8p.v1	RATIO	S1	9	0.722906	0.0749067	0.68127	0.0590353	1.06112	0.617383	0.292893	0.300781	0.292893	1	1	Paired T
964726168	CD62L_CD45RA_CD4.cb2.v2	CD4pCD45RApCD62Lp.v1/CD4p.v1	RATIO	S1	9	0.0543042	0.0156911	0.0715753	0.041088	0.7587	0.555339	0.304937	0.359375	0.304937	1	1	Paired T
186463021	CD38_CD8_CD4.cb1.v1	CD4nCD8pCD38p.v1	INTENSITY0	S1	9	1191.87	330.623	1008.62	409.093	1.18169	0.492706	0.306774	0.425781	0.306774	1	1	Paired T
445482263	IL-4_CD4_CD3.cb1.v1	CD3pCD4pIL4n.v1/CD3pCD4p.v1	RATIO	S1	9	0.994776	0.00362315	0.992707	0.00599511	1.00208	0.417834	0.319256	0.25	0.319256	1	1	Paired T
613879690	IL-4_CD4_CD3.cb1.v1	CD3pCD4pIL4p.v1/CD3pCD4p.v1	RATIO	S1	9	0.00522378	0.00362315	0.0072934	0.00599511	0.716234	0.417834	0.319256	0.25	0.319256	1	1	Paired T
101119224	HLA-DR_CD8_CD4.cb1.v1	CD4nCD8pDRp.v1	INTENSITY0	S1	9	3831.02	1054.48	5367.58	4111.73	0.713733	0.511928	0.323181	0.496094	0.323181	1	1	Paired T
224364374	CD28_CD62L_CD8.cb1.v3	CD8pCD28pCD62Lp.v1	INTENSITY1	S1	9	572.545	169.64	754.647	426.487	0.758693	0.561086	0.328714	0.734375	0.328714	1	1	Paired T
927469735	CD57_CD6_CD8.cb1.v2	CD6pCD8pnCD57p.v1	INTENSITY0	S1	8	5998.46	4736.95	6953	5115.54	0.862715	0.193624	0.348152	0.3125	0.348152	1	1	Paired T
366422034	CD62L_CD45RA_CD8.cb1.v3	CD8pCD45RAnCD62Lp.v1	INTENSITY0	S1	9	910.619	753.586	604.591	359.622	1.50617	0.518313	0.354482	0.425781	0.354482	1	1	Paired T
800613596	HLA-DR_CD8_CD4.cb1.v1	CD4nCD8p.v1	INTENSITY0	S1	9	544.491	367.203	729.991	722.165	0.745886	0.32381	0.358888	0.496094	0.358888	1	1	Paired T
1064769505	CD49d_CD45RA_CD8.cb1.v1	CD8pCD45RApCD49dp.v1	INTENSITY0	S1	9	796.873	74.5265	807.515	86.398	0.986821	0.131901	0.824167	0.359375	0.359375	1	0	Sign Rank test
364058043	CD62L_CD45RA_CD4.cb2.v2	CD4pCD45RApCD62Lp.v1	INTENSITY0	S1	9	981.966	904.068	836.374	574.364	1.17408	0.192233	0.253747	0.359375	0.359375	1	0	Sign Rank test
1060221869	CD81_CD8_CD4.cb1.v1	CD4nCD8pCD81p.v1/CD4nCD8p.v1	RATIO	S1	9	0.578845	0.0867441	0.542034	0.140088	1.06791	0.315949	0.380761	0.425781	0.380761	1	1	Paired T
67637727	CD3_CD8_CD4.cb3.v1	CD3pCD8p.v1/CD3p.v1	RATIO	S1	8	0.272142	0.0536203	0.268985	0.0353686	1.01174	0.0695075	0.853899	0.382812	0.382812	1	0	Sign Rank test
992539958	CD94_CD8_CD4.cb1.v1	CD4pCD8nCD94n.v1/CD4pCD8n.v1	RATIO	S1	9	0.982336	0.00698725	0.985691	0.0139428	0.996596	0.304245	0.410894	0.496094	0.410894	1	1	Paired T
632994936	CD62L_CD45RA_CD8.cb1.v3	CD8pCD45RAp_SUM/CD8p.v1	RATIO	S1	9	0.737485	0.0726195	0.706393	0.0580866	1.04402	0.47284	0.412886	0.425781	0.412886	1	1	Paired T
750012115	IFNg_CD8_CD4.cb1.v1	CD4nCD8pIFNgp.v1	INTENSITY0	S1	9	779.11	249.114	588.344	645.493	1.32424	0.389919	0.41524	0.164062	0.41524	1	1	Paired T
536476973	CD62L_CD45RA_CD8.cb1.v3	CD8pCD45RAn_SUM/CD8p.v1	RATIO	S1	9	0.262515	0.0726195	0.293347	0.0579662	0.894897	0.469261	0.415518	0.425781	0.415518	1	1	Paired T
6070551	CD158b_CD8_CD4.cb1.v1	CD4pCD8nCD158bn.v1/CD4pCD8n.v1	RATIO	S1	9	0.994521	0.00531708	0.996631	0.00240016	0.997883	0.511546	0.272036	0.425781	0.425781	1	0	Sign Rank test
993713893	CD94_CD8_CD4.cb1.v1	CD4pCD8nCD94p.v1/CD4pCD8n.v1	RATIO	S1	9	0.0174528	0.00724756	0.0143093	0.0139428	1.21968	0.282907	0.436674	0.652344	0.436674	1	1	Paired T
989849211	CD62L_CD45RA_CD8.cb1.v3	CD8p.v1	INTENSITY1	S1	9	1340.99	363.711	1261.47	164.419	1.06304	0.281745	0.449408	0.425781	0.449408	1	1	Paired T
864452092	CD49d_CD45RA_CD8.cb1.v1	CD8pCD45RAnCD49dn.v1/CD8p.v1	RATIO	S1	9	0.088493	0.0454774	0.110874	0.0567129	0.79814	0.435403	0.459651	0.496094	0.459651	1	1	Paired T
989537468	CD62L_CD45RA_CD8.cb1.v3	CD8pCD45RAnCD62Ln.v1/CD8p.v1	RATIO	S1	9	0.26022	0.0732076	0.287794	0.0589306	0.904187	0.414944	0.475396	0.496094	0.475396	1	1	Paired T
645519644	IL-10_CD4_CD3.cb1.v1	CD3pCD4pIL10n.v1/CD3pCD4p.v1	RATIO	S1	9	0.990259	0.0046724	0.990535	0.00541298	0.999722	0.0543962	0.827368	0.496094	0.496094	1	0	Sign Rank test
626973282	IL-10_CD4_CD3.cb1.v1	CD3pCD4pIL10p.v1/CD3pCD4p.v1	RATIO	S1	9	0.00957663	0.00455741	0.00946547	0.00541298	1.01174	0.0222166	0.919724	0.496094	0.496094	1	0	Sign Rank test
762237253	CD62L_CD45RA_CD4.cb2.v2	CD4pCD45RApCD62Ln.v1	INTENSITY1	S1	9	1063.55	209.168	1024.87	145.647	1.03774	0.214617	0.54624	0.652344	0.54624	1	1	Paired T
472952855	CD28_CD62L_CD8.cb1.v3	CD8pCD28nCD62Lp.v1	INTENSITY1	S1	9	470.003	114.041	470.249	470.056	0.999477	0.000719494	0.998848	0.570312	0.570312	1	0	Sign Rank test
909816097	CCR5_CD60_CD4.cb3.v2	CD4pCD60p.v1	INTENSITY1	S1	8	1455.73	116.141	1543.26	431.472	0.943279	0.277048	0.599958	0.84375	0.599958	1	1	Paired T
380555041	CD49d_CD45RA_CD4.cb1.v1	CD4p.v1	INTENSITY0	S1	9	365.994	45.1424	351.61	56.3459	1.04091	0.281742	0.60316	0.496094	0.60316	1	1	Paired T
43531847	CD49d_CD45RA_CD8.cb1.v1	CD8pCD45RAp.v1	INTENSITY1	S1	9	1556.35	357.941	1612.14	238.491	0.965394	0.183434	0.619118	0.570312	0.619118	1	1	Paired T
967349340	CD81_CD8_CD4.cb1.v1	CD4nCD8pCD81n.v1/CD4nCD8p.v1	RATIO	S1	9	0.411238	0.0911169	0.426134	0.119636	0.965044	0.140083	0.646518	0.570312	0.646518	1	1	Paired T
784208005	IL-2_CD4_CD3.cb1.v1	CD3pCD4nIL2p.v1	INTENSITY0	S1	9	408.405	35.6702	503.049	383.826	0.811859	0.347222	0.484438	0.652344	0.652344	1	0	Sign Rank test
1017264212	CD134_CD8_CD4.cb1.v1	CD4nCD8pCD134p.v1	INTENSITY0	S1	9	977.478	339.49	788.916	1061.43	1.23901	0.239292	0.660784	0.496094	0.660784	1	1	Paired T
918175344	CD158b_CD8_CD4.cb1.v1	CD4nCD8pCD158bp.v1	INTENSITY0	S1	9	3879.85	1086.58	4379.39	2971.93	0.885934	0.223255	0.66264	0.910156	0.66264	1	1	Paired T
545470420	CD183_CD8_CD4.cb1.v1	CD4pCD8nCD183p.v1	INTENSITY0	S1	9	519.907	59.9951	535.134	64.5792	0.971545	0.244304	0.662786	1	0.662786	1	1	Paired T
893965567	CD28_CD45RA_CD4.cb2.v1	CD4pCD28pCD45RAp.v1	INTENSITY0	S1	9	534.267	97.1495	549.239	75.9461	0.972741	0.171705	0.671581	0.652344	0.671581	1	1	Paired T
63943906	CD154_CD8_CD4.cb1.v1	CD4nCD8pCD154p.v1	INTENSITY0	S1	9	1877.05	1868.22	1374.12	2355	1.366	0.236605	0.678093	0.425781	0.678093	1	1	Paired T
941953271	CD3_CD8_CD4.cb3.v1	CD3pCD4p.v1/CD3pCD8p.v1	RATIO	S1	8	2.07068	0.701304	2.10916	0.493513	0.981754	0.0634645	0.730396	0.742188	0.730396	1	1	Paired T
171688345	CD49d_CD45RA_CD8.cb1.v1	CD8pCD45RApCD49dn.v1/CD8p.v1	RATIO	S1	9	0.642477	0.0916416	0.657062	0.0983623	0.977804	0.153421	0.744937	0.652344	0.744937	1	1	Paired T
171073619	CD28_CD62L_CD8.cb1.v3	CD8pCD28pCD62Lp.v1/CD8p.v1	RATIO	S1	9	0.0252001	0.0179285	0.027147	0.0122899	0.928283	0.126669	0.764124	0.652344	0.764124	1	1	Paired T
689254132	CD49d_CD45RA_CD8.cb1.v1	CD8p.v1	INTENSITY0	S1	9	341.064	111.599	324.572	80.0586	1.05081	0.169809	0.765111	0.734375	0.765111	1	1	Paired T
240235824	CD158b_CD8_CD4.cb1.v1	CD4pCD8nCD158bp.v1	INTENSITY0	S1	9	565.299	377.198	540.207	242.889	1.04645	0.0790949	0.7673	0.84375	0.7673	1	1	Paired T
418319437	CD161_CD8_CD4.cb1.v1	CD4pCD8nCD161p.v1	INTENSITY0	S1	9	477.056	70.4587	468.237	52.6704	1.01884	0.141782	0.773621	1	0.773621	1	1	Paired T
525982301	CCR5_CD60_CD4.cb3.v2	CCR5pCD4pCD60p.v1	INTENSITY0	S1	8	1845.22	1957.96	1640.25	868.811	1.12497	0.135329	0.787524	1	0.787524	1	1	Paired T
587401093	CD49d_CD45RA_CD8.cb1.v1	CD8p.v1	INTENSITY1	S1	9	1375.53	342.925	1343.11	206.871	1.02414	0.114498	0.790104	0.820312	0.790104	1	1	Paired T
179058798	CD132_CD8_CD4.cb1.v1	CD4pCD8nCD132p.v1	INTENSITY0	S1	9	647.86	97.6027	737.538	458.282	0.878409	0.270668	0.604152	0.820312	0.820312	1	0	Sign Rank test
578639921	CD158b_CD8_CD4.cb1.v1	CD4pCD8nCD158bp.v1/CD4pCD8n.v1	RATIO	S1	9	0.00489354	0.00556676	0.00336899	0.00240016	1.45252	0.355656	0.420573	0.84375	0.84375	1	0	Sign Rank test
676694920	CD71_CD8_CD4.cb1.v1	CD4nCD8pCD71p.v1	INTENSITY0	S1	9	4650.31	1392.49	4335.84	3973.65	1.07253	0.10562	0.844584	0.820312	0.844584	1	1	Paired T
674116091	CD49d_CD45RA_CD4.cb1.v1	CD4pCD45RAp.v1	INTENSITY1	S1	9	1089.92	190.129	1082.05	123.146	1.00727	0.049136	0.873085	0.820312	0.873085	1	1	Paired T
464583535	CD49d_CD45RA_CD4.cb1.v1	CD4p.v1	INTENSITY1	S1	9	890.161	180.114	898.232	168.149	0.991015	0.0463206	0.875457	1	0.875457	1	1	Paired T
333496539	CCR5_CD60_CD4.cb3.v2	CCR5nCD4pCD60p.v1/CD4p_SUM	RATIO	S1	8	0.38724	0.107088	0.393551	0.111712	0.983965	0.0576698	0.883453	0.742188	0.883453	1	1	Paired T
882396583	CD25_CD8_CD4.cb1.v1	CD4nCD8pCD25p.v1	INTENSITY0	S1	9	3125.97	457.707	3274.57	3242.98	0.954619	0.0641682	0.89369	0.910156	0.910156	1	0	Sign Rank test
337000193	IL-2_CD4_CD3.cb1.v1	CD3pCD4pIL2p.v1	INTENSITY0	S1	9	862.3	123.507	1197.4	930.657	0.720145	0.504784	0.346506	0.910156	0.910156	1	0	Sign Rank test
548024932	CD49d_CD45RA_CD4.cb1.v1	CD4pCD45RAp.v1/CD4p.v1	RATIO	S1	9	0.787002	0.0508401	0.78402	0.0861052	1.0038	0.0421645	0.913134	0.652344	0.913134	1	1	Paired T
1034428285	CD45_CD8_CD4.cb1.v1	CD4nCD8pCD45p.v1/CD45p.v1	RATIO	S1	9	0.29025	0.0490521	0.292076	0.0279196	0.99375	0.0457384	0.918875	0.652344	0.918875	1	1	Paired T
721201726	CD49d_CD45RA_CD4.cb1.v1	CD4pCD45RAn.v1/CD4p.v1	RATIO	S1	9	0.212998	0.0508401	0.215442	0.0860416	0.98866	0.0345729	0.928598	0.652344	0.928598	1	1	Paired T
38020982	CD57_CD6_CD8.cb1.v2	CD6pCD8n.v1	INTENSITY0	S1	8	874.849	1417.96	900.349	709.665	0.971679	0.0227425	0.945699	0.460938	0.945699	1	1	Paired T
284380120	CD3_CD8_CD4.cb3.v1	CD3pCD4p.v1/CD3p.v1	RATIO	S1	8	0.551	0.141811	0.553551	0.0608004	0.995391	0.0233851	0.951152	0.640625	0.951152	1	1	Paired T
796073962	CD62L_CD45RA_CD8.cb1.v3	CD8pCD45RApCD62Lp.v1	INTENSITY0	S1	9	1108.48	144.839	1117.21	447.401	0.992183	0.0262649	0.953695	0.820312	0.953695	1	1	Paired T
460725604	CD132_CD8_CD4.cb1.v1	CD4pCD8n.v1	INTENSITY0	S1	9	171.564	24.5253	172.581	37.0019	0.994106	0.0324064	0.955265	0.910156	0.955265	1	1	Paired T
277110955	CD62L_CD45RA_CD8.cb1.v3	CD8pCD45RApCD62Ln.v1	INTENSITY1	S1	9	1704.58	383.512	1700.5	222.051	1.0024	0.0130256	0.966588	1	0.966588	1	1	Paired T
731147282	CD28_CD45RA_CD4.cb2.v1	CD4pCD28nCD45RAp.v1	INTENSITY1	S1	9	1031.74	143.775	1033.54	139.358	0.998265	0.0126671	0.979122	0.652344	0.979122	1	1	Paired T
