# Supplementary material for: Genome-Wide Analysis of Immune Activation in Human T and B Cells Reveals Distinct Classes of Alternatively Spliced Genes
Source: PLoS One. 2009 Nov 19;4(11):e7906. doi: 10.1371/journal.pone.0007906 (PMC2775942; doi:10.1371/journal.pone.0007906)
Supplement: Table S2 — CYT ID - Cytometry platform unique variable identifier CYT - Cytometry Cell Type - Top level classification of cell population Assay - The string consists of the target antigens separated by underscores and arranged by the channel number the reagent is measured on with SurroScan. Population - Describes the specific cell population. Names are based on the presence (p) or absences (n) of an individual antigen, e.g. CD3pCD8p represents CD3 positive CD8 positive T cells, i.e. CD8 T cells. A typical ASSAY may have 1 to 10 different populations Property - Is the identifier of the type of statistic represented by the field VALUE such as COUNT (cells per uL) or INTENSITY (relative). Count and intensity results are typically generated for each POPULATION_NAME Count - Variable is an absolute cell count Ratio - Ratio of two population counts INTENSITY0 - Channel 0 intensity, the first antigen in assay INTENSITY1 - Channel 1 intensity, the second antigen in assay INTENSITY2 - Channel 2 intensity, the third antigen in assay p - Presence or positive stain of an antigen, e.g. CD3p represents CD3 positive T cells. n - Absences or negative stain of an antigen, e.g. CD3pCD4n represents CD3 positive and CD4 negative T cells. pn - Weaker positive in relative to stronger positive stain of an antigen in same assay, e.g. CD45RBpn and CD45RBp represent CD45RB dim and CD45RB bright population. SUM - Add up the counts of two or more daughter populations to obtain the counts of a parent population, e.g. the counts of CD4pCD45RApCD62Ln and CD4pCD45RApCD62Lp populations are added up to get the counts of CD4pCD45RAp_SUM population. Stat level - Output variables are classified into two statistical categories for comparative statistical analysis. S1 - primary variable statistic used in reduced variable set form primary analysis. S2 - secondary informative statistic biological useful represen [−log(p-value)] - Negative logarithm (base 10) of the p-value for the given comparison Effect size - Mean d [file pone.0007906.s004.xls]

## Sheet: P1019_ATvSC_S1S2
Differences Over Time for S1+S2 list within a Single Group of Paired Samples
ID	Assay	Population	Property	Stat Level	Size	Activated		Control		Mean Ratios	Effect Size	P-values				Normal	Best Test
						Mean	SD	Mean	SD			P-para	P-nonp	P-used	AdjP
280046671	AVERAGE	CD4 T cell-CD4 Cy7-APC Ave	INTENSITY2	S1	9	1194.62	86.8448	635.631	42.1871	1.87943	8.18785	2.92123e-07	0.00390625	2.92123e-07	0.000295628	1	Paired T
821154058	AVERAGE	CD4 T cell-IC-CD3 Cy7-APC Ave	INTENSITY2	S1	9	199.873	27.0287	334.917	20.6305	0.596782	5.61671	6.85699e-07	0.00390625	6.85699e-07	0.000674042	1	Paired T
396678338	AVERAGE	CD4 T cell-IC-CD4 Cy5.5 Ave	INTENSITY1	S1	9	875.779	111.344	508.724	83.2969	1.72152	3.73305	9.69872e-05	0.00390625	9.69872e-05	0.0700248	1	Paired T
899772000	AVERAGE	CD4 T cell-IC-CD4 Cy7-APC Ave	INTENSITY2	S1	9	821.444	81.551	468.319	47.1368	1.75403	5.30178	2.03321e-06	0.00390625	2.03321e-06	0.00188886	1	Paired T
1016103671	AVERAGE	CD4 T cells/CD8 T cells	RATIO	S1	9	2.07944	0.64675	2.55184	0.710291	0.81488	0.695452	0.0223715	0.0546875	0.0223715	1	1	Paired T
241194683	AVERAGE	CD4 T cells/T cells	RATIO	S1	9	0.571635	0.11746	0.46299	0.065285	1.23466	1.14335	0.0212497	0.0273438	0.0212497	1	1	Paired T
813480426	AVERAGE	CD4 T cells-IC/CD8 T cells-IC	RATIO	S1	9	2.1261	0.649423	1.77966	0.340939	1.19467	0.667974	0.0299464	0.0273438	0.0299464	1	1	Paired T
708570694	AVERAGE	CD8 T cell-CD8 Cy5.5 Ave	INTENSITY1	S1	9	1988.29	250.063	1036.07	131.31	1.91908	4.76788	8.93023e-07	0.00390625	8.93023e-07	0.000865339	1	Paired T
418059138	AVERAGE	CD8 T cell-CD8 Cy7-APC Ave	INTENSITY2	S1	9	3332.39	361.447	1977.25	311.199	1.68537	4.01809	9.61826e-08	0.00390625	9.61826e-08	0.000100415	1	Paired T
989473323	AVERAGE	CD8 T cell-IC-CD8 Cy5.5 Ave	INTENSITY1	S1	9	921.239	127.744	619.355	80.2931	1.48742	2.82954	1.70488e-05	0.00390625	1.70488e-05	0.0138266	1	Paired T
814325662	AVERAGE	CD8 T cells/T cells	RATIO	S1	9	0.285793	0.0592761	0.192797	0.0524851	1.48235	1.66113	0.00400933	0.0078125	0.00400933	1	1	Paired T
868520863	AVERAGE	T cell-CD3 Cy7-APC Ave	INTENSITY2	S1	9	375.169	73.1832	640.18	80.8618	0.586036	3.43644	6.05167e-05	0.00390625	6.05167e-05	0.0451454	1	Paired T
989329478	CCR5_CD60_CD4.cb3.v2	CCR5nCD4pCD60n.v1/CD4p_SUM	RATIO	S1	8	0.573918	0.150517	0.438583	0.12646	1.30857	0.973559	0.0212085	0.0390625	0.0212085	1	1	Paired T
333496539	CCR5_CD60_CD4.cb3.v2	CCR5nCD4pCD60p.v1/CD4p_SUM	RATIO	S1	8	0.38724	0.107088	0.393551	0.111712	0.983965	0.0576698	0.883453	0.742188	0.883453	1	1	Paired T
279406997	CCR5_CD60_CD4.cb3.v2	CCR5pCD4pCD60n.v1	INTENSITY0	S1	8	586.082	89.4248	802.25	236.746	0.730548	1.20799	0.0231492	0.0078125	0.0078125	1	0	Sign Rank test
506370143	CCR5_CD60_CD4.cb3.v2	CCR5pCD4pCD60n.v1/CD4p_SUM	RATIO	S1	8	0.0132533	0.00539605	0.0752824	0.0402253	0.176048	2.16141	0.00321886	0.0078125	0.0078125	1	0	Sign Rank test
525982301	CCR5_CD60_CD4.cb3.v2	CCR5pCD4pCD60p.v1	INTENSITY0		8	1845.22	1957.96	1640.25	868.811	1.12497	0.135329	0.787524	1	0.787524	1	1	Paired T
1051882602	CCR5_CD60_CD4.cb3.v2	CCR5pCD4pCD60p.v1/CD4p_SUM	RATIO		8	0.0251885	0.0469928	0.0925837	0.0821455	0.272061	1.00712	0.0361189	0.0078125	0.0078125	1	0	Sign Rank test
623339567	CCR5_CD60_CD4.cb3.v2	CD4pCD60n.v1	INTENSITY0	S1	8	71.3172	23.5852	250.257	109.012	0.284976	2.26889	0.00243196	0.0078125	0.0078125	1	0	Sign Rank test
251575980	CCR5_CD60_CD4.cb3.v2	CD4pCD60n.v1/CD4p_SUM	RATIO	S1	8	0.587571	0.148248	0.513866	0.112769	1.14343	0.559613	0.115126	0.148438	0.115126	1	1	Paired T
204977453	CCR5_CD60_CD4.cb3.v2	CD4pCD60p.v1	INTENSITY0	S1	8	116.629	124.865	384.002	321.152	0.303719	1.09737	0.0486795	0.015625	0.015625	1	0	Sign Rank test
909816097	CCR5_CD60_CD4.cb3.v2	CD4pCD60p.v1	INTENSITY1	S1	8	1455.73	116.141	1543.26	431.472	0.943279	0.277048	0.599958	0.84375	0.599958	1	1	Paired T
146870258	CCR5_CD60_CD4.cb3.v2	CD4pCD60p.v1/CD4p_SUM	RATIO	S1	8	0.412429	0.148248	0.486134	0.112769	0.848384	0.559613	0.115126	0.148438	0.115126	1	1	Paired T
874338127	CCR5_CD60_CD8.cb2.v3	CD8p.v1	INTENSITY0	S1	9	76.6214	66.695	829.403	414.875	0.0923814	2.53353	0.000368458	0.00390625	0.000368458	0.233234	1	Paired T
836763777	CCR5_CD60_CD8.cb2.v3	CD8p.v1	INTENSITY1	S1	9	1024.72	294.6	321.763	97.8656	3.1847	3.20242	6.66672e-05	0.00390625	6.66672e-05	0.0494004	1	Paired T
29083103	CCR5_CD60_CD8.cb2.v3	CD8pCCR5n.v1/CD8p.v1	RATIO	S1	9	0.979423	0.0134571	0.610849	0.154229	1.60338	3.36687	6.60301e-05	0.00390625	6.60301e-05	0.0489943	1	Paired T
410866734	CCR5_CD60_CD8.cb2.v3	CD8pCCR5p.v1	INTENSITY0	S1	9	1800.19	2549.95	1937.43	605.996	0.929164	0.0740517	0.87509	0.164062	0.164062	1	0	Sign Rank test
479719654	CCR5_CD60_CD8.cb2.v3	CD8pCCR5p.v1/CD8p.v1	RATIO	S1	9	0.0205774	0.0134571	0.361667	0.172349	0.056896	2.79032	0.000237702	0.00390625	0.000237702	0.157596	1	Paired T
124484209	CCR5_CD60_CD8.cb2.v3	CD8pCD60n.v1/CD8p.v1	RATIO	S1	9	0.583476	0.0948127	0.846661	0.119218	0.689149	2.44349	0.000109496	0.00390625	0.000109496	0.0775228	1	Paired T
428099851	CCR5_CD60_CD8.cb2.v3	CD8pCD60p.v1	INTENSITY1	S1	9	2278.21	311.207	1638.72	855.591	1.39024	0.993344	0.0555666	0.128906	0.128906	1	0	Sign Rank test
668846834	CCR5_CD60_CD8.cb2.v3	CD8pCD60p.v1/CD8p.v1	RATIO	S1	9	0.416524	0.0948127	0.121573	0.0690322	3.42613	3.55662	1.79159e-05	0.00390625	1.79159e-05	0.0144581	1	Paired T
121069774	CD127_CD8_CD4.cb1.v1	CD4nCD8p.v1	INTENSITY0	S1	9	113.931	30.2872	661.002	143.077	0.172361	5.29018	1.48566e-06	0.00390625	1.48566e-06	0.00139949	1	Paired T
713841304	CD127_CD8_CD4.cb1.v1	CD4pCD8n.v1	INTENSITY0	S1	9	131.51	32.78	534.23	89.986	0.246167	5.94684	2.265e-07	0.00390625	2.265e-07	0.00023103	1	Paired T
745412584	CD132_CD8_CD4.cb1.v1	CD4nCD8p.v1	INTENSITY0	S1	9	233.297	57.9547	135.122	19.7362	1.72656	2.26778	0.00110286	0.00390625	0.00110286	0.633041	1	Paired T
864768060	CD132_CD8_CD4.cb1.v1	CD4nCD8pCD132n.v1/CD4nCD8p.v1	RATIO	S1	9	0.911236	0.0371802	0.99648	0.00298266	0.914455	3.23201	8.37795e-05	0.00390625	8.37795e-05	0.0612428	1	Paired T
501758391	CD132_CD8_CD4.cb1.v1	CD4nCD8pCD132p.v1	INTENSITY0	S1	9	1300.08	260.624	865.602	780.207	1.50194	0.746971	0.157345	0.25	0.157345	1	1	Paired T
241379859	CD132_CD8_CD4.cb1.v1	CD4nCD8pCD132p.v1/CD4nCD8p.v1	RATIO	S1	9	0.0887641	0.0371802	0.00352045	0.00298266	25.2138	3.23201	8.37795e-05	0.00390625	8.37795e-05	0.0612428	1	Paired T
460725604	CD132_CD8_CD4.cb1.v1	CD4pCD8n.v1	INTENSITY0	S1	9	171.564	24.5253	172.581	37.0019	0.994106	0.0324064	0.955265	0.910156	0.955265	1	1	Paired T
682007334	CD132_CD8_CD4.cb1.v1	CD4pCD8nCD132n.v1/CD4pCD8n.v1	RATIO	S1	9	0.909805	0.0206456	0.969081	0.0190094	0.938833	2.98705	0.000228039	0.00390625	0.000228039	0.153014	1	Paired T
179058798	CD132_CD8_CD4.cb1.v1	CD4pCD8nCD132p.v1	INTENSITY0	S1	9	647.86	97.6027	737.538	458.282	0.878409	0.270668	0.604152	0.820312	0.820312	1	0	Sign Rank test
858574919	CD132_CD8_CD4.cb1.v1	CD4pCD8nCD132p.v1/CD4pCD8n.v1	RATIO	S1	9	0.090195	0.0206456	0.0309189	0.0190094	2.91714	2.98705	0.000228039	0.00390625	0.000228039	0.153014	1	Paired T
477434216	CD134_CD8_CD4.cb1.v1	CD4nCD8p.v1	INTENSITY0	S1	9	243.74	111.46	66.3092	10.8176	3.67581	2.24073	0.00111824	0.00390625	0.00390625	1	0	Sign Rank test
684841580	CD134_CD8_CD4.cb1.v1	CD4nCD8pCD134n.v1/CD4nCD8p.v1	RATIO	S1	9	0.886404	0.05429	0.997629	0.00284845	0.888511	2.89334	0.000318593	0.00390625	0.000318593	0.205493	1	Paired T
1017264212	CD134_CD8_CD4.cb1.v1	CD4nCD8pCD134p.v1	INTENSITY0	S1	9	977.478	339.49	788.916	1061.43	1.23901	0.239292	0.660784	0.496094	0.660784	1	1	Paired T
569434813	CD134_CD8_CD4.cb1.v1	CD4nCD8pCD134p.v1/CD4nCD8p.v1	RATIO	S1	9	0.113596	0.05429	0.00237125	0.00284845	47.9056	2.89334	0.000318593	0.00390625	0.000318593	0.205493	1	Paired T
541657448	CD134_CD8_CD4.cb1.v1	CD4pCD8n.v1	INTENSITY0	S1	9	1158.82	201.091	93.9137	15.3653	12.3392	7.46741	2.10026e-07	0.00390625	2.10026e-07	0.000214647	1	Paired T
960596641	CD134_CD8_CD4.cb1.v1	CD4pCD8nCD134n.v1/CD4pCD8n.v1	RATIO	S1	9	0.252271	0.0802113	0.981841	0.00900927	0.256937	12.7828	3.78771e-09	0.00390625	3.78771e-09	4.02254e-06	1	Paired T
589941713	CD134_CD8_CD4.cb1.v1	CD4pCD8nCD134p.v1	INTENSITY0	S1	9	1491.74	178.543	529.293	134.463	2.81836	6.08963	9.4973e-08	0.00390625	9.4973e-08	9.92468e-05	1	Paired T
829155179	CD134_CD8_CD4.cb1.v1	CD4pCD8nCD134p.v1/CD4pCD8n.v1	RATIO	S1	9	0.747729	0.0802113	0.0181589	0.00900927	41.1771	12.7828	3.78771e-09	0.00390625	3.78771e-09	4.02254e-06	1	Paired T
657633320	CD150_CD8_CD4.cb1.v1	CD4nCD8p.v1	INTENSITY0	S1	9	414.08	97.9838	108.419	16.6507	3.81925	4.34929	7.31899e-06	0.00390625	7.31899e-06	0.0062431	1	Paired T
428097927	CD150_CD8_CD4.cb1.v1	CD4nCD8pCD150n.v1/CD4nCD8p.v1	RATIO	S1	9	0.673534	0.0937928	0.992589	0.006197	0.678562	4.80027	6.85382e-06	0.00390625	6.85382e-06	0.00588743	1	Paired T
865770777	CD150_CD8_CD4.cb1.v1	CD4nCD8pCD150p.v1	INTENSITY0	S1	9	907.49	92.7676	1933.62	2007.47	0.469322	0.722113	0.171255	0.203125	0.203125	1	0	Sign Rank test
335570465	CD150_CD8_CD4.cb1.v1	CD4nCD8pCD150p.v1/CD4nCD8p.v1	RATIO	S1	9	0.326466	0.0937928	0.007411	0.006197	44.0516	4.80027	6.85382e-06	0.00390625	6.85382e-06	0.00588743	1	Paired T
310909039	CD150_CD8_CD4.cb1.v1	CD4pCD8n.v1	INTENSITY0	S1	9	591.822	75.6004	130.814	22.4469	4.52416	8.26711	9.07e-08	0.00390625	9.07e-08	9.48722e-05	1	Paired T
318243775	CD150_CD8_CD4.cb1.v1	CD4pCD8nCD150n.v1/CD4pCD8n.v1	RATIO	S1	9	0.516101	0.0552187	0.989813	0.0155373	0.521412	11.6788	1.77891e-08	0.00390625	1.77891e-08	1.88386e-05	1	Paired T
717972264	CD150_CD8_CD4.cb1.v1	CD4pCD8nCD150p.v1	INTENSITY0	S1	9	997.525	79.8675	509.144	78.7798	1.95922	6.15667	8.70223e-07	0.00390625	8.70223e-07	0.000844986	1	Paired T
928148613	CD150_CD8_CD4.cb1.v1	CD4pCD8nCD150p.v1/CD4pCD8n.v1	RATIO	S1	9	0.482992	0.0548915	0.0101871	0.0155373	47.4121	11.7208	1.73269e-08	0.00390625	1.73269e-08	1.83665e-05	1	Paired T
512555662	CD154_CD8_CD4.cb1.v1	CD4nCD8p.v1	INTENSITY0	S1	9	58.3882	14.948	80.1249	25.8025	0.728715	1.03087	0.0453006	0.0273438	0.0453006	1	1	Paired T
997495423	CD154_CD8_CD4.cb1.v1	CD4nCD8pCD154n.v1/CD4nCD8p.v1	RATIO	S1	9	0.992338	0.00764317	0.996075	0.0039162	0.996248	0.615371	0.185909	0.203125	0.185909	1	1	Paired T
63943906	CD154_CD8_CD4.cb1.v1	CD4nCD8pCD154p.v1	INTENSITY0	S1	9	1877.05	1868.22	1374.12	2355	1.366	0.236605	0.678093	0.425781	0.678093	1	1	Paired T
872266071	CD154_CD8_CD4.cb1.v1	CD4nCD8pCD154p.v1/CD4nCD8p.v1	RATIO	S1	9	0.00766208	0.00764317	0.00392513	0.0039162	1.95206	0.615371	0.185909	0.203125	0.185909	1	1	Paired T
186016233	CD154_CD8_CD4.cb1.v1	CD4pCD8n.v1	INTENSITY0	S1	9	128.451	20.267	100.769	13.4796	1.27472	1.60842	0.00190094	0.0078125	0.00190094	1	1	Paired T
508434537	CD154_CD8_CD4.cb1.v1	CD4pCD8nCD154n.v1/CD4pCD8n.v1	RATIO	S1	9	0.928805	0.0219727	0.994204	0.00445987	0.93422	4.1251	9.93526e-06	0.00390625	9.93526e-06	0.00828601	1	Paired T
396580507	CD154_CD8_CD4.cb1.v1	CD4pCD8nCD154p.v1	INTENSITY0	S1	9	608.935	61.9718	465.782	255.506	1.30734	0.770017	0.135318	0.203125	0.135318	1	1	Paired T
944045030	CD154_CD8_CD4.cb1.v1	CD4pCD8nCD154p.v1/CD4pCD8n.v1	RATIO	S1	9	0.0711946	0.0219727	0.0057957	0.00445987	12.2841	4.1251	9.93526e-06	0.00390625	9.93526e-06	0.00828601	1	Paired T
567993801	CD158b_CD8_CD4.cb1.v1	CD4nCD8p.v1	INTENSITY0	S1	9	228.347	126.392	489.337	544.073	0.466647	0.660796	0.167677	0.0742188	0.0742188	1	0	Sign Rank test
132900554	CD158b_CD8_CD4.cb1.v1	CD4nCD8pCD158bn.v1/CD4nCD8p.v1	RATIO	S1	9	0.955583	0.027484	0.918658	0.060881	1.04019	0.781772	0.0477859	0.0742188	0.0477859	1	1	Paired T
918175344	CD158b_CD8_CD4.cb1.v1	CD4nCD8pCD158bp.v1	INTENSITY0	S1	9	3879.85	1086.58	4379.39	2971.93	0.885934	0.223255	0.66264	0.910156	0.66264	1	1	Paired T
658352307	CD158b_CD8_CD4.cb1.v1	CD4nCD8pCD158bp.v1/CD4nCD8p.v1	RATIO	S1	9	0.0444172	0.027484	0.0813425	0.060881	0.546052	0.781772	0.0477859	0.0742188	0.0477859	1	1	Paired T
688403697	CD158b_CD8_CD4.cb1.v1	CD4pCD8n.v1	INTENSITY0	S1	9	80.2948	15.3174	107.299	14.3808	0.748325	1.81769	0.00079768	0.00390625	0.00079768	0.466643	1	Paired T
6070551	CD158b_CD8_CD4.cb1.v1	CD4pCD8nCD158bn.v1/CD4pCD8n.v1	RATIO	S1	9	0.994521	0.00531708	0.996631	0.00240016	0.997883	0.511546	0.272036	0.425781	0.425781	1	0	Sign Rank test
240235824	CD158b_CD8_CD4.cb1.v1	CD4pCD8nCD158bp.v1	INTENSITY0	S1	9	565.299	377.198	540.207	242.889	1.04645	0.0790949	0.7673	0.84375	0.7673	1	1	Paired T
578639921	CD158b_CD8_CD4.cb1.v1	CD4pCD8nCD158bp.v1/CD4pCD8n.v1	RATIO	S1	9	0.00489354	0.00556676	0.00336899	0.00240016	1.45252	0.355656	0.420573	0.84375	0.84375	1	0	Sign Rank test
575907988	CD161_CD8_CD4.cb1.v1	CD4nCD8p.v1	INTENSITY0	S1	9	84.295	19.4338	200.648	61.6897	0.420114	2.54409	0.000153001	0.00390625	0.000153001	0.105571	1	Paired T
20660016	CD161_CD8_CD4.cb1.v1	CD4nCD8pCD161n.v1/CD4nCD8p.v1	RATIO	S1	9	0.956241	0.0152997	0.888843	0.0726512	1.07583	1.2838	0.016538	0.0195312	0.016538	1	1	Paired T
565986376	CD161_CD8_CD4.cb1.v1	CD4nCD8pCD161p.v1	INTENSITY0	S1	9	917.468	177.085	1346.32	768.994	0.681461	0.768572	0.130382	0.0546875	0.0546875	1	0	Sign Rank test
879826101	CD161_CD8_CD4.cb1.v1	CD4nCD8pCD161p.v1/CD4nCD8p.v1	RATIO	S1	9	0.0437586	0.0152997	0.111157	0.0726512	0.393665	1.2838	0.016538	0.0195312	0.016538	1	1	Paired T
300761163	CD161_CD8_CD4.cb1.v1	CD4pCD8n.v1	INTENSITY0	S1	9	65.8797	23.5433	122.024	25.6832	0.539893	2.2789	0.000336092	0.00390625	0.000336092	0.215435	1	Paired T
410831987	CD161_CD8_CD4.cb1.v1	CD4pCD8nCD161n.v1/CD4pCD8n.v1	RATIO	S1	9	0.980513	0.0178304	0.950945	0.0335384	1.03109	1.1009	0.000846784	0.00390625	0.000846784	0.493675	1	Paired T
418319437	CD161_CD8_CD4.cb1.v1	CD4pCD8nCD161p.v1	INTENSITY0	S1	9	477.056	70.4587	468.237	52.6704	1.01884	0.141782	0.773621	1	0.773621	1	1	Paired T
131541840	CD161_CD8_CD4.cb1.v1	CD4pCD8nCD161p.v1/CD4pCD8n.v1	RATIO	S1	9	0.019487	0.0178304	0.0490554	0.0335384	0.397245	1.1009	0.000846784	0.00390625	0.000846784	0.493675	1	Paired T
983645326	CD183_CD8_CD4.cb1.v1	CD4nCD8p.v1	INTENSITY0	S1	9	251.932	194.969	426.438	345.745	0.590783	0.621744	0.0742101	0.0742188	0.0742101	1	1	Paired T
990961325	CD183_CD8_CD4.cb1.v1	CD4nCD8pCD183n.v1/CD4nCD8p.v1	RATIO	S1	9	0.957649	0.0384651	0.822727	0.145691	1.16399	1.26629	0.019357	0.00390625	0.00390625	1	0	Sign Rank test
823010698	CD183_CD8_CD4.cb1.v1	CD4nCD8pCD183p.v1	INTENSITY0	S1	9	3533.66	2376.94	1392.96	1149.58	2.53681	1.1466	0.03047	0.0273438	0.03047	1	1	Paired T
451448682	CD183_CD8_CD4.cb1.v1	CD4nCD8pCD183p.v1/CD4nCD8p.v1	RATIO	S1	9	0.0423512	0.0384651	0.177273	0.145691	0.238903	1.26629	0.019357	0.00390625	0.00390625	1	0	Sign Rank test
302745861	CD183_CD8_CD4.cb1.v1	CD4pCD8n.v1	INTENSITY0	S1	9	93.6508	20.265	211.647	61.6672	0.442486	2.57075	0.00039639	0.00390625	0.00039639	0.246158	1	Paired T
19522401	CD183_CD8_CD4.cb1.v1	CD4pCD8nCD183n.v1/CD4pCD8n.v1	RATIO	S1	9	0.93277	0.0225673	0.791692	0.0990473	1.1782	1.964	0.00346032	0.00390625	0.00346032	1	1	Paired T
545470420	CD183_CD8_CD4.cb1.v1	CD4pCD8nCD183p.v1	INTENSITY0	S1	9	519.907	59.9951	535.134	64.5792	0.971545	0.244304	0.662786	1	0.662786	1	1	Paired T
904256674	CD183_CD8_CD4.cb1.v1	CD4pCD8nCD183p.v1/CD4pCD8n.v1	RATIO	S1	9	0.0672303	0.0225673	0.208308	0.0990473	0.322745	1.964	0.00346032	0.00390625	0.00346032	1	1	Paired T
431148388	CD197_CD8_CD4.cb1.v1	CD4nCD8p.v1	INTENSITY0	S1	9	1218.52	454.875	2643.64	619.443	0.460926	2.62247	5.57443e-06	0.00390625	5.57443e-06	0.00487205	1	Paired T
678036680	CD197_CD8_CD4.cb1.v1	CD4nCD8pCD197n.v1/CD4nCD8p.v1	RATIO	S1	9	0.356805	0.17611	0.209115	0.097728	1.70626	1.03701	0.0137542	0.0078125	0.0137542	1	1	Paired T
350727824	CD197_CD8_CD4.cb1.v1	CD4nCD8pCD197p.v1	INTENSITY0	S1	9	1731.06	343.74	3285.11	550.886	0.526941	3.38464	1.17821e-06	0.00390625	1.17821e-06	0.00112159	1	Paired T
775350398	CD197_CD8_CD4.cb1.v1	CD4nCD8pCD197p.v1/CD4nCD8p.v1	RATIO	S1	9	0.643195	0.17611	0.790885	0.097728	0.813261	1.03701	0.0137542	0.0078125	0.0137542	1	1	Paired T
567392209	CD197_CD8_CD4.cb1.v1	CD4pCD8n.v1	INTENSITY0	S1	9	947.735	308.693	2002.42	552.821	0.473295	2.35569	5.66273e-05	0.00390625	5.66273e-05	0.0425271	1	Paired T
612906428	CD197_CD8_CD4.cb1.v1	CD4pCD8nCD197n.v1/CD4pCD8n.v1	RATIO	S1	9	0.314776	0.155883	0.0980999	0.0636763	3.20873	1.81977	0.000612378	0.00390625	0.000612378	0.366814	1	Paired T
947725534	CD197_CD8_CD4.cb1.v1	CD4pCD8nCD197p.v1	INTENSITY0	S1	9	1279.19	253.894	2172.53	524.288	0.588802	2.16878	8.47985e-05	0.00390625	8.47985e-05	0.0617333	1	Paired T
97733131	CD197_CD8_CD4.cb1.v1	CD4pCD8nCD197p.v1/CD4pCD8n.v1	RATIO	S1	9	0.685224	0.155883	0.9019	0.0636763	0.759756	1.81977	0.000612378	0.00390625	0.000612378	0.366814	1	Paired T
1046336094	CD25_CD27_CD4.cb1.v1	CD4p.v1	INTENSITY0	S1	9	2539.9	422.129	124.493	17.3113	20.4019	8.08527	1.65195e-07	0.00390625	1.65195e-07	0.000170481	1	Paired T
279286446	CD25_CD27_CD4.cb1.v1	CD4p.v1	INTENSITY1	S1	9	585.662	85.5686	261.379	27.306	2.24066	5.10583	2.6328e-06	0.00390625	2.6328e-06	0.00240111	1	Paired T
913026685	CD25_CD27_CD4.cb1.v1	CD4pCD25n.v1/CD4p.v1	RATIO	S1	9	0.150518	0.0639975	0.942303	0.0191132	0.159734	16.7651	9.62429e-10	0.00390625	9.62429e-10	1.02884e-06	1	Paired T
699595870	CD25_CD27_CD4.cb1.v1	CD4pCD25p.v1	INTENSITY0	S1	9	2960.99	433.857	561.048	143.662	5.27761	7.42638	2.25721e-07	0.00390625	2.25721e-07	0.000230461	1	Paired T
994552695	CD25_CD27_CD4.cb1.v1	CD4pCD25p.v1/CD4p.v1	RATIO	S1	9	0.84912	0.063895	0.057562	0.0192382	14.7514	16.7759	9.53448e-10	0.00390625	9.53448e-10	1.02019e-06	1	Paired T
129112520	CD25_CD27_CD4.cb1.v1	CD4pCD27n.v1/CD4p.v1	RATIO	S1	9	0.158149	0.0223901	0.393852	0.063852	0.401545	4.92632	9.33927e-07	0.00390625	9.33927e-07	0.000900306	1	Paired T
370213944	CD25_CD27_CD4.cb1.v1	CD4pCD27p.v1	INTENSITY1	S1	9	666.166	94.6066	324.568	21.4244	2.05247	4.98022	1.66443e-06	0.00390625	1.66443e-06	0.00155791	1	Paired T
737360564	CD25_CD27_CD4.cb1.v1	CD4pCD27p.v1/CD4p.v1	RATIO	S1	9	0.841744	0.0224991	0.606013	0.0638276	1.38899	4.92595	9.13321e-07	0.00390625	9.13321e-07	0.000883181	1	Paired T
479419197	CD25_CD27_CD8.cb1.v3	CD8p.v1	INTENSITY0	S1	9	2342.43	418.153	175.192	156.825	13.3707	6.86293	1.32913e-06	0.00390625	1.32913e-06	0.00125603	1	Paired T
737974265	CD25_CD27_CD8.cb1.v3	CD8p.v1	INTENSITY1	S1	9	673.161	74.5739	293.39	92.2074	2.29442	4.52888	5.75742e-06	0.00390625	5.75742e-06	0.00501471	1	Paired T
922876586	CD25_CD27_CD8.cb1.v3	CD8pCD25n.v1/CD8p.v1	RATIO	S1	9	0.198455	0.0481041	0.955943	0.0263066	0.207601	19.5386	5.59446e-10	0.00390625	5.59446e-10	6.01405e-07	1	Paired T
948586293	CD25_CD27_CD8.cb1.v3	CD8pCD25p.v1	INTENSITY0	S1	9	2876.81	490.437	1619.24	997.09	1.77664	1.60053	0.0168227	0.0273438	0.0168227	1	1	Paired T
70383747	CD25_CD27_CD8.cb1.v3	CD8pCD25p.v1/CD8p.v1	RATIO	S1	9	0.798038	0.0505896	0.0381713	0.0205724	20.9067	19.677	4.50571e-10	0.00390625	4.50571e-10	4.84815e-07	1	Paired T
195119832	CD25_CD27_CD8.cb1.v3	CD8pCD27n.v1/CD8p.v1	RATIO	S1	9	0.168047	0.0517184	0.421918	0.0898105	0.398292	3.46427	9.70924e-06	0.00390625	9.70924e-06	0.00812663	1	Paired T
285381602	CD25_CD27_CD8.cb1.v3	CD8pCD27p.v1	INTENSITY1	S1	9	763.465	78.6902	366.172	29.1401	2.08499	6.69575	2.87801e-07	0.00390625	2.87801e-07	0.000291542	1	Paired T
540218769	CD25_CD27_CD8.cb1.v3	CD8pCD27p.v1/CD8p.v1	RATIO	S1	9	0.830635	0.0535941	0.574604	0.0917077	1.44558	3.40882	1.3827e-05	0.00390625	1.3827e-05	0.0113382	1	Paired T
403719594	CD25_CD8_CD4.cb1.v1	CD4nCD8p.v1	INTENSITY0	S1	9	2664.17	401.973	130.979	70.6511	20.3404	8.77767	1.21491e-07	0.00390625	1.21491e-07	0.000126229	1	Paired T
437417355	CD25_CD8_CD4.cb1.v1	CD4nCD8pCD25n.v1/CD4nCD8p.v1	RATIO	S1	9	0.154862	0.0599331	0.985729	0.00789768	0.157104	19.4375	2.06647e-10	0.00390625	2.06647e-10	2.22765e-07	1	Paired T
882396583	CD25_CD8_CD4.cb1.v1	CD4nCD8pCD25p.v1	INTENSITY0	S1	9	3125.97	457.707	3274.57	3242.98	0.954619	0.0641682	0.89369	0.910156	0.910156	1	0	Sign Rank test
783925857	CD25_CD8_CD4.cb1.v1	CD4nCD8pCD25p.v1/CD4nCD8p.v1	RATIO	S1	9	0.845138	0.0599331	0.0142707	0.00789768	59.2218	19.4375	2.06647e-10	0.00390625	2.06647e-10	2.22765e-07	1	Paired T
112032547	CD25_CD8_CD4.cb1.v1	CD4pCD8n.v1	INTENSITY0	S1	9	2578.91	498.883	122.971	20.6133	20.9718	6.95607	4.59945e-07	0.00390625	4.59945e-07	0.000459485	1	Paired T
667656676	CD25_CD8_CD4.cb1.v1	CD4pCD8nCD25n.v1/CD4pCD8n.v1	RATIO	S1	9	0.125732	0.0611332	0.965753	0.0142307	0.130191	18.9264	5.99073e-10	0.00390625	5.99073e-10	6.43404e-07	1	Paired T
848890148	CD25_CD8_CD4.cb1.v1	CD4pCD8nCD25p.v1	INTENSITY0	S1	9	2913.91	453.077	722.51	387.057	4.03303	5.20075	5.13312e-08	0.00390625	5.13312e-08	5.42058e-05	1	Paired T
271293804	CD25_CD8_CD4.cb1.v1	CD4pCD8nCD25p.v1/CD4pCD8n.v1	RATIO	S1	9	0.874268	0.0611332	0.0342466	0.0142307	25.5286	18.9264	5.99073e-10	0.00390625	5.99073e-10	6.43404e-07	1	Paired T
853574969	CD28_CD45RA_CD4.cb2.v1	CD4p.v1	INTENSITY0	S1	9	128.26	34.0898	574.296	71.479	0.223335	7.96533	5.73364e-08	0.00390625	5.73364e-08	6.04899e-05	1	Paired T
322477230	CD28_CD45RA_CD4.cb2.v1	CD4p.v1	INTENSITY1	S1	9	749.761	171.007	668.052	120	1.12231	0.553131	0.066479	0.0742188	0.066479	1	1	Paired T
381123490	CD28_CD45RA_CD4.cb2.v1	CD4pCD28n_SUM/CD4p.v1	RATIO	S1	9	0.848459	0.0507345	0.144649	0.0446831	5.86565	14.7226	1.59479e-09	0.00390625	1.59479e-09	1.70005e-06	1	Paired T
708898746	CD28_CD45RA_CD4.cb2.v1	CD4pCD28nCD45RAn.v1/CD4p.v1	RATIO	S1	9	0.285776	0.0873597	0.0242715	0.0146978	11.7741	4.17467	1.25929e-05	0.00390625	1.25929e-05	0.0103892	1	Paired T
731147282	CD28_CD45RA_CD4.cb2.v1	CD4pCD28nCD45RAp.v1	INTENSITY1	S1	9	1031.74	143.775	1033.54	139.358	0.998265	0.0126671	0.979122	0.652344	0.979122	1	1	Paired T
1004872787	CD28_CD45RA_CD4.cb2.v1	CD4pCD28nCD45RAp.v1/CD4p.v1	RATIO	S1	9	0.562683	0.104523	0.120377	0.0434481	4.67433	5.52606	9.82951e-07	0.00390625	9.82951e-07	0.000945599	1	Paired T
433343360	CD28_CD45RA_CD4.cb2.v1	CD4pCD28p_SUM/CD4p.v1	RATIO	S1	9	0.151541	0.0507345	0.85519	0.0446215	0.177201	14.7281	1.61087e-09	0.00390625	1.61087e-09	1.71558e-06	1	Paired T
199381830	CD28_CD45RA_CD4.cb2.v1	CD4pCD28pCD45RAn.v1	INTENSITY0	S1	9	459.108	75.7247	736.969	90.226	0.622968	3.336	4.87179e-05	0.00390625	4.87179e-05	0.0369282	1	Paired T
944836835	CD28_CD45RA_CD4.cb2.v1	CD4pCD28pCD45RAn.v1/CD4p.v1	RATIO	S1	9	0.0551301	0.0237217	0.428054	0.0830437	0.128792	6.10655	3.61387e-07	0.00390625	3.61387e-07	0.000362832	1	Paired T
893965567	CD28_CD45RA_CD4.cb2.v1	CD4pCD28pCD45RAp.v1	INTENSITY0	S1	9	534.267	97.1495	549.239	75.9461	0.972741	0.171705	0.671581	0.652344	0.671581	1	1	Paired T
638371853	CD28_CD45RA_CD4.cb2.v1	CD4pCD28pCD45RAp.v1	INTENSITY1	S1	9	994.415	160.372	1086.72	121.023	0.915063	0.649712	0.050748	0.0390625	0.050748	1	1	Paired T
388927481	CD28_CD45RA_CD4.cb2.v1	CD4pCD28pCD45RAp.v1/CD4p.v1	RATIO	S1	9	0.0964107	0.0350687	0.427136	0.0623857	0.225714	6.53539	2.24386e-07	0.00390625	0.00390625	1	0	Sign Rank test
748667803	CD28_CD45RA_CD4.cb2.v1	CD4pCD45RAn_SUM/CD4p.v1	RATIO	S1	9	0.340906	0.103806	0.452326	0.0880352	0.753674	1.15768	0.000259951	0.00390625	0.000259951	0.170008	1	Paired T
728272410	CD28_CD45RA_CD4.cb2.v1	CD4pCD45RAp_SUM/CD4p.v1	RATIO	S1	9	0.659094	0.103806	0.547514	0.0880854	1.20379	1.15907	0.000251904	0.00390625	0.000251904	0.165249	1	Paired T
13240991	CD28_CD62L_CD8.cb1.v3	CD8p.v1	INTENSITY0	S1	9	132.277	56.076	420.97	81.7736	0.314219	4.11759	4.4285e-05	0.00390625	4.4285e-05	0.033878	1	Paired T
618700771	CD28_CD62L_CD8.cb1.v3	CD8p.v1	INTENSITY1	S1	9	175.455	28.7768	156.525	32.9258	1.12094	0.612203	0.216189	0.300781	0.216189	1	1	Paired T
616173201	CD28_CD62L_CD8.cb1.v3	CD8pCD28n_SUM/CD8p.v1	RATIO	S1	9	0.927758	0.0351739	0.521549	0.120794	1.77885	4.56613	3.39298e-06	0.00390625	3.39298e-06	0.00304351	1	Paired T
898986098	CD28_CD62L_CD8.cb1.v3	CD8pCD28nCD62Ln.v1/CD8p.v1	RATIO	S1	9	0.854402	0.0439437	0.514193	0.122587	1.66164	3.69458	1.34566e-05	0.00390625	1.34566e-05	0.0110613	1	Paired T
472952855	CD28_CD62L_CD8.cb1.v3	CD8pCD28nCD62Lp.v1	INTENSITY1	S1	9	470.003	114.041	470.249	470.056	0.999477	0.000719494	0.998848	0.570312	0.570312	1	0	Sign Rank test
545311820	CD28_CD62L_CD8.cb1.v3	CD8pCD28nCD62Lp.v1/CD8p.v1	RATIO	S1	9	0.0733566	0.02097	0.00735563	0.00709771	9.97285	4.21615	1.71085e-05	0.00390625	0.00390625	1	0	Sign Rank test
582130047	CD28_CD62L_CD8.cb1.v3	CD8pCD28p_SUM/CD8p.v1	RATIO	S1	9	0.0702249	0.0342594	0.471148	0.120087	0.149051	4.54036	3.17055e-06	0.00390625	3.17055e-06	0.00285667	1	Paired T
238661397	CD28_CD62L_CD8.cb1.v3	CD8pCD28pCD62Ln.v1	INTENSITY0	S1	9	560.562	92.3659	604.861	34.0907	0.926761	0.636314	0.212745	0.425781	0.212745	1	1	Paired T
671018683	CD28_CD62L_CD8.cb1.v3	CD8pCD28pCD62Ln.v1/CD8p.v1	RATIO	S1	9	0.0450248	0.0257886	0.444001	0.113758	0.101407	4.83724	2.10308e-06	0.00390625	2.10308e-06	0.00194324	1	Paired T
264707438	CD28_CD62L_CD8.cb1.v3	CD8pCD28pCD62Lp.v1	INTENSITY0	S1	9	875.061	349.213	1447.97	795.931	0.604336	0.932175	0.0814342	0.164062	0.164062	1	0	Sign Rank test
224364374	CD28_CD62L_CD8.cb1.v3	CD8pCD28pCD62Lp.v1	INTENSITY1	S1	9	572.545	169.64	754.647	426.487	0.758693	0.561086	0.328714	0.734375	0.328714	1	1	Paired T
171073619	CD28_CD62L_CD8.cb1.v3	CD8pCD28pCD62Lp.v1/CD8p.v1	RATIO	S1	9	0.0252001	0.0179285	0.027147	0.0122899	0.928283	0.126669	0.764124	0.652344	0.764124	1	1	Paired T
22441446	CD28_CD62L_CD8.cb1.v3	CD8pCD62Ln_SUM/CD8p.v1	RATIO	S1	9	0.899426	0.0339957	0.958194	0.0197727	0.938669	2.11326	0.00101325	0.00390625	0.00101325	0.583633	1	Paired T
719266331	CD28_CD62L_CD8.cb1.v3	CD8pCD62Lp_SUM/CD8p.v1	RATIO	S1	9	0.0985567	0.0329463	0.0345027	0.017566	2.8565	2.4262	0.000467703	0.00390625	0.000467703	0.285299	1	Paired T
284380120	CD3_CD8_CD4.cb3.v1	CD3pCD4p.v1/CD3p.v1	RATIO	S1	8	0.551	0.141811	0.553551	0.0608004	0.995391	0.0233851	0.951152	0.640625	0.951152	1	1	Paired T
941953271	CD3_CD8_CD4.cb3.v1	CD3pCD4p.v1/CD3pCD8p.v1	RATIO	S1	8	2.07068	0.701304	2.10916	0.493513	0.981754	0.0634645	0.730396	0.742188	0.730396	1	1	Paired T
67637727	CD3_CD8_CD4.cb3.v1	CD3pCD8p.v1/CD3p.v1	RATIO	S1	8	0.272142	0.0536203	0.268985	0.0353686	1.01174	0.0695075	0.853899	0.382812	0.382812	1	0	Sign Rank test
919811715	CD38_CD8_CD4.cb1.v1	CD4nCD8p.v1	INTENSITY0	S1	9	404.014	129.673	215.475	44.9495	1.875	1.9428	0.00411783	0.00390625	0.00411783	1	1	Paired T
47694424	CD38_CD8_CD4.cb1.v1	CD4nCD8pCD38n.v1/CD4nCD8p.v1	RATIO	S1	9	0.775079	0.0639909	0.927391	0.0294841	0.835764	3.0572	0.000128134	0.00390625	0.000128134	0.0896936	1	Paired T
186463021	CD38_CD8_CD4.cb1.v1	CD4nCD8pCD38p.v1	INTENSITY0	S1	9	1191.87	330.623	1008.62	409.093	1.18169	0.492706	0.306774	0.425781	0.306774	1	1	Paired T
227433277	CD38_CD8_CD4.cb1.v1	CD4nCD8pCD38p.v1/CD4nCD8p.v1	RATIO	S1	9	0.224921	0.0639909	0.0726094	0.0294841	3.09768	3.0572	0.000128134	0.00390625	0.000128134	0.0896936	1	Paired T
768575579	CD38_CD8_CD4.cb1.v1	CD4pCD8n.v1	INTENSITY0	S1	9	538.045	154.332	347.216	32.1962	1.5496	1.7118	0.0017606	0.0078125	0.0017606	0.97537	1	Paired T
792259077	CD38_CD8_CD4.cb1.v1	CD4pCD8nCD38n.v1/CD4pCD8n.v1	RATIO	S1	9	0.57142	0.129202	0.736536	0.0516177	0.775821	1.67834	0.000328188	0.0078125	0.000328188	0.210697	1	Paired T
718102343	CD38_CD8_CD4.cb1.v1	CD4pCD8nCD38p.v1	INTENSITY0	S1	9	986.409	130.098	770.96	34.0954	1.27946	2.26549	0.000728337	0.00390625	0.000728337	0.431175	1	Paired T
505783482	CD38_CD8_CD4.cb1.v1	CD4pCD8nCD38p.v1/CD4pCD8n.v1	RATIO	S1	9	0.42742	0.130864	0.263464	0.0516177	1.62231	1.64825	0.000395435	0.0078125	0.000395435	0.245961	1	Paired T
908399614	CD44_CD8_CD4.cb1.v1	CD4nCD8p.v1	INTENSITY0	S1	9	4939.2	806.457	1492.46	267.629	3.30943	5.7366	1.10024e-06	0.00390625	1.10024e-06	0.00105073	1	Paired T
121730868	CD44_CD8_CD4.cb1.v1	CD4nCD8pCD44n.v1/CD4nCD8p.v1	RATIO	S1	9	0.015034	0.0115829	0.0637954	0.0322744	0.23566	2.01106	0.0057071	0.0273438	0.0273438	1	0	Sign Rank test
787701793	CD44_CD8_CD4.cb1.v1	CD4nCD8pCD44p.v1	INTENSITY0	S1	9	5006	787.946	1565.52	257.205	3.19767	5.87018	8.71968e-07	0.00390625	8.71968e-07	0.000845809	1	Paired T
33829138	CD44_CD8_CD4.cb1.v1	CD4nCD8pCD44p.v1/CD4nCD8p.v1	RATIO	S1	9	0.984966	0.0115829	0.936205	0.0322744	1.05208	2.01106	0.0057071	0.0273438	0.0273438	1	0	Sign Rank test
20396554	CD44_CD8_CD4.cb1.v1	CD4pCD8n.v1	INTENSITY0	S1	9	4757.8	1215.21	1296.05	301.387	3.671	3.91019	2.67192e-05	0.00390625	2.67192e-05	0.0210815	1	Paired T
352544876	CD44_CD8_CD4.cb1.v1	CD4pCD8nCD44n.v1/CD4pCD8n.v1	RATIO	S1	9	0.0774919	0.0308019	0.102596	0.0443196	0.755308	0.657804	0.136427	0.203125	0.136427	1	1	Paired T
913734919	CD44_CD8_CD4.cb1.v1	CD4pCD8nCD44p.v1	INTENSITY0	S1	9	5110.89	1203.69	1402.92	288.022	3.64305	4.23689	1.5343e-05	0.00390625	1.5343e-05	0.0125352	1	Paired T
385708517	CD44_CD8_CD4.cb1.v1	CD4pCD8nCD44p.v1/CD4pCD8n.v1	RATIO	S1	9	0.921981	0.0302446	0.897404	0.0443196	1.02739	0.647779	0.141896	0.203125	0.141896	1	1	Paired T
454736296	CD45_CD8_CD4.cb1.v1	CD45p.v1	INTENSITY0	S1	9	17691.8	2018.9	11370.4	1042.62	1.55595	3.93439	1.31754e-06	0.00390625	1.31754e-06	0.00124639	1	Paired T
533773107	CD45_CD8_CD4.cb1.v1	CD4nCD8nCD45p.v1/CD45p.v1	RATIO	S1	9	0.195148	0.0698957	0.272445	0.067338	0.716283	1.12631	0.00307647	0.0078125	0.00307647	1	1	Paired T
1034428285	CD45_CD8_CD4.cb1.v1	CD4nCD8pCD45p.v1/CD45p.v1	RATIO	S1	9	0.29025	0.0490521	0.292076	0.0279196	0.99375	0.0457384	0.918875	0.652344	0.918875	1	1	Paired T
50842474	CD45_CD8_CD4.cb1.v1	CD4pCD8nCD45p.v1/CD45p.v1	RATIO	S1	9	0.487737	0.1029	0.437286	0.077648	1.11538	0.553488	0.0284228	0.0390625	0.0284228	1	1	Paired T
938689931	CD45RB_CD27_CD4.cb2.v2	CD4p.v1	INTENSITY0	S1	9	4563.56	1196.36	2686.19	393.535	1.6989	2.10811	0.000245782	0.00390625	0.000245782	0.161479	1	Paired T
881004643	CD45RB_CD27_CD4.cb2.v2	CD4p.v1	INTENSITY1	S1	9	568.241	80.7576	229.313	19.044	2.47802	5.7768	2.61837e-06	0.00390625	2.61837e-06	0.00239347	1	Paired T
982647200	CD45RB_CD27_CD4.cb2.v2	CD4pCD27n.v1/CD4p.v1	RATIO	S1	9	0.187753	0.0318122	0.520513	0.0833709	0.360708	5.27369	3.33709e-06	0.00390625	3.33709e-06	0.00300005	1	Paired T
285713293	CD45RB_CD27_CD4.cb2.v2	CD4pCD27nCD45RBp.v1/CD4p.v1	RATIO	S1	9	0.124844	0.0383177	0.318452	0.0804072	0.392036	3.07399	0.000119416	0.00390625	0.000119416	0.0840691	1	Paired T
370912225	CD45RB_CD27_CD4.cb2.v2	CD4pCD27nCD45RBpn.v1/CD4p.v1	RATIO	S1	9	0.0658446	0.0333651	0.206867	0.0608112	0.318295	2.87524	9.4156e-06	0.00390625	9.4156e-06	0.00791852	1	Paired T
945233676	CD45RB_CD27_CD4.cb2.v2	CD4pCD27p.v1	INTENSITY1	S1	9	666.273	91.7667	326.144	22.1126	2.04288	5.09586	1.17815e-06	0.00390625	1.17815e-06	0.00112159	1	Paired T
14476157	CD45RB_CD27_CD4.cb2.v2	CD4pCD27p.v1/CD4p.v1	RATIO	S1	9	0.812247	0.0318122	0.478806	0.0843862	1.6964	5.22886	3.53598e-06	0.00390625	3.53598e-06	0.00316117	1	Paired T
43906689	CD45RB_CD27_CD4.cb2.v2	CD4pCD27pCD45RBp.v1/CD4p.v1	RATIO	S1	9	0.646652	0.0953518	0.363441	0.0902662	1.77925	3.05041	7.62898e-06	0.00390625	7.62898e-06	0.00649226	1	Paired T
326339155	CD45RB_CD27_CD4.cb2.v2	CD4pCD27pCD45RBpn.v1/CD4p.v1	RATIO	S1	9	0.137977	0.0709976	0.106924	0.0336984	1.29043	0.558809	0.151437	0.203125	0.151437	1	1	Paired T
228808122	CD45RB_CD27_CD4.cb2.v2	CD4pCD45RBp.v1	INTENSITY0	S1	9	5558.82	989.337	3441.43	313.574	1.61526	2.88526	2.91229e-05	0.00390625	2.91229e-05	0.0228615	1	Paired T
73232749	CD45RB_CD27_CD4.cb2.v2	CD4pCD45RBp.v1/CD4p.v1	RATIO	S1	9	0.771496	0.113628	0.682841	0.0891571	1.12983	0.868084	0.0107338	0.0195312	0.0107338	1	1	Paired T
1040298196	CD45RB_CD27_CD4.cb2.v2	CD4pCD45RBpn.v1	INTENSITY0	S1	9	986.693	57.726	1026.61	89.326	0.961114	0.530837	0.224378	0.25	0.224378	1	1	Paired T
21452660	CD45RB_CD27_CD4.cb2.v2	CD4pCD45RBpn.v1/CD4p.v1	RATIO	S1	9	0.203913	0.100172	0.31379	0.0899909	0.649838	1.15396	0.00190145	0.0078125	0.00190145	1	1	Paired T
380555041	CD49d_CD45RA_CD4.cb1.v1	CD4p.v1	INTENSITY0	S1	9	365.994	45.1424	351.61	56.3459	1.04091	0.281742	0.60316	0.496094	0.60316	1	1	Paired T
464583535	CD49d_CD45RA_CD4.cb1.v1	CD4p.v1	INTENSITY1	S1	9	890.161	180.114	898.232	168.149	0.991015	0.0463206	0.875457	1	0.875457	1	1	Paired T
721201726	CD49d_CD45RA_CD4.cb1.v1	CD4pCD45RAn.v1/CD4p.v1	RATIO	S1	9	0.212998	0.0508401	0.215442	0.0860416	0.98866	0.0345729	0.928598	0.652344	0.928598	1	1	Paired T
1046410161	CD49d_CD45RA_CD4.cb1.v1	CD4pCD45RAnCD49dn.v1/CD4p.v1	RATIO	S1	9	0.120984	0.0586134	0.0647773	0.0379383	1.86769	1.13847	0.0211022	0.0117188	0.0211022	1	1	Paired T
267261967	CD49d_CD45RA_CD4.cb1.v1	CD4pCD45RAnCD49dp.v1	INTENSITY0	S1	9	956.211	80.2859	893.876	72.348	1.06973	0.815681	0.0220523	0.0273438	0.0220523	1	1	Paired T
314627531	CD49d_CD45RA_CD4.cb1.v1	CD4pCD45RAnCD49dp.v1/CD4p.v1	RATIO	S1	9	0.0920147	0.0185008	0.149783	0.0565718	0.614322	1.37258	0.0294577	0.0117188	0.0294577	1	1	Paired T
674116091	CD49d_CD45RA_CD4.cb1.v1	CD4pCD45RAp.v1	INTENSITY1	S1	9	1089.92	190.129	1082.05	123.146	1.00727	0.049136	0.873085	0.820312	0.873085	1	1	Paired T
548024932	CD49d_CD45RA_CD4.cb1.v1	CD4pCD45RAp.v1/CD4p.v1	RATIO	S1	9	0.787002	0.0508401	0.78402	0.0861052	1.0038	0.0421645	0.913134	0.652344	0.913134	1	1	Paired T
819392022	CD49d_CD45RA_CD4.cb1.v1	CD4pCD45RApCD49dn.v1/CD4p.v1	RATIO	S1	9	0.584662	0.0421241	0.690628	0.0872511	0.846566	1.54672	0.0155504	0.0390625	0.0155504	1	1	Paired T
919041360	CD49d_CD45RA_CD4.cb1.v1	CD4pCD45RApCD49dp.v1	INTENSITY0	S1	9	821.684	344.978	951.538	331.471	0.863533	0.38385	0.146443	0.25	0.146443	1	1	Paired T
457869563	CD49d_CD45RA_CD4.cb1.v1	CD4pCD45RApCD49dp.v1/CD4p.v1	RATIO	S1	9	0.202339	0.0597297	0.0928566	0.0368892	2.17905	2.20549	0.00135883	0.00390625	0.00135883	0.771817	1	Paired T
689254132	CD49d_CD45RA_CD8.cb1.v1	CD8p.v1	INTENSITY0	S1	9	341.064	111.599	324.572	80.0586	1.05081	0.169809	0.765111	0.734375	0.765111	1	1	Paired T
587401093	CD49d_CD45RA_CD8.cb1.v1	CD8p.v1	INTENSITY1	S1	9	1375.53	342.925	1343.11	206.871	1.02414	0.114498	0.790104	0.820312	0.790104	1	1	Paired T
216339712	CD49d_CD45RA_CD8.cb1.v1	CD8pCD45RAn.v1/CD8p.v1	RATIO	S1	9	0.13332	0.04147	0.182897	0.0705282	0.728936	0.856941	0.145003	0.128906	0.145003	1	1	Paired T
864452092	CD49d_CD45RA_CD8.cb1.v1	CD8pCD45RAnCD49dn.v1/CD8p.v1	RATIO	S1	9	0.088493	0.0454774	0.110874	0.0567129	0.79814	0.435403	0.459651	0.496094	0.459651	1	1	Paired T
829549474	CD49d_CD45RA_CD8.cb1.v1	CD8pCD45RAnCD49dp.v1	INTENSITY0	S1	9	952.489	131.662	764.148	84.1765	1.24647	1.70443	0.00555586	0.00390625	0.00555586	1	1	Paired T
239868493	CD49d_CD45RA_CD8.cb1.v1	CD8pCD45RAnCD49dp.v1/CD8p.v1	RATIO	S1	9	0.0448271	0.0175829	0.0720229	0.0406726	0.622401	0.86798	0.105641	0.164062	0.105641	1	1	Paired T
43531847	CD49d_CD45RA_CD8.cb1.v1	CD8pCD45RAp.v1	INTENSITY1	S1	9	1556.35	357.941	1612.14	238.491	0.965394	0.183434	0.619118	0.570312	0.619118	1	1	Paired T
137369855	CD49d_CD45RA_CD8.cb1.v1	CD8pCD45RAp.v1/CD8p.v1	RATIO	S1	9	0.866516	0.0416261	0.815778	0.0707669	1.0622	0.873974	0.137928	0.128906	0.137928	1	1	Paired T
171688345	CD49d_CD45RA_CD8.cb1.v1	CD8pCD45RApCD49dn.v1/CD8p.v1	RATIO	S1	9	0.642477	0.0916416	0.657062	0.0983623	0.977804	0.153421	0.744937	0.652344	0.744937	1	1	Paired T
1064769505	CD49d_CD45RA_CD8.cb1.v1	CD8pCD45RApCD49dp.v1	INTENSITY0	S1	9	796.873	74.5265	807.515	86.398	0.986821	0.131901	0.824167	0.359375	0.359375	1	0	Sign Rank test
3693680	CD49d_CD45RA_CD8.cb1.v1	CD8pCD45RApCD49dp.v1/CD8p.v1	RATIO	S1	9	0.224039	0.107474	0.157248	0.0728812	1.42475	0.727402	0.174825	0.25	0.174825	1	1	Paired T
41587532	CD56_CD2_CD3.cb1.v2	CD2pCD3nCD56p.v1	INTENSITY0	S1	9	1885.63	614.428	858.218	125.702	2.19714	2.31678	0.000605767	0.00390625	0.000605767	0.364066	1	Paired T
798202489	CD56_CD2_CD3.cb1.v2	CD2pCD3p.v1	INTENSITY0	S1	9	65.982	47.7857	37.3509	14.0964	1.76654	0.812711	0.111574	0.0390625	0.0390625	1	0	Sign Rank test
193902107	CD56_CD2_CD3.cb1.v2	CD2pCD3p.v1	INTENSITY1	S1	9	2434.22	321.409	457.953	54.8363	5.31544	8.57179	8.14021e-08	0.00390625	8.14021e-08	8.53908e-05	1	Paired T
726764382	CD56_CD2_CD3.cb1.v2	CD2pCD3pCD56n.v1/CD2pCD3p.v1	RATIO	S1	9	0.977099	0.0226367	0.990497	0.00622588	0.986473	0.80706	0.126156	0.0117188	0.0117188	1	0	Sign Rank test
678881643	CD56_CD2_CD3.cb1.v2	CD2pCD3pCD56p.v1	INTENSITY0	S1	9	1829.67	578.525	1307.84	575.51	1.399	0.90435	0.108219	0.128906	0.108219	1	1	Paired T
161144903	CD56_CD2_CD3.cb1.v2	CD2pCD3pCD56p.v1/CD2pCD3p.v1	RATIO	S1	9	0.0229011	0.0226367	0.0094236	0.006223	2.43019	0.811877	0.123466	0.0078125	0.0078125	1	0	Sign Rank test
38020982	CD57_CD6_CD8.cb1.v2	CD6pCD8n.v1	INTENSITY0	S1	8	874.849	1417.96	900.349	709.665	0.971679	0.0227425	0.945699	0.460938	0.945699	1	1	Paired T
508528333	CD57_CD6_CD8.cb1.v2	CD6pCD8n.v1	INTENSITY1	S1	8	1317.18	284.405	823.985	131.115	1.59855	2.22715	9.95712e-05	0.0078125	9.95712e-05	0.0714921	1	Paired T
13070465	CD57_CD6_CD8.cb1.v2	CD6pCD8nCD57n.v1/CD6pCD8n.v1	RATIO	S1	8	0.88183	0.181372	0.832751	0.119182	1.05894	0.319814	0.234113	0.148438	0.234113	1	1	Paired T
102336340	CD57_CD6_CD8.cb1.v2	CD6pCD8nCD57p.v1	INTENSITY0	S1	8	5326.57	2932.97	4091.95	1455	1.30172	0.53329	0.185973	0.25	0.185973	1	1	Paired T
629759822	CD57_CD6_CD8.cb1.v2	CD6pCD8nCD57p.v1/CD6pCD8n.v1	RATIO	S1	8	0.11817	0.181372	0.167249	0.119182	0.706552	0.319814	0.234113	0.148438	0.234113	1	1	Paired T
922508244	CD57_CD6_CD8.cb1.v2	CD6pCD8p.v1	INTENSITY0	S1	8	909.189	1113.87	2626.79	4438.33	0.346122	0.530828	0.196766	0.0078125	0.0078125	1	0	Sign Rank test
866169597	CD57_CD6_CD8.cb1.v2	CD6pCD8p.v1	INTENSITY1	S1	8	929.379	124.411	625.107	109.002	1.48675	2.60149	0.004576	0.015625	0.004576	1	1	Paired T
187408927	CD57_CD6_CD8.cb1.v2	CD6pCD8pCD57n.v1/CD6pCD8p.v1	RATIO	S1	8	0.884274	0.0840707	0.84148	0.163155	1.05086	0.329735	0.239441	0.195312	0.195312	1	0	Sign Rank test
414315273	CD57_CD6_CD8.cb1.v2	CD6pCD8pCD57p.v1	INTENSITY0	S1	8	6824.95	6750.97	11943.7	8609.75	0.571425	0.661652	0.0617292	0.0546875	0.0617292	1	1	Paired T
1043643266	CD57_CD6_CD8.cb1.v2	CD6pCD8pCD57p.v1/CD6pCD8p.v1	RATIO	S1	8	0.115726	0.0840707	0.15852	0.163155	0.73004	0.329735	0.239441	0.195312	0.195312	1	0	Sign Rank test
241673557	CD57_CD6_CD8.cb1.v2	CD6pCD8pn.v1	INTENSITY0	S1	8	1642.31	1405.36	2597.96	2803.76	0.632155	0.430923	0.200666	0.148438	0.148438	1	0	Sign Rank test
485644299	CD57_CD6_CD8.cb1.v2	CD6pCD8pnCD57n.v1/CD6pCD8pn.v1	RATIO	S1	8	0.769254	0.115566	0.700037	0.149227	1.09888	0.518632	0.0880273	0.109375	0.0880273	1	1	Paired T
927469735	CD57_CD6_CD8.cb1.v2	CD6pCD8pnCD57p.v1	INTENSITY0	S1	8	5998.46	4736.95	6953	5115.54	0.862715	0.193624	0.348152	0.3125	0.348152	1	1	Paired T
266232805	CD57_CD6_CD8.cb1.v2	CD6pCD8pnCD57p.v1/CD6pCD8pn.v1	RATIO	S1	8	0.230746	0.115566	0.299963	0.149227	0.769246	0.518632	0.0880273	0.109375	0.0880273	1	1	Paired T
376029753	CD62L_CD45RA_CD4.cb2.v2	CD4CD45RAn_SUM/CD4p.v1	RATIO	S1	9	0.30306	0.0844189	0.412716	0.0684161	0.734305	1.42716	0.000235984	0.00390625	0.000235984	0.157165	1	Paired T
1024139692	CD62L_CD45RA_CD4.cb2.v2	CD4CD45RAp_SUM/CD4p.v1	RATIO	S1	9	0.69694	0.0844189	0.587284	0.0684161	1.18672	1.42716	0.000235984	0.00390625	0.000235984	0.157165	1	Paired T
398956079	CD62L_CD45RA_CD4.cb2.v2	CD4p.v1	INTENSITY0	S1	9	160.687	54.1975	209.194	40.4684	0.768125	1.01419	0.061102	0.0546875	0.061102	1	1	Paired T
306363089	CD62L_CD45RA_CD4.cb2.v2	CD4p.v1	INTENSITY1	S1	9	827.199	212.785	682.237	142.102	1.21248	0.801211	0.034384	0.0273438	0.034384	1	1	Paired T
607573639	CD62L_CD45RA_CD4.cb2.v2	CD4pCD45RAnCD62Ln.v1/CD4p.v1	RATIO	S1	9	0.292902	0.0824276	0.374724	0.0674009	0.781648	1.08675	0.0071814	0.0195312	0.0071814	1	1	Paired T
225504505	CD62L_CD45RA_CD4.cb2.v2	CD4pCD45RAnCD62Lp.v1	INTENSITY0	S1	9	616.347	74.7733	913.731	1123.35	0.674539	0.373558	0.43434	0.25	0.25	1	0	Sign Rank test
17731877	CD62L_CD45RA_CD4.cb2.v2	CD4pCD45RAnCD62Lp.v1/CD4p.v1	RATIO	S1	9	0.0101577	0.00595211	0.0379924	0.0283101	0.267361	1.36072	0.0133254	0.00390625	0.0133254	1	1	Paired T
762237253	CD62L_CD45RA_CD4.cb2.v2	CD4pCD45RApCD62Ln.v1	INTENSITY1	S1	9	1063.55	209.168	1024.87	145.647	1.03774	0.214617	0.54624	0.652344	0.54624	1	1	Paired T
266812491	CD62L_CD45RA_CD4.cb2.v2	CD4pCD45RApCD62Ln.v1/CD4p.v1	RATIO	S1	9	0.642636	0.0825824	0.515709	0.081158	1.24612	1.55029	5.9494e-05	0.00390625	5.9494e-05	0.044442	1	Paired T
364058043	CD62L_CD45RA_CD4.cb2.v2	CD4pCD45RApCD62Lp.v1	INTENSITY0	S1	9	981.966	904.068	836.374	574.364	1.17408	0.192233	0.253747	0.359375	0.359375	1	0	Sign Rank test
919701741	CD62L_CD45RA_CD4.cb2.v2	CD4pCD45RApCD62Lp.v1	INTENSITY1	S1	9	1601.84	511.149	1286.16	218.189	1.24545	0.803291	0.0940378	0.128906	0.0940378	1	1	Paired T
964726168	CD62L_CD45RA_CD4.cb2.v2	CD4pCD45RApCD62Lp.v1/CD4p.v1	RATIO	S1	9	0.0543042	0.0156911	0.0715753	0.041088	0.7587	0.555339	0.304937	0.359375	0.304937	1	1	Paired T
749165200	CD62L_CD45RA_CD4.cb2.v2	CD4pCD62Ln_SUM/CD4p.v1	RATIO	S1	9	0.935538	0.0176243	0.890432	0.0659594	1.05066	0.934321	0.0913137	0.128906	0.0913137	1	1	Paired T
54319117	CD62L_CD45RA_CD4.cb2.v2	CD4pCD62Lp_SUM/CD4p.v1	RATIO	S1	9	0.0644619	0.0176243	0.109568	0.0659594	0.588329	0.934321	0.0913137	0.128906	0.0913137	1	1	Paired T
239383699	CD62L_CD45RA_CD8.cb1.v3	CD8p.v1	INTENSITY0	S1	9	84.6931	17.4803	164.614	46.4784	0.514496	2.27612	0.00264675	0.0078125	0.00264675	1	1	Paired T
989849211	CD62L_CD45RA_CD8.cb1.v3	CD8p.v1	INTENSITY1	S1	9	1340.99	363.711	1261.47	164.419	1.06304	0.281745	0.449408	0.425781	0.449408	1	1	Paired T
536476973	CD62L_CD45RA_CD8.cb1.v3	CD8pCD45RAn_SUM/CD8p.v1	RATIO	S1	9	0.262515	0.0726195	0.293347	0.0579662	0.894897	0.469261	0.415518	0.425781	0.415518	1	1	Paired T
989537468	CD62L_CD45RA_CD8.cb1.v3	CD8pCD45RAnCD62Ln.v1/CD8p.v1	RATIO	S1	9	0.26022	0.0732076	0.287794	0.0589306	0.904187	0.414944	0.475396	0.496094	0.475396	1	1	Paired T
366422034	CD62L_CD45RA_CD8.cb1.v3	CD8pCD45RAnCD62Lp.v1	INTENSITY0	S1	9	910.619	753.586	604.591	359.622	1.50617	0.518313	0.354482	0.425781	0.354482	1	1	Paired T
731903190	CD62L_CD45RA_CD8.cb1.v3	CD8pCD45RAnCD62Lp.v1/CD8p.v1	RATIO	S1	9	0.00229563	0.00210703	0.00555282	0.00434404	0.413417	0.95408	0.113216	0.128906	0.113216	1	1	Paired T
632994936	CD62L_CD45RA_CD8.cb1.v3	CD8pCD45RAp_SUM/CD8p.v1	RATIO	S1	9	0.737485	0.0726195	0.706393	0.0580866	1.04402	0.47284	0.412886	0.425781	0.412886	1	1	Paired T
277110955	CD62L_CD45RA_CD8.cb1.v3	CD8pCD45RApCD62Ln.v1	INTENSITY1	S1	9	1704.58	383.512	1700.5	222.051	1.0024	0.0130256	0.966588	1	0.966588	1	1	Paired T
820967423	CD62L_CD45RA_CD8.cb1.v3	CD8pCD45RApCD62Ln.v1/CD8p.v1	RATIO	S1	9	0.722906	0.0749067	0.68127	0.0590353	1.06112	0.617383	0.292893	0.300781	0.292893	1	1	Paired T
796073962	CD62L_CD45RA_CD8.cb1.v3	CD8pCD45RApCD62Lp.v1	INTENSITY0	S1	9	1108.48	144.839	1117.21	447.401	0.992183	0.0262649	0.953695	0.820312	0.953695	1	1	Paired T
1005331535	CD62L_CD45RA_CD8.cb1.v3	CD8pCD45RApCD62Lp.v1	INTENSITY1	S1	9	2605.01	854.097	2050.34	596.383	1.27052	0.75301	0.183921	0.300781	0.183921	1	1	Paired T
691080244	CD62L_CD45RA_CD8.cb1.v3	CD8pCD45RApCD62Lp.v1/CD8p.v1	RATIO	S1	9	0.0145789	0.00730951	0.025123	0.0164614	0.580303	0.827899	0.0694783	0.0742188	0.0694783	1	1	Paired T
328318689	CD62L_CD45RA_CD8.cb1.v3	CD8pCD62Ln_SUM/CD8p.v1	RATIO	S1	9	0.983125	0.0066329	0.969064	0.0193324	1.01451	0.972958	0.0565225	0.164062	0.0565225	1	1	Paired T
953326942	CD62L_CD45RA_CD8.cb1.v3	CD8pCD62Lp_SUM/CD8p.v1	RATIO	S1	9	0.0168746	0.0066329	0.0306758	0.019391	0.550094	0.952371	0.0598719	0.164062	0.0598719	1	1	Paired T
558265335	CD69_CD4_CD3.cb1.v2	CD3pCD4n.v1	INTENSITY0	S1	9	2261.85	422.871	122.336	26.5171	18.4888	7.14119	3.60868e-07	0.00390625	0.00390625	1	0	Sign Rank test
835812006	CD69_CD4_CD3.cb1.v2	CD3pCD4nCD69n.v1/CD3pCD4n.v1	RATIO	S1	9	0.0637215	0.0491073	0.956983	0.0201576	0.0665858	23.7976	2.54982e-11	0.00390625	0.00390625	1	0	Sign Rank test
689638084	CD69_CD4_CD3.cb1.v2	CD3pCD4nCD69p.v1	INTENSITY0	S1	9	2388.55	373.901	846.53	413.12	2.82158	3.91377	3.42676e-05	0.00390625	0.00390625	1	0	Sign Rank test
960211063	CD69_CD4_CD3.cb1.v2	CD3pCD4nCD69p.v1/CD3pCD4n.v1	RATIO	S1	9	0.936279	0.0491073	0.0430172	0.0201576	21.7652	23.7976	2.54982e-11	0.00390625	0.00390625	1	0	Sign Rank test
676808742	CD69_CD4_CD3.cb1.v2	CD3pCD4p.v1	INTENSITY0	S1	9	2601.1	619.113	113.289	12.4462	22.9598	5.68165	2.01334e-06	0.00390625	2.01334e-06	0.00187442	1	Paired T
1048318734	CD69_CD4_CD3.cb1.v2	CD3pCD4pCD69n.v1/CD3pCD4p.v1	RATIO	S1	9	0.102872	0.066383	0.984711	0.00764225	0.104469	18.6633	1.4907e-10	0.00390625	0.00390625	1	0	Sign Rank test
566203947	CD69_CD4_CD3.cb1.v2	CD3pCD4pCD69p.v1	INTENSITY0	S1	9	2845.71	581.164	966.343	229.272	2.94482	4.2542	2.02717e-06	0.00390625	2.02717e-06	0.00188527	1	Paired T
700596880	CD69_CD4_CD3.cb1.v2	CD3pCD4pCD69p.v1/CD3pCD4p.v1	RATIO	S1	9	0.897128	0.066383	0.0152889	0.00764225	58.6782	18.6633	1.4907e-10	0.00390625	0.00390625	1	0	Sign Rank test
529281446	CD69_CD8_CD4.cb1.v1	CD4nCD8p.v1	INTENSITY0	S1	9	8481.18	2727.97	187.969	108.828	45.1202	4.29589	1.7877e-05	0.00390625	1.7877e-05	0.0144446	1	Paired T
214728335	CD69_CD8_CD4.cb1.v1	CD4nCD8pCD69n.v1/CD4nCD8p.v1	RATIO	S1	9	0.0659729	0.0536134	0.965	0.0209488	0.0683657	22.0882	1.27474e-11	0.00390625	1.27474e-11	1.37929e-08	1	Paired T
496360810	CD69_CD8_CD4.cb1.v1	CD4nCD8pCD69p.v1	INTENSITY0	S1	9	8965.61	2559.34	2625.3	2248.14	3.41508	2.63218	0.000658362	0.0078125	0.000658362	0.393042	1	Paired T
730691851	CD69_CD8_CD4.cb1.v1	CD4nCD8pCD69p.v1/CD4nCD8p.v1	RATIO	S1	9	0.934027	0.0536134	0.0349997	0.0209488	26.6867	22.0882	1.27474e-11	0.00390625	1.27474e-11	1.37929e-08	1	Paired T
898477760	CD69_CD8_CD4.cb1.v1	CD4pCD8n.v1	INTENSITY0	S1	9	8548.92	3090.15	125.453	20.6121	68.1444	3.85493	3.7773e-05	0.00390625	3.7773e-05	0.029123	1	Paired T
750232372	CD69_CD8_CD4.cb1.v1	CD4pCD8nCD69n.v1/CD4pCD8n.v1	RATIO	S1	9	0.064394	0.0693363	0.977176	0.0128976	0.0658981	18.3035	3.51334e-10	0.00390625	0.00390625	1	0	Sign Rank test
447197847	CD69_CD8_CD4.cb1.v1	CD4pCD8nCD69p.v1	INTENSITY0	S1	9	8980.7	2945.81	929.167	288.135	9.66533	3.847	2.92973e-05	0.00390625	2.92973e-05	0.0229398	1	Paired T
572450030	CD69_CD8_CD4.cb1.v1	CD4pCD8nCD69p.v1/CD4pCD8n.v1	RATIO	S1	9	0.935606	0.0693363	0.0228236	0.0128976	40.9929	18.3035	3.51334e-10	0.00390625	0.00390625	1	0	Sign Rank test
94460882	CD69_CD8_CD4.cb1.v2	CD4nCD8p.v1	INTENSITY0	S1	9	2288.08	542.843	125.093	14.2503	18.291	5.63306	2.29104e-06	0.00390625	2.29104e-06	0.00210412	1	Paired T
1035912083	CD69_CD8_CD4.cb1.v2	CD4nCD8pCD69n.v1/CD4nCD8p.v1	RATIO	S1	9	0.124471	0.0790054	0.987672	0.00934151	0.126024	15.3446	9.33154e-10	0.00390625	0.00390625	1	0	Sign Rank test
239842875	CD69_CD8_CD4.cb1.v2	CD4nCD8pCD69p.v1	INTENSITY0	S1	9	2545.31	465.578	737.978	253.283	3.44903	4.82242	1.67499e-05	0.00390625	1.67499e-05	0.0136177	1	Paired T
357143512	CD69_CD8_CD4.cb1.v2	CD4nCD8pCD69p.v1/CD4nCD8p.v1	RATIO	S1	9	0.875529	0.0790054	0.0123277	0.00934151	71.0212	15.3446	9.33154e-10	0.00390625	0.00390625	1	0	Sign Rank test
487588553	CD69_CD8_CD4.cb1.v2	CD4pCD8n.v1	INTENSITY0	S1	9	2504.71	533.852	160.596	10.2629	15.5963	6.20858	1.06883e-06	0.00390625	1.06883e-06	0.00102287	1	Paired T
928349802	CD69_CD8_CD4.cb1.v2	CD4pCD8nCD69n.v1/CD4pCD8n.v1	RATIO	S1	9	0.0824744	0.0585413	0.991493	0.00558676	0.0831821	21.8603	4.88056e-11	0.00390625	0.00390625	1	0	Sign Rank test
462823953	CD69_CD8_CD4.cb1.v2	CD4pCD8nCD69p.v1	INTENSITY0	S1	9	2684.57	478.471	843.116	231.513	3.1841	4.89938	1.14381e-06	0.00390625	1.14381e-06	0.0010912	1	Paired T
390559917	CD69_CD8_CD4.cb1.v2	CD4pCD8nCD69p.v1/CD4pCD8n.v1	RATIO	S1	9	0.917526	0.0585413	0.00850715	0.00558676	107.853	21.8603	4.88056e-11	0.00390625	0.00390625	1	0	Sign Rank test
888220588	CD71_CD8_CD4.cb1.v1	CD4nCD8p.v1	INTENSITY0	S1	9	3822.73	1328.89	208.357	168.769	18.347	3.81579	5.37776e-05	0.00390625	5.37776e-05	0.0404407	1	Paired T
767311836	CD71_CD8_CD4.cb1.v1	CD4nCD8pCD71n.v1/CD4nCD8p.v1	RATIO	S1	9	0.196023	0.0741674	0.97431	0.0250276	0.201191	14.0613	1.24997e-09	0.00390625	1.24997e-09	1.33497e-06	1	Paired T
676694920	CD71_CD8_CD4.cb1.v1	CD4nCD8pCD71p.v1	INTENSITY0	S1	9	4650.31	1392.49	4335.84	3973.65	1.07253	0.10562	0.844584	0.820312	0.844584	1	1	Paired T
983802688	CD71_CD8_CD4.cb1.v1	CD4nCD8pCD71p.v1/CD4nCD8p.v1	RATIO	S1	9	0.803977	0.0741674	0.0256903	0.0250276	31.295	14.0613	1.24997e-09	0.00390625	1.24997e-09	1.33497e-06	1	Paired T
743411399	CD71_CD8_CD4.cb1.v1	CD4pCD8n.v1	INTENSITY0	S1	9	2225.75	390.538	135.471	58.6898	16.4297	7.48526	1.57009e-07	0.00390625	1.57009e-07	0.000162504	1	Paired T
863313410	CD71_CD8_CD4.cb1.v1	CD4pCD8nCD71n.v1/CD4pCD8n.v1	RATIO	S1	9	0.210391	0.0423489	0.977614	0.0294383	0.215209	21.0374	5.17937e-11	0.00390625	5.17937e-11	5.58854e-08	1	Paired T
296815999	CD71_CD8_CD4.cb1.v1	CD4pCD8nCD71p.v1	INTENSITY0	S1	9	2769.7	464.681	1371.57	607.23	2.01936	2.5859	8.75326e-06	0.00390625	8.75326e-06	0.00740526	1	Paired T
706201502	CD71_CD8_CD4.cb1.v1	CD4pCD8nCD71p.v1/CD4pCD8n.v1	RATIO	S1	9	0.789382	0.0421454	0.0223863	0.0294383	35.2618	21.0995	5.02413e-11	0.00390625	5.02413e-11	5.42604e-08	1	Paired T
106314705	CD81_CD8_CD4.cb1.v1	CD4nCD8p.v1	INTENSITY0	S1	9	1135.8	479.231	2195.87	1451.67	0.517243	0.980662	0.0143074	0.0078125	0.0143074	1	1	Paired T
967349340	CD81_CD8_CD4.cb1.v1	CD4nCD8pCD81n.v1/CD4nCD8p.v1	RATIO	S1	9	0.411238	0.0911169	0.426134	0.119636	0.965044	0.140083	0.646518	0.570312	0.646518	1	1	Paired T
665505868	CD81_CD8_CD4.cb1.v1	CD4nCD8pCD81p.v1	INTENSITY0	S1	9	1575.27	440.087	2769.69	1548.92	0.568753	1.04902	0.0182017	0.0078125	0.0182017	1	1	Paired T
1060221869	CD81_CD8_CD4.cb1.v1	CD4nCD8pCD81p.v1/CD4nCD8p.v1	RATIO	S1	9	0.578845	0.0867441	0.542034	0.140088	1.06791	0.315949	0.380761	0.425781	0.380761	1	1	Paired T
578470198	CD81_CD8_CD4.cb1.v1	CD4pCD8n.v1	INTENSITY0	S1	9	791.729	126.839	536.133	60.1096	1.47674	2.57526	0.000100364	0.0078125	0.0078125	1	0	Sign Rank test
230514391	CD81_CD8_CD4.cb1.v1	CD4pCD8nCD81n.v1/CD4pCD8n.v1	RATIO	S1	9	0.360771	0.0811756	0.515662	0.0686982	0.699626	2.05983	0.00334845	0.0117188	0.00334845	1	1	Paired T
829465659	CD81_CD8_CD4.cb1.v1	CD4pCD8nCD81p.v1	INTENSITY0	S1	9	1112.33	122.091	856.298	88.3114	1.299	2.40297	8.76141e-05	0.00390625	8.76141e-05	0.0636079	1	Paired T
173022790	CD81_CD8_CD4.cb1.v1	CD4pCD8nCD81p.v1/CD4pCD8n.v1	RATIO	S1	9	0.637705	0.0808686	0.484338	0.0686982	1.31665	2.04407	0.00351109	0.0117188	0.00351109	1	1	Paired T
873342643	CD94_CD8_CD4.cb1.v1	CD4nCD8p.v1	INTENSITY0	S1	9	660.707	191.955	278.723	194.224	2.37048	1.97824	0.000711445	0.00390625	0.000711445	0.421887	1	Paired T
265692975	CD94_CD8_CD4.cb1.v1	CD4nCD8pCD94n.v1/CD4nCD8p.v1	RATIO	S1	9	0.827351	0.0577447	0.87463	0.0814868	0.945944	0.669481	0.0670525	0.0742188	0.0670525	1	1	Paired T
409123000	CD94_CD8_CD4.cb1.v1	CD4nCD8pCD94p.v1	INTENSITY0	S1	9	3659.95	641.094	1427.23	513.195	2.56438	3.84504	0.000220612	0.00390625	0.000220612	0.148692	1	Paired T
970023406	CD94_CD8_CD4.cb1.v1	CD4nCD8pCD94p.v1/CD4nCD8p.v1	RATIO	S1	9	0.172649	0.0577447	0.12537	0.0814868	1.37712	0.669481	0.0670525	0.0742188	0.0670525	1	1	Paired T
992926	CD94_CD8_CD4.cb1.v1	CD4pCD8n.v1	INTENSITY0	S1	9	84.3335	18.0778	117.868	25.5405	0.715494	1.51559	0.00121388	0.00390625	0.00121388	0.694341	1	Paired T
992539958	CD94_CD8_CD4.cb1.v1	CD4pCD8nCD94n.v1/CD4pCD8n.v1	RATIO	S1	9	0.982336	0.00698725	0.985691	0.0139428	0.996596	0.304245	0.410894	0.496094	0.410894	1	1	Paired T
90815089	CD94_CD8_CD4.cb1.v1	CD4pCD8nCD94p.v1	INTENSITY0	S1	9	1160.22	232.299	520.891	338.536	2.22738	2.20217	0.00520847	0.00390625	0.00520847	1	1	Paired T
993713893	CD94_CD8_CD4.cb1.v1	CD4pCD8nCD94p.v1/CD4pCD8n.v1	RATIO	S1	9	0.0174528	0.00724756	0.0143093	0.0139428	1.21968	0.282907	0.436674	0.652344	0.436674	1	1	Paired T
550608886	CD95_CD8_CD4.cb1.v1	CD4nCD8p.v1	INTENSITY0	S1	9	949.614	189.693	236.752	111.915	4.01102	4.57733	1.10001e-05	0.00390625	1.10001e-05	0.00914106	1	Paired T
551129362	CD95_CD8_CD4.cb1.v1	CD4nCD8pCD95n.v1/CD4nCD8p.v1	RATIO	S1	9	0.397533	0.0807646	0.892374	0.123398	0.445478	4.74516	2.83416e-06	0.00390625	2.83416e-06	0.00256775	1	Paired T
408492930	CD95_CD8_CD4.cb1.v1	CD4nCD8pCD95p.v1	INTENSITY0	S1	9	1436.59	229.887	1171.2	852.096	1.2266	0.425259	0.425838	0.128906	0.128906	1	0	Sign Rank test
350052563	CD95_CD8_CD4.cb1.v1	CD4nCD8pCD95p.v1/CD4nCD8p.v1	RATIO	S1	9	0.602467	0.0807646	0.107626	0.123398	5.5978	4.74516	2.83416e-06	0.00390625	2.83416e-06	0.00256775	1	Paired T
701075136	CD95_CD8_CD4.cb1.v1	CD4pCD8n.v1	INTENSITY0	S1	9	589.949	98.6715	394.176	91.9302	1.49666	2.05297	0.00048111	0.00390625	0.00048111	0.292515	1	Paired T
447834006	CD95_CD8_CD4.cb1.v1	CD4pCD8nCD95n.v1/CD4pCD8n.v1	RATIO	S1	9	0.627051	0.0652572	0.706395	0.0815744	0.887677	1.07414	0.0285888	0.0390625	0.0390625	1	0	Sign Rank test
139266307	CD95_CD8_CD4.cb1.v1	CD4pCD8nCD95p.v1	INTENSITY0	S1	9	1313.61	84.5158	863.986	124.949	1.52041	4.21526	3.63093e-06	0.00390625	3.63093e-06	0.00324242	1	Paired T
462872170	CD95_CD8_CD4.cb1.v1	CD4pCD8nCD95p.v1/CD4pCD8n.v1	RATIO	S1	9	0.372682	0.0650227	0.293605	0.0815744	1.26933	1.07202	0.0286098	0.0390625	0.0390625	1	0	Sign Rank test
800613596	HLA-DR_CD8_CD4.cb1.v1	CD4nCD8p.v1	INTENSITY0	S1	9	544.491	367.203	729.991	722.165	0.745886	0.32381	0.358888	0.496094	0.358888	1	1	Paired T
29326341	HLA-DR_CD8_CD4.cb1.v1	CD4nCD8pDRn.v1/CD4nCD8p.v1	RATIO	S1	9	0.88011	0.069173	0.923615	0.0811794	0.952897	0.576877	0.13093	0.0742188	0.13093	1	1	Paired T
101119224	HLA-DR_CD8_CD4.cb1.v1	CD4nCD8pDRp.v1	INTENSITY0	S1	9	3831.02	1054.48	5367.58	4111.73	0.713733	0.511928	0.323181	0.496094	0.323181	1	1	Paired T
454816846	HLA-DR_CD8_CD4.cb1.v1	CD4nCD8pDRp.v1/CD4nCD8p.v1	RATIO	S1	9	0.11989	0.069173	0.0746768	0.0806406	1.60545	0.601835	0.117797	0.0742188	0.117797	1	1	Paired T
798535372	HLA-DR_CD8_CD4.cb1.v1	CD4pCD8n.v1	INTENSITY0	S1	9	207.692	112.879	945.48	1746.79	0.219669	0.596074	0.21326	0.0078125	0.0078125	1	0	Sign Rank test
557441701	HLA-DR_CD8_CD4.cb1.v1	CD4pCD8nDRn.v1/CD4pCD8n.v1	RATIO	S1	9	0.959403	0.0204765	0.91847	0.0819349	1.04457	0.685424	0.100599	0.0390625	0.0390625	1	0	Sign Rank test
456350867	HLA-DR_CD8_CD4.cb1.v1	CD4pCD8nDRp.v1	INTENSITY0	S1	9	3264.09	1020.61	5812.42	5087.33	0.561571	0.694566	0.13177	0.128906	0.128906	1	0	Sign Rank test
14979530	HLA-DR_CD8_CD4.cb1.v1	CD4pCD8nDRp.v1/CD4pCD8n.v1	RATIO	S1	9	0.0402571	0.0205239	0.081313	0.081308	0.495089	0.692379	0.0961459	0.0195312	0.0195312	1	0	Sign Rank test
464002466	IFNg_CD4_CD3.cb1.v1	CD3pCD4n.v1	INTENSITY0	S1	9	325.444	44.8193	117.74	8.75221	2.76409	6.43233	7.47192e-07	0.00390625	7.47192e-07	0.000730007	1	Paired T
200372653	IFNg_CD4_CD3.cb1.v1	CD3pCD4nIFNgn.v1/CD3pCD4n.v1	RATIO	S1	9	0.539952	0.0384072	0.989427	0.00750626	0.545722	16.2431	7.60286e-10	0.00390625	7.60286e-10	8.15027e-07	1	Paired T
437176559	IFNg_CD4_CD3.cb1.v1	CD3pCD4nIFNgp.v1	INTENSITY0	S1	9	519.092	89.1852	362.836	31.8569	1.43065	2.33338	0.000290973	0.00390625	0.000290973	0.189132	1	Paired T
188268447	IFNg_CD4_CD3.cb1.v1	CD3pCD4nIFNgp.v1/CD3pCD4n.v1	RATIO	S1	9	0.460048	0.0384072	0.0105729	0.00750626	43.5119	16.2431	7.60286e-10	0.00390625	7.60286e-10	8.15027e-07	1	Paired T
498264023	IFNg_CD4_CD3.cb1.v1	CD3pCD4p.v1	INTENSITY0	S1	9	338.189	50.9942	130.297	10.0168	2.59553	5.65733	1.90827e-06	0.00390625	1.90827e-06	0.00178232	1	Paired T
702555272	IFNg_CD4_CD3.cb1.v1	CD3pCD4pIFNgn.v1/CD3pCD4p.v1	RATIO	S1	9	0.757753	0.0930828	0.99042	0.00524714	0.765083	3.52932	6.9024e-05	0.00390625	6.9024e-05	0.0509397	1	Paired T
712441294	IFNg_CD4_CD3.cb1.v1	CD3pCD4pIFNgp.v1	INTENSITY0	S1	9	659.976	113.769	800.311	112.437	0.824649	1.24075	0.0536199	0.0546875	0.0536199	1	1	Paired T
213150667	IFNg_CD4_CD3.cb1.v1	CD3pCD4pIFNgp.v1/CD3pCD4p.v1	RATIO	S1	9	0.242085	0.0931787	0.00957998	0.00524714	25.2699	3.52325	6.98249e-05	0.00390625	6.98249e-05	0.051461	1	Paired T
470535139	IFNg_CD8_CD4.cb1.v1	CD4nCD8p.v1	INTENSITY0	S1	9	247.728	33.9824	132.173	7.48444	1.87427	4.69641	5.34983e-06	0.00390625	5.34983e-06	0.00469601	1	Paired T
349203520	IFNg_CD8_CD4.cb1.v1	CD4nCD8pIFNgn.v1/CD4nCD8p.v1	RATIO	S1	9	0.933621	0.0342117	0.998008	0.00271434	0.935484	2.65326	0.000373388	0.00390625	0.000373388	0.235981	1	Paired T
750012115	IFNg_CD8_CD4.cb1.v1	CD4nCD8pIFNgp.v1	INTENSITY0	S1	9	779.11	249.114	588.344	645.493	1.32424	0.389919	0.41524	0.164062	0.41524	1	1	Paired T
322447355	IFNg_CD8_CD4.cb1.v1	CD4nCD8pIFNgp.v1/CD4nCD8p.v1	RATIO	S1	9	0.0663794	0.0342117	0.00199184	0.00271434	33.3257	2.65326	0.000373388	0.00390625	0.000373388	0.235981	1	Paired T
333212206	IFNg_CD8_CD4.cb1.v1	CD4pCD8n.v1	INTENSITY0	S1	9	265.375	36.1567	166.967	10.963	1.58939	3.6835	1.8176e-05	0.00390625	1.8176e-05	0.0146498	1	Paired T
737994525	IFNg_CD8_CD4.cb1.v1	CD4pCD8nIFNgn.v1/CD4pCD8n.v1	RATIO	S1	9	0.911714	0.0442468	0.996585	0.00346704	0.914839	2.70433	0.000344511	0.00390625	0.000344511	0.219798	1	Paired T
359178970	IFNg_CD8_CD4.cb1.v1	CD4pCD8nIFNgp.v1	INTENSITY0	S1	9	681.17	308.679	408.951	236.802	1.66565	0.989536	0.0387934	0.0195312	0.0387934	1	1	Paired T
55026033	IFNg_CD8_CD4.cb1.v1	CD4pCD8nIFNgp.v1/CD4pCD8n.v1	RATIO	S1	9	0.0882856	0.0442468	0.00341515	0.00346704	25.8512	2.70433	0.000344511	0.00390625	0.000344511	0.219798	1	Paired T
800612264	IL-10_CD4_CD3.cb1.v1	CD3pCD4n.v1	INTENSITY0	S1	9	149.293	23.9423	95.1702	7.71947	1.56869	3.04266	0.000270383	0.00390625	0.000270383	0.17656	1	Paired T
862227651	IL-10_CD4_CD3.cb1.v1	CD3pCD4nIL10n.v1/CD3pCD4n.v1	RATIO	S1	9	0.970626	0.0213614	0.993623	0.00468595	0.976856	1.48711	0.0090096	0.00390625	0.0090096	1	1	Paired T
684496770	IL-10_CD4_CD3.cb1.v1	CD3pCD4nIL10p.v1/CD3pCD4n.v1	RATIO	S1	9	0.029374	0.0213614	0.0063774	0.00468595	4.60595	1.48711	0.0090096	0.00390625	0.0090096	1	1	Paired T
651303358	IL-10_CD4_CD3.cb1.v1	CD3pCD4p.v1	INTENSITY0	S1	9	178.595	13.0194	109.873	10.8457	1.62546	5.73539	1.97306e-06	0.00390625	1.97306e-06	0.00183889	1	Paired T
645519644	IL-10_CD4_CD3.cb1.v1	CD3pCD4pIL10n.v1/CD3pCD4p.v1	RATIO	S1	9	0.990259	0.0046724	0.990535	0.00541298	0.999722	0.0543962	0.827368	0.496094	0.496094	1	0	Sign Rank test
626973282	IL-10_CD4_CD3.cb1.v1	CD3pCD4pIL10p.v1/CD3pCD4p.v1	RATIO	S1	9	0.00957663	0.00455741	0.00946547	0.00541298	1.01174	0.0222166	0.919724	0.496094	0.496094	1	0	Sign Rank test
402530787	IL-2_CD4_CD3.cb1.v1	CD3pCD4n.v1	INTENSITY0	S1	9	182.609	20.3209	95.5105	11.411	1.91193	5.28526	6.86107e-06	0.00390625	6.86107e-06	0.00588743	1	Paired T
16096680	IL-2_CD4_CD3.cb1.v1	CD3pCD4nIL2n.v1/CD3pCD4n.v1	RATIO	S1	9	0.873716	0.0588348	0.990224	0.00665215	0.882342	2.78277	0.000348734	0.00390625	0.000348734	0.221446	1	Paired T
784208005	IL-2_CD4_CD3.cb1.v1	CD3pCD4nIL2p.v1	INTENSITY0	S1	9	408.405	35.6702	503.049	383.826	0.811859	0.347222	0.484438	0.652344	0.652344	1	0	Sign Rank test
105729833	IL-2_CD4_CD3.cb1.v1	CD3pCD4nIL2p.v1/CD3pCD4n.v1	RATIO	S1	9	0.126284	0.0588348	0.00977601	0.00665215	12.9177	2.78277	0.000348734	0.00390625	0.000348734	0.221446	1	Paired T
347248769	IL-2_CD4_CD3.cb1.v1	CD3pCD4p.v1	INTENSITY0	S1	9	274.819	48.8995	107.7	11.5553	2.55171	4.70367	7.66834e-06	0.00390625	7.66834e-06	0.00651809	1	Paired T
698060097	IL-2_CD4_CD3.cb1.v1	CD3pCD4pIL2n.v1/CD3pCD4p.v1	RATIO	S1	9	0.903611	0.045449	0.991602	0.00343358	0.911265	2.73016	0.000402407	0.00390625	0.000402407	0.24909	1	Paired T
337000193	IL-2_CD4_CD3.cb1.v1	CD3pCD4pIL2p.v1	INTENSITY0	S1	9	862.3	123.507	1197.4	930.657	0.720145	0.504784	0.346506	0.910156	0.910156	1	0	Sign Rank test
606913572	IL-2_CD4_CD3.cb1.v1	CD3pCD4pIL2p.v1/CD3pCD4p.v1	RATIO	S1	9	0.0963277	0.0453734	0.00839844	0.00343358	11.4697	2.73279	0.00039998	0.00390625	0.00039998	0.247987	1	Paired T
548052329	IL-2_CD8_CD4.cb1.v1	CD4nCD8p.v1	INTENSITY0	S1	9	175.582	15.5844	119.77	5.08817	1.466	4.8146	2.20987e-06	0.00390625	2.20987e-06	0.00203971	1	Paired T
825278417	IL-2_CD8_CD4.cb1.v1	CD4nCD8pIL2n.v1/CD4nCD8p.v1	RATIO	S1	9	0.99019	0.00550838	0.995697	0.00876508	0.99447	0.752186	0.0422631	0.0742188	0.0422631	1	1	Paired T
557473013	IL-2_CD8_CD4.cb1.v1	CD4nCD8pIL2p.v1	INTENSITY0	S1	9	896.686	325.59	504.874	411.367	1.77606	1.05619	0.0325314	0.0546875	0.0325314	1	1	Paired T
976705796	IL-2_CD8_CD4.cb1.v1	CD4nCD8pIL2p.v1/CD4nCD8p.v1	RATIO	S1	9	0.00980957	0.00550838	0.00430346	0.00876508	2.27946	0.752186	0.0422631	0.0742188	0.0422631	1	1	Paired T
626716555	IL-2_CD8_CD4.cb1.v1	CD4pCD8n.v1	INTENSITY0	S1	9	251.956	42.8676	157.912	14.0248	1.59555	2.94875	1.92888e-05	0.00390625	1.92888e-05	0.0154696	1	Paired T
280773961	IL-2_CD8_CD4.cb1.v1	CD4pCD8nIL2n.v1/CD4pCD8n.v1	RATIO	S1	9	0.934252	0.0344314	0.998052	0.00176784	0.936075	2.61705	0.000464112	0.00390625	0.000464112	0.284036	1	Paired T
431040827	IL-2_CD8_CD4.cb1.v1	CD4pCD8nIL2p.v1	INTENSITY0	S1	9	842.321	109.282	694.203	912.235	1.21336	0.227992	0.626544	0.128906	0.128906	1	0	Sign Rank test
775647853	IL-2_CD8_CD4.cb1.v1	CD4pCD8nIL2p.v1/CD4pCD8n.v1	RATIO	S1	9	0.065748	0.0344314	0.0019476	0.00176784	33.7584	2.61705	0.000464112	0.00390625	0.000464112	0.284036	1	Paired T
960974107	IL-4_CD4_CD3.cb1.v1	CD3pCD4n.v1	INTENSITY0	S1	9	128.596	8.7788	91.536	8.12558	1.40486	4.38134	3.35404e-05	0.00390625	3.35404e-05	0.0259938	1	Paired T
854500381	IL-4_CD4_CD3.cb1.v1	CD3pCD4nIL4n.v1/CD3pCD4n.v1	RATIO	S1	9	0.979582	0.0163734	0.991344	0.00489219	0.988136	0.973353	0.0526755	0.0546875	0.0526755	1	1	Paired T
412924177	IL-4_CD4_CD3.cb1.v1	CD3pCD4nIL4p.v1/CD3pCD4n.v1	RATIO	S1	9	0.0204175	0.0163734	0.00865599	0.00489219	2.35877	0.973353	0.0526755	0.0546875	0.0526755	1	1	Paired T
178759758	IL-4_CD4_CD3.cb1.v1	CD3pCD4p.v1	INTENSITY0	S1	9	173.09	13.0686	105.028	12.0456	1.64804	5.41572	6.04868e-06	0.00390625	6.04868e-06	0.00523815	1	Paired T
445482263	IL-4_CD4_CD3.cb1.v1	CD3pCD4pIL4n.v1/CD3pCD4p.v1	RATIO	S1	9	0.994776	0.00362315	0.992707	0.00599511	1.00208	0.417834	0.319256	0.25	0.319256	1	1	Paired T
613879690	IL-4_CD4_CD3.cb1.v1	CD3pCD4pIL4p.v1/CD3pCD4p.v1	RATIO	S1	9	0.00522378	0.00362315	0.0072934	0.00599511	0.716234	0.417834	0.319256	0.25	0.319256	1	1	Paired T
471220534	TCR-ab_TCR-gd_CD3.cb1.v2	CD3pTCRgdn.v1	INTENSITY0	S1	9	106.756	73.2499	44.2009	17.4538	2.41524	1.17484	0.0236475	0.00390625	0.0236475	1	1	Paired T
607958291	TCR-ab_TCR-gd_CD3.cb1.v2	CD3pTCRgdn.v1/CD3p_SUM	RATIO	S1	9	0.826217	0.106636	0.955948	0.0211341	0.864291	1.68767	0.0099162	0.0078125	0.0099162	1	1	Paired T
649954043	TCR-ab_TCR-gd_CD3.cb1.v2	CD3pTCRgdp.v1	INTENSITY1	S1	9	426.133	80.5649	599.121	94.4814	0.711264	1.97026	0.004891	0.00390625	0.004891	1	1	Paired T
270935870	TCR-ab_TCR-gd_CD3.cb1.v2	CD3pTCRgdp.v1/CD3p_SUM	RATIO	S1	9	0.173783	0.106636	0.0440519	0.0211341	3.94496	1.68767	0.0099162	0.0078125	0.0099162	1	1	Paired T
382645174	TNF-a_CD4_CD3.cb1.v1	CD3pCD4n.v1	INTENSITY0	S1	9	227.909	60.8053	93.2714	9.29426	2.4435	3.09545	0.000153176	0.00390625	0.000153176	0.105571	1	Paired T
110588828	TNF-a_CD4_CD3.cb1.v1	CD3pCD4nTNFan.v1/CD3pCD4n.v1	RATIO	S1	9	0.875488	0.0718955	0.990684	0.00630391	0.883721	2.25729	0.00150481	0.00390625	0.00150481	0.847093	1	Paired T
494058515	TNF-a_CD4_CD3.cb1.v1	CD3pCD4nTNFap.v1	INTENSITY0	S1	9	866.055	274.543	933.355	1365	0.927895	0.0683575	0.883567	0.164062	0.164062	1	0	Sign Rank test
533483994	TNF-a_CD4_CD3.cb1.v1	CD3pCD4nTNFap.v1/CD3pCD4n.v1	RATIO	S1	9	0.124512	0.0718955	0.0093156	0.00630391	13.3659	2.25729	0.00150481	0.00390625	0.00150481	0.847093	1	Paired T
79263704	TNF-a_CD4_CD3.cb1.v1	CD3pCD4p.v1	INTENSITY0	S1	9	288.366	91.7045	106.737	11.1513	2.70165	2.78049	0.000392538	0.00390625	0.000392538	0.244944	1	Paired T
191998987	TNF-a_CD4_CD3.cb1.v1	CD3pCD4pTNFan.v1/CD3pCD4p.v1	RATIO	S1	9	0.908311	0.0525353	0.992262	0.00718261	0.915395	2.23906	0.00150194	0.00390625	0.00150194	0.847093	1	Paired T
383152268	TNF-a_CD4_CD3.cb1.v1	CD3pCD4pTNFap.v1	INTENSITY0	S1	9	1211.6	228.445	724.301	317.249	1.67278	1.76277	0.00987907	0.0078125	0.00987907	1	1	Paired T
840529447	TNF-a_CD4_CD3.cb1.v1	CD3pCD4pTNFap.v1/CD3pCD4p.v1	RATIO	S1	9	0.0916888	0.0525353	0.00773821	0.00718261	11.8488	2.23906	0.00150194	0.00390625	0.00150194	0.847093	1	Paired T
828799420	TNF-a_CD8_CD4.cb1.v1	CD4nCD8p.v1	INTENSITY0	S1	9	184.994	40.7556	114.205	6.25371	1.61984	2.42796	0.00102728	0.00390625	0.00390625	1	0	Sign Rank test
82540585	TNF-a_CD8_CD4.cb1.v1	CD4nCD8pTNFan.v1/CD4nCD8p.v1	RATIO	S1	9	0.972338	0.0153448	0.998765	0.00123433	0.97354	2.42774	0.000670471	0.00390625	0.000670471	0.399601	1	Paired T
307323440	TNF-a_CD8_CD4.cb1.v1	CD4nCD8pTNFap.v1	INTENSITY0	S1	9	1327.4	336.039	876.303	1666.49	1.51477	0.375252	0.426726	0.128906	0.128906	1	0	Sign Rank test
465043080	TNF-a_CD8_CD4.cb1.v1	CD4nCD8pTNFap.v1/CD4nCD8p.v1	RATIO	S1	9	0.027662	0.0153448	0.00123484	0.00123433	22.4014	2.42774	0.000670471	0.00390625	0.000670471	0.399601	1	Paired T
890500053	TNF-a_CD8_CD4.cb1.v1	CD4pCD8n.v1	INTENSITY0	S1	9	265.259	87.0581	153.994	11.5724	1.72252	1.79167	0.00370636	0.00390625	0.00390625	1	0	Sign Rank test
1046782469	TNF-a_CD8_CD4.cb1.v1	CD4pCD8nTNFan.v1/CD4pCD8n.v1	RATIO	S1	9	0.925562	0.0536388	0.998101	0.00311364	0.927323	1.9093	0.00435427	0.0078125	0.00435427	1	1	Paired T
552842105	TNF-a_CD8_CD4.cb1.v1	CD4pCD8nTNFap.v1	INTENSITY0	S1	9	1061.66	269.959	556.863	708.845	1.90651	0.941179	0.101397	0.0976562	0.101397	1	1	Paired T
186886067	TNF-a_CD8_CD4.cb1.v1	CD4pCD8nTNFap.v1/CD4pCD8n.v1	RATIO	S1	9	0.074438	0.0536388	0.00189927	0.00311364	39.193	1.9093	0.00435427	0.0078125	0.00435427	1	1	Paired T
804025952	AVERAGE	CD4 T cells	COUNT	S2	9	632.148	207.999	483.063	165.551	1.30862	0.793101	0.01528	0.0195312	0.01528	1	1	Paired T
848653531	AVERAGE	CD4 T cells-IC	COUNT	S2	9	1300.88	500.571	907.696	206.938	1.43316	1.02655	0.00700574	0.0195312	0.00700574	1	1	Paired T
296340609	AVERAGE	CD8 T cells	COUNT	S2	9	305.746	59.6071	196.187	59.0542	1.55844	1.84655	0.000105693	0.00390625	0.000105693	0.0753527	1	Paired T
614716279	AVERAGE	CD8 T cells-IC	COUNT	S2	9	610.071	162.609	520.992	128.318	1.17098	0.608167	0.0396896	0.0546875	0.0396896	1	1	Paired T
1067348224	AVERAGE	T cells	COUNT	S2	9	1121.66	357.602	1035.78	239.378	1.08291	0.282227	0.342176	0.300781	0.342176	1	1	Paired T
456383501	CCR5_CD60_CD4.cb3.v2	CCR5nCD4pCD60n.v1	COUNT	S2	8	363.46	167.167	155.922	75.3715	2.33104	1.60058	0.0120996	0.0234375	0.0120996	1	1	Paired T
199717384	CCR5_CD60_CD4.cb3.v2	CCR5nCD4pCD60n.v1	INTENSITY2	S2	8	1470.26	86.9303	670.379	62.3675	2.19318	10.5731	2.99082e-07	0.0078125	0.0078125	1	0	Sign Rank test
328766564	CCR5_CD60_CD4.cb3.v2	CCR5nCD4pCD60p.v1	COUNT	S2	8	224.088	61.2651	138.925	61.9007	1.61301	1.38287	0.0039722	0.0078125	0.0078125	1	0	Sign Rank test
717110496	CCR5_CD60_CD4.cb3.v2	CCR5nCD4pCD60p.v1	INTENSITY1	S2	8	1449.34	122.355	1639.31	484.134	0.884113	0.538024	0.314183	0.382812	0.314183	1	1	Paired T
697997496	CCR5_CD60_CD4.cb3.v2	CCR5nCD4pCD60p.v1	INTENSITY2	S2	8	1173.51	219.305	661.377	77.2475	1.77434	3.11494	4.29408e-05	0.0078125	0.0078125	1	0	Sign Rank test
971187988	CCR5_CD60_CD4.cb3.v2	CCR5pCD4pCD60n.v1	COUNT	S2	8	7.51431	2.41933	25.8528	12.9521	0.290657	1.9683	0.00506213	0.0078125	0.00506213	1	1	Paired T
834952105	CCR5_CD60_CD4.cb3.v2	CCR5pCD4pCD60n.v1	INTENSITY2	S2	8	1066.42	249.09	730.898	61.5534	1.45905	1.84929	0.00335916	0.015625	0.00335916	1	1	Paired T
748873393	CCR5_CD60_CD4.cb3.v2	CCR5pCD4pCD60p.v1	COUNT	S2	8	11.3609	16.6892	30.4151	22.9103	0.373529	0.950682	0.0321476	0.0078125	0.0078125	1	0	Sign Rank test
343142340	CCR5_CD60_CD4.cb3.v2	CCR5pCD4pCD60p.v1	INTENSITY1	S2	8	1714.69	1492.77	1102.53	283.24	1.55523	0.569777	0.298158	0.382812	0.382812	1	0	Sign Rank test
408229807	CCR5_CD60_CD4.cb3.v2	CCR5pCD4pCD60p.v1	INTENSITY2	S2	8	969.782	524.344	751.424	103.581	1.29059	0.577771	0.325827	0.460938	0.460938	1	0	Sign Rank test
679609773	CCR5_CD60_CD4.cb3.v2	CD4pCD60n.v1	COUNT	S2	8	371.243	168.164	181.775	79.0423	2.04232	1.44202	0.0188611	0.0546875	0.0188611	1	1	Paired T
411053816	CCR5_CD60_CD4.cb3.v2	CD4pCD60n.v1	INTENSITY2	S2	8	1458.62	93.7032	678.599	55.236	2.14945	10.1415	2.69357e-07	0.0078125	2.69357e-07	0.000273667	1	Paired T
872384618	CCR5_CD60_CD4.cb3.v2	CD4pCD60p.v1	COUNT	S2	8	235.448	64.9953	169.34	64.9389	1.39039	1.01756	0.014019	0.0078125	0.014019	1	1	Paired T
319122108	CCR5_CD60_CD4.cb3.v2	CD4pCD60p.v1	INTENSITY2	S2	8	1165.82	224.572	669.263	61.5405	1.74195	3.01583	0.000179451	0.0078125	0.0078125	1	0	Sign Rank test
436658702	CCR5_CD60_CD8.cb2.v3	CD8p.v1	COUNT	S2	9	259.622	88.8571	100.35	49.0047	2.58716	2.21971	9.79845e-06	0.00390625	9.79845e-06	0.0081915	1	Paired T
509538101	CCR5_CD60_CD8.cb2.v3	CD8p.v1	INTENSITY2	S2	9	3846.26	449.429	2517.75	445.407	1.52766	2.96926	5.29919e-07	0.00390625	5.29919e-07	0.000526739	1	Paired T
301236613	CCR5_CD60_CD8.cb2.v3	CD8pCCR5n.v1	COUNT	S2	9	254.055	85.7495	61.8639	36.4017	4.10668	2.91768	1.30501e-05	0.00390625	1.30501e-05	0.0107475	1	Paired T
439121112	CCR5_CD60_CD8.cb2.v3	CD8pCCR5n.v1	INTENSITY2	S2	9	3829.35	445.056	2582.51	476.295	1.48281	2.70501	3.77048e-06	0.00390625	3.77048e-06	0.00335195	1	Paired T
964999090	CCR5_CD60_CD8.cb2.v3	CD8pCCR5p.v1	COUNT	S2	9	5.56616	5.41224	34.2716	23.6826	0.162413	1.67107	0.00229505	0.00390625	0.00229505	1	1	Paired T
29368451	CCR5_CD60_CD8.cb2.v3	CD8pCCR5p.v1	INTENSITY2	S2	9	4749.05	1992.77	2539.32	383.012	1.8702	1.54	0.00577501	0.0078125	0.00577501	1	1	Paired T
355176498	CCR5_CD60_CD8.cb2.v3	CD8pCD60n.v1	COUNT	S2	9	152.354	63.4182	83.0153	39.6621	1.83525	1.31096	0.000379498	0.00390625	0.000379498	0.238396	1	Paired T
1015630663	CCR5_CD60_CD8.cb2.v3	CD8pCD60n.v1	INTENSITY2	S2	9	4690.51	448.224	2646.76	359.94	1.77217	5.02783	5.64759e-07	0.00390625	5.64759e-07	0.000557982	1	Paired T
869507699	CCR5_CD60_CD8.cb2.v3	CD8pCD60p.v1	COUNT	S2	9	107.268	40.5708	12.4841	9.90412	8.59236	3.20971	5.01051e-05	0.00390625	5.01051e-05	0.0378794	1	Paired T
910219346	CCR5_CD60_CD8.cb2.v3	CD8pCD60p.v1	INTENSITY2	S2	9	2683.32	428.592	1966.09	328.504	1.3648	1.87833	0.000570837	0.00390625	0.000570837	0.344215	1	Paired T
543680576	CD127_CD8_CD4.cb1.v1	CD4nCD8p.v1	COUNT	S2	9	321.803	73.2352	295.802	95.9904	1.0879	0.304564	0.383961	0.425781	0.383961	1	1	Paired T
655296986	CD127_CD8_CD4.cb1.v1	CD4nCD8p.v1	INTENSITY1	S2	9	2091.43	267.721	954.806	112.373	2.19042	5.5362	2.27179e-07	0.00390625	2.27179e-07	0.000231495	1	Paired T
1064268639	CD127_CD8_CD4.cb1.v1	CD4pCD8n.v1	COUNT	S2	9	736.244	279.129	642.255	201.755	1.14634	0.385935	0.196477	0.300781	0.196477	1	1	Paired T
74462129	CD127_CD8_CD4.cb1.v1	CD4pCD8n.v1	INTENSITY2	S2	9	1164.37	108.331	608.273	45.1349	1.91422	6.70123	9.9702e-07	0.00390625	9.9702e-07	0.00095796	1	Paired T
167318611	CD132_CD8_CD4.cb1.v1	CD4nCD8p.v1	COUNT	S2	9	293.496	68.358	213.263	84.1664	1.37621	1.04645	0.0230229	0.0273438	0.0230229	1	1	Paired T
209049495	CD132_CD8_CD4.cb1.v1	CD4nCD8p.v1	INTENSITY1	S2	9	2060.05	312.866	1009.64	225.611	2.04037	3.85117	6.89973e-06	0.00390625	6.89973e-06	0.00590617	1	Paired T
328265301	CD132_CD8_CD4.cb1.v1	CD4nCD8pCD132n.v1	COUNT	S2	9	266.46	58.4438	212.468	83.771	1.25412	0.747536	0.0826329	0.128906	0.0826329	1	1	Paired T
360966330	CD132_CD8_CD4.cb1.v1	CD4nCD8pCD132n.v1	INTENSITY1	S2	9	2044.16	319.598	1011.41	226.44	2.02111	3.72885	9.26964e-06	0.00390625	9.26964e-06	0.00780504	1	Paired T
995281850	CD132_CD8_CD4.cb1.v1	CD4nCD8pCD132p.v1	COUNT	S2	9	27.0356	14.0547	0.795165	0.75436	34	2.63657	0.000391569	0.00390625	0.000391569	0.244731	1	Paired T
99882759	CD132_CD8_CD4.cb1.v1	CD4nCD8pCD132p.v1	INTENSITY1	S2	9	2190.34	446.16	320.475	249.691	6.83468	5.17213	4.17913e-06	0.00390625	4.17913e-06	0.00371106	1	Paired T
276207025	CD132_CD8_CD4.cb1.v1	CD4pCD8n.v1	COUNT	S2	9	678.276	234.516	588.82	196.145	1.15192	0.413797	0.109844	0.128906	0.109844	1	1	Paired T
978264588	CD132_CD8_CD4.cb1.v1	CD4pCD8n.v1	INTENSITY2	S2	9	1161.91	103.028	605.939	58.7849	1.91753	6.62844	7.18218e-07	0.00390625	7.18218e-07	0.000704572	1	Paired T
761990912	CD132_CD8_CD4.cb1.v1	CD4pCD8nCD132n.v1	COUNT	S2	9	617.764	216.906	571.406	196.131	1.08113	0.224191	0.3621	0.496094	0.3621	1	1	Paired T
899452017	CD132_CD8_CD4.cb1.v1	CD4pCD8nCD132n.v1	INTENSITY2	S2	9	1148.59	107.675	607.977	62.4281	1.8892	6.14273	1.23311e-06	0.00390625	1.23311e-06	0.00117023	1	Paired T
873943107	CD132_CD8_CD4.cb1.v1	CD4pCD8nCD132p.v1	COUNT	S2	9	60.5121	23.0182	17.4141	11.0289	3.47489	2.38794	0.000984539	0.00390625	0.000984539	0.568079	1	Paired T
796312119	CD132_CD8_CD4.cb1.v1	CD4pCD8nCD132p.v1	INTENSITY2	S2	9	1299.92	130.773	585.965	134.244	2.21843	5.38756	8.97049e-06	0.00390625	8.97049e-06	0.00758006	1	Paired T
897503149	CD134_CD8_CD4.cb1.v1	CD4nCD8p.v1	COUNT	S2	9	289.202	92.7134	234.415	83.9517	1.23372	0.619473	0.0236954	0.0390625	0.0236954	1	1	Paired T
283510162	CD134_CD8_CD4.cb1.v1	CD4nCD8p.v1	INTENSITY1	S2	9	1872.17	268.497	1039.63	140.911	1.8008	3.88287	5.98314e-06	0.00390625	5.98314e-06	0.00518738	1	Paired T
539033205	CD134_CD8_CD4.cb1.v1	CD4nCD8pCD134n.v1	COUNT	S2	9	256.202	84.8006	233.858	83.6902	1.09555	0.265221	0.2172	0.300781	0.2172	1	1	Paired T
830799631	CD134_CD8_CD4.cb1.v1	CD4nCD8pCD134n.v1	INTENSITY1	S2	9	1864.09	266.155	1041.01	141.488	1.79065	3.86167	9.04796e-06	0.00390625	9.04796e-06	0.00763648	1	Paired T
835263611	CD134_CD8_CD4.cb1.v1	CD4nCD8pCD134p.v1	COUNT	S2	9	32.9994	17.3957	0.556616	0.596374	59.2857	2.63594	0.000521494	0.00390625	0.000521494	0.314983	1	Paired T
680075843	CD134_CD8_CD4.cb1.v1	CD4nCD8pCD134p.v1	INTENSITY1	S2	9	1888.72	618.089	294.13	301.071	6.42137	3.28005	0.000234643	0.00390625	0.000234643	0.156754	1	Paired T
942806246	CD134_CD8_CD4.cb1.v1	CD4pCD8n.v1	COUNT	S2	9	648.537	231.948	530.375	163.066	1.22279	0.589372	0.027604	0.0273438	0.027604	1	1	Paired T
1007897889	CD134_CD8_CD4.cb1.v1	CD4pCD8n.v1	INTENSITY2	S2	9	1120.13	101.958	634.741	38.4569	1.7647	6.29937	1.5352e-06	0.00390625	1.5352e-06	0.00144155	1	Paired T
777396448	CD134_CD8_CD4.cb1.v1	CD4pCD8nCD134n.v1	COUNT	S2	9	153.626	42.1535	521.072	161.163	0.294827	3.11942	7.02929e-05	0.00390625	0.00390625	1	0	Sign Rank test
552254117	CD134_CD8_CD4.cb1.v1	CD4pCD8nCD134n.v1	INTENSITY2	S2	9	976.959	79.7333	635.015	39.2811	1.53848	5.44058	2.27148e-06	0.00390625	2.27148e-06	0.00208976	1	Paired T
378765616	CD134_CD8_CD4.cb1.v1	CD4pCD8nCD134p.v1	COUNT	S2	9	494.911	213.074	9.30344	4.54028	53.1966	3.22234	0.000123198	0.00390625	0.000123198	0.0863615	1	Paired T
1019930840	CD134_CD8_CD4.cb1.v1	CD4pCD8nCD134p.v1	INTENSITY2	S2	9	1170.37	105.864	591.172	99.7054	1.97974	5.6325	9.21906e-07	0.00390625	9.21906e-07	0.000890444	1	Paired T
331616313	CD150_CD8_CD4.cb1.v1	CD4nCD8p.v1	COUNT	S2	9	307.013	66.1356	172.074	60.0059	1.7842	2.13697	0.000456239	0.00390625	0.000456239	0.279675	1	Paired T
141617102	CD150_CD8_CD4.cb1.v1	CD4nCD8p.v1	INTENSITY1	S2	9	2140.31	277.32	1035.49	167.685	2.06696	4.82128	3.45774e-07	0.00390625	3.45774e-07	0.000347849	1	Paired T
615715029	CD150_CD8_CD4.cb1.v1	CD4nCD8pCD150n.v1	COUNT	S2	9	207.856	53.1223	170.961	60.232	1.21581	0.649703	0.0934023	0.128906	0.0934023	1	1	Paired T
807911161	CD150_CD8_CD4.cb1.v1	CD4nCD8pCD150n.v1	INTENSITY1	S2	9	2065.9	270.76	1039.61	171.33	1.98719	4.52974	6.7548e-07	0.00390625	6.7548e-07	0.000665348	1	Paired T
203658849	CD150_CD8_CD4.cb1.v1	CD4nCD8pCD150p.v1	COUNT	S2	9	99.1571	35.6123	1.11323	1.01908	89.0714	3.89187	3.07307e-05	0.00390625	3.07307e-05	0.02397	1	Paired T
426994255	CD150_CD8_CD4.cb1.v1	CD4nCD8pCD150p.v1	INTENSITY1	S2	9	2287.92	317.173	461.02	267.567	4.96273	6.22621	1.04814e-07	0.00390625	1.04814e-07	0.000109217	1	Paired T
1048721166	CD150_CD8_CD4.cb1.v1	CD4pCD8n.v1	COUNT	S2	9	628.022	245.579	460.639	214.376	1.36337	0.726152	0.0501662	0.0546875	0.0501662	1	1	Paired T
919694779	CD150_CD8_CD4.cb1.v1	CD4pCD8n.v1	INTENSITY2	S2	9	1198.18	81.2349	631.147	42.4614	1.89842	8.74845	2.02868e-07	0.00390625	2.02868e-07	0.000207939	1	Paired T
408372204	CD150_CD8_CD4.cb1.v1	CD4pCD8nCD150n.v1	COUNT	S2	9	323.076	123.427	456.425	214.613	0.70784	0.761727	0.0562833	0.0742188	0.0562833	1	1	Paired T
586620288	CD150_CD8_CD4.cb1.v1	CD4pCD8nCD150n.v1	INTENSITY2	S2	9	1085.76	85.6569	629.134	44.4089	1.7258	6.69291	1.14413e-06	0.00390625	1.14413e-06	0.0010912	1	Paired T
803109530	CD150_CD8_CD4.cb1.v1	CD4pCD8nCD150p.v1	COUNT	S2	9	304.389	128.046	4.21438	6.27413	72.2264	3.31133	0.000122516	0.00390625	0.000122516	0.0860063	1	Paired T
382201373	CD150_CD8_CD4.cb1.v1	CD4pCD8nCD150p.v1	INTENSITY2	S2	9	1315.83	85.1041	747.902	145.61	1.75937	4.7622	9.84651e-06	0.00390625	9.84651e-06	0.00822184	1	Paired T
134463906	CD154_CD8_CD4.cb1.v1	CD4nCD8p.v1	COUNT	S2	9	272.106	48.441	167.303	74.1308	1.62643	1.6737	0.000768918	0.00390625	0.000768918	0.451355	1	Paired T
353396810	CD154_CD8_CD4.cb1.v1	CD4nCD8p.v1	INTENSITY1	S2	9	2069.75	318.699	1156.09	156.513	1.79031	3.63919	1.44369e-05	0.00390625	1.44369e-05	0.0118094	1	Paired T
972474242	CD154_CD8_CD4.cb1.v1	CD4nCD8pCD154n.v1	COUNT	S2	9	270.118	48.7208	166.587	73.482	1.62148	1.66066	0.000783605	0.00390625	0.000783605	0.459193	1	Paired T
782235658	CD154_CD8_CD4.cb1.v1	CD4nCD8pCD154n.v1	INTENSITY1	S2	9	2077.97	321.897	1157.78	158.574	1.79478	3.62655	1.36913e-05	0.00390625	1.36913e-05	0.0112406	1	Paired T
378193579	CD154_CD8_CD4.cb1.v1	CD4nCD8pCD154p.v1	COUNT	S2	9	1.98791	1.78115	0.715649	0.946714	2.77778	0.891991	0.0863612	0.109375	0.0863612	1	1	Paired T
428850323	CD154_CD8_CD4.cb1.v1	CD4nCD8pCD154p.v1	INTENSITY1	S2	9	1198.83	1338.13	414.363	476.181	2.89318	0.781088	0.184507	0.300781	0.184507	1	1	Paired T
694045170	CD154_CD8_CD4.cb1.v1	CD4pCD8n.v1	COUNT	S2	9	641.221	193.567	480.121	185.822	1.33554	0.849084	0.0111371	0.00390625	0.00390625	1	0	Sign Rank test
306491421	CD154_CD8_CD4.cb1.v1	CD4pCD8n.v1	INTENSITY2	S2	9	1204.37	98.7431	664.944	37.2886	1.81123	7.22753	5.53513e-07	0.00390625	5.53513e-07	0.000547425	1	Paired T
234832233	CD154_CD8_CD4.cb1.v1	CD4pCD8nCD154n.v1	COUNT	S2	9	597.249	186.51	477.576	185.497	1.25058	0.643385	0.037019	0.00390625	0.00390625	1	0	Sign Rank test
470860207	CD154_CD8_CD4.cb1.v1	CD4pCD8nCD154n.v1	INTENSITY2	S2	9	1193.8	96.797	665.146	37.6511	1.79479	7.19827	5.39473e-07	0.00390625	5.39473e-07	0.000535697	1	Paired T
723540011	CD154_CD8_CD4.cb1.v1	CD4pCD8nCD154p.v1	COUNT	S2	9	43.9726	13.0452	2.54453	1.56427	17.2813	4.45923	9.21986e-06	0.00390625	9.21986e-06	0.00777234	1	Paired T
166115946	CD154_CD8_CD4.cb1.v1	CD4pCD8nCD154p.v1	INTENSITY2	S2	9	1344.62	148.265	514.03	284.503	2.61584	3.66135	2.97431e-05	0.00390625	2.97431e-05	0.0232591	1	Paired T
892461938	CD158b_CD8_CD4.cb1.v1	CD4nCD8p.v1	COUNT	S2	9	250.398	86.8058	133.349	70.5259	1.87776	1.48002	0.000113819	0.00390625	0.000113819	0.0803561	1	Paired T
880972504	CD158b_CD8_CD4.cb1.v1	CD4nCD8p.v1	INTENSITY1	S2	9	1956.98	259.741	1054.23	147.933	1.85631	4.27107	2.08016e-06	0.00390625	2.08016e-06	0.00192623	1	Paired T
323880697	CD158b_CD8_CD4.cb1.v1	CD4nCD8pCD158bn.v1	COUNT	S2	9	238.947	81.9585	123.569	65.9563	1.93372	1.55102	0.000105684	0.00390625	0.000105684	0.0753527	1	Paired T
898563952	CD158b_CD8_CD4.cb1.v1	CD4nCD8pCD158bn.v1	INTENSITY1	S2	9	1978.22	258.007	1053.48	160.262	1.87779	4.30572	1.49453e-06	0.00390625	1.49453e-06	0.00140485	1	Paired T
952942253	CD158b_CD8_CD4.cb1.v1	CD4nCD8pCD158bp.v1	COUNT	S2	9	11.4504	8.55792	9.78053	9.39247	1.17073	0.185851	0.500635	0.410156	0.500635	1	1	Paired T
306031489	CD158b_CD8_CD4.cb1.v1	CD4nCD8pCD158bp.v1	INTENSITY1	S2	9	1471.77	531.143	1019.91	301.623	1.44304	1.04619	0.0670467	0.0742188	0.0670467	1	1	Paired T
731767331	CD158b_CD8_CD4.cb1.v1	CD4pCD8n.v1	COUNT	S2	9	536.339	237.439	392.335	193.229	1.36704	0.665253	0.0309169	0.0546875	0.0309169	1	1	Paired T
571482392	CD158b_CD8_CD4.cb1.v1	CD4pCD8n.v1	INTENSITY2	S2	9	1196.24	76.1297	629.65	44.9457	1.89986	9.06358	7.045e-08	0.00390625	7.045e-08	7.41134e-05	1	Paired T
562615048	CD158b_CD8_CD4.cb1.v1	CD4pCD8nCD158bn.v1	COUNT	S2	9	534.033	238.069	391.301	193.326	1.36476	0.658193	0.0324932	0.0546875	0.0324932	1	1	Paired T
466155948	CD158b_CD8_CD4.cb1.v1	CD4pCD8nCD158bn.v1	INTENSITY2	S2	9	1196.45	76.603	630.429	44.5165	1.89783	9.03481	8.56467e-08	0.00390625	8.56467e-08	8.97577e-05	1	Paired T
1059518257	CD158b_CD8_CD4.cb1.v1	CD4pCD8nCD158bp.v1	COUNT	S2	9	2.06743	1.94165	1.03372	0.631143	2	0.716033	0.0893662	0.125	0.0893662	1	1	Paired T
1029477225	CD158b_CD8_CD4.cb1.v1	CD4pCD8nCD158bp.v1	INTENSITY2	S2	9	552.108	385.703	326.065	215.989	1.69325	0.723142	0.108543	0.109375	0.108543	1	1	Paired T
332870320	CD161_CD8_CD4.cb1.v1	CD4nCD8p.v1	COUNT	S2	9	265.188	77.4557	138.597	68.7116	1.91337	1.72904	0.000218467	0.00390625	0.000218467	0.147465	1	Paired T
259403357	CD161_CD8_CD4.cb1.v1	CD4nCD8p.v1	INTENSITY1	S2	9	1882.49	241.44	1031.47	189.916	1.82506	3.91794	3.73765e-05	0.00390625	3.73765e-05	0.0288547	1	Paired T
436328826	CD161_CD8_CD4.cb1.v1	CD4nCD8pCD161n.v1	COUNT	S2	9	253.817	75.439	123.489	64.7891	2.05538	1.85346	0.000279324	0.00390625	0.000279324	0.18212	1	Paired T
645523131	CD161_CD8_CD4.cb1.v1	CD4nCD8pCD161n.v1	INTENSITY1	S2	9	1889.25	245.189	1025.95	189.163	1.84147	3.94247	3.22909e-05	0.00390625	3.22909e-05	0.0251223	1	Paired T
79349224	CD161_CD8_CD4.cb1.v1	CD4nCD8pCD161p.v1	COUNT	S2	9	11.3709	4.37431	15.1081	14.1711	0.752632	0.356371	0.389264	0.664062	0.389264	1	1	Paired T
809271779	CD161_CD8_CD4.cb1.v1	CD4nCD8pCD161p.v1	INTENSITY1	S2	9	1673.91	351.813	1068.97	218.12	1.56591	2.06675	0.00391371	0.0078125	0.00391371	1	1	Paired T
171295061	CD161_CD8_CD4.cb1.v1	CD4pCD8n.v1	COUNT	S2	9	539.679	220.149	342.319	191.163	1.57654	0.957289	0.0134055	0.0273438	0.0134055	1	1	Paired T
926555538	CD161_CD8_CD4.cb1.v1	CD4pCD8n.v1	INTENSITY2	S2	9	1222.82	88.5028	661.527	49.4953	1.84848	7.82805	8.77739e-08	0.00390625	8.77739e-08	9.18993e-05	1	Paired T
308786842	CD161_CD8_CD4.cb1.v1	CD4pCD8nCD161n.v1	COUNT	S2	9	530.773	221.207	325.541	184.77	1.63043	1.00701	0.00974673	0.0195312	0.00974673	1	1	Paired T
618651908	CD161_CD8_CD4.cb1.v1	CD4pCD8nCD161n.v1	INTENSITY2	S2	9	1234.13	83.4242	658.992	51.8498	1.87275	8.2807	4.71575e-08	0.00390625	4.71575e-08	4.98455e-05	1	Paired T
1013338602	CD161_CD8_CD4.cb1.v1	CD4pCD8nCD161p.v1	COUNT	S2	9	8.90585	5.63629	16.778	12.5805	0.530806	0.807585	0.0386068	0.015625	0.015625	1	0	Sign Rank test
457834276	CD161_CD8_CD4.cb1.v1	CD4pCD8nCD161p.v1	INTENSITY2	S2	9	716.247	190.313	676.348	84.5197	1.05899	0.270967	0.5804	0.652344	0.5804	1	1	Paired T
477448988	CD183_CD8_CD4.cb1.v1	CD4nCD8p.v1	COUNT	S2	9	283.715	86.2736	211.673	76.7613	1.34035	0.882261	0.028988	0.0390625	0.028988	1	1	Paired T
826680212	CD183_CD8_CD4.cb1.v1	CD4nCD8p.v1	INTENSITY1	S2	9	2058.38	313.333	1045.87	159.739	1.9681	4.07136	4.96409e-06	0.00390625	4.96409e-06	0.00437833	1	Paired T
934369484	CD183_CD8_CD4.cb1.v1	CD4nCD8pCD183n.v1	COUNT	S2	9	269.8	73.9027	171.279	63.6767	1.57521	1.42827	0.00233175	0.00390625	0.00233175	1	1	Paired T
923085021	CD183_CD8_CD4.cb1.v1	CD4nCD8pCD183n.v1	INTENSITY1	S2	9	2060.2	307.943	982	141.737	2.09796	4.49799	2.26368e-06	0.00390625	2.26368e-06	0.00208485	1	Paired T
889909708	CD183_CD8_CD4.cb1.v1	CD4nCD8pCD183p.v1	COUNT	S2	9	13.9154	18.158	40.3944	37.5411	0.344488	0.897969	0.0425139	0.0117188	0.0117188	1	0	Sign Rank test
843141451	CD183_CD8_CD4.cb1.v1	CD4nCD8pCD183p.v1	INTENSITY1	S2	9	1897.11	570.362	1358.37	297.393	1.39661	1.18447	0.0140036	0.0195312	0.0140036	1	1	Paired T
437803665	CD183_CD8_CD4.cb1.v1	CD4pCD8n.v1	COUNT	S2	9	597.169	178.91	426.05	171.656	1.40164	0.976037	0.011034	0.0117188	0.011034	1	1	Paired T
877533394	CD183_CD8_CD4.cb1.v1	CD4pCD8n.v1	INTENSITY2	S2	9	1230.52	105.727	670.936	45.569	1.83403	6.8737	8.5139e-07	0.00390625	8.5139e-07	0.000828403	1	Paired T
454406554	CD183_CD8_CD4.cb1.v1	CD4pCD8nCD183n.v1	COUNT	S2	9	557.252	167.878	344.148	167.615	1.61922	1.2704	0.00155335	0.00390625	0.00155335	0.866767	1	Paired T
912456849	CD183_CD8_CD4.cb1.v1	CD4pCD8nCD183n.v1	INTENSITY2	S2	9	1231.48	104.504	663.566	43.6036	1.85586	7.0928	6.45824e-07	0.00390625	6.45824e-07	0.000636782	1	Paired T
1066385966	CD183_CD8_CD4.cb1.v1	CD4pCD8nCD183p.v1	COUNT	S2	9	39.9173	18.2798	81.902	39.7622	0.487379	1.35675	0.0289228	0.0117188	0.0289228	1	1	Paired T
504961801	CD183_CD8_CD4.cb1.v1	CD4pCD8nCD183p.v1	INTENSITY2	S2	9	1193.37	157.195	704.03	52.4247	1.69506	4.17627	2.32228e-05	0.00390625	2.32228e-05	0.0184621	1	Paired T
264736035	CD197_CD8_CD4.cb1.v1	CD4nCD8p.v1	COUNT	S2	9	278.785	90.9804	271.947	92.5881	1.02515	0.0745026	0.66714	1	0.66714	1	1	Paired T
681226757	CD197_CD8_CD4.cb1.v1	CD4nCD8p.v1	INTENSITY1	S2	9	2019.91	202.363	909.99	98.2529	2.21971	6.97774	1.58422e-07	0.00390625	1.58422e-07	0.000163809	1	Paired T
897939539	CD197_CD8_CD4.cb1.v1	CD4nCD8pCD197n.v1	COUNT	S2	9	91.9211	33.708	58.1266	38.1528	1.5814	0.938761	0.00937855	0.0078125	0.00937855	1	1	Paired T
711892510	CD197_CD8_CD4.cb1.v1	CD4nCD8pCD197n.v1	INTENSITY1	S2	9	2078.67	229.07	1575.1	210.724	1.31971	2.28806	0.00144199	0.0078125	0.00144199	0.816164	1	Paired T
864757784	CD197_CD8_CD4.cb1.v1	CD4nCD8pCD197p.v1	COUNT	S2	9	186.864	89.5008	213.82	68.2036	0.873931	0.338781	0.100138	0.203125	0.100138	1	1	Paired T
504527542	CD197_CD8_CD4.cb1.v1	CD4nCD8pCD197p.v1	INTENSITY1	S2	9	2007.37	217.656	731.268	59.3992	2.74505	7.99888	5.75719e-08	0.00390625	5.75719e-08	6.06808e-05	1	Paired T
460634593	CD197_CD8_CD4.cb1.v1	CD4pCD8n.v1	COUNT	S2	9	611.244	191.958	580.63	177.904	1.05273	0.165423	0.362849	0.300781	0.362849	1	1	Paired T
76808135	CD197_CD8_CD4.cb1.v1	CD4pCD8n.v1	INTENSITY2	S2	9	1194.1	97.9315	605.923	34.239	1.97071	8.01786	3.95401e-07	0.00390625	3.95401e-07	0.000396191	1	Paired T
1008767995	CD197_CD8_CD4.cb1.v1	CD4pCD8nCD197n.v1	COUNT	S2	9	172.074	45.0519	53.1966	25.5588	3.23468	3.24571	0.000118466	0.00390625	0.000118466	0.0835186	1	Paired T
669232687	CD197_CD8_CD4.cb1.v1	CD4pCD8nCD197n.v1	INTENSITY2	S2	9	1240.78	97.8584	787.906	61.9629	1.57478	5.52951	8.66702e-07	0.00390625	8.66702e-07	0.000842434	1	Paired T
196617376	CD197_CD8_CD4.cb1.v1	CD4pCD8nCD197p.v1	COUNT	S2	9	439.17	187.122	527.433	175.255	0.832655	0.486874	0.031846	0.0390625	0.031846	1	1	Paired T
219258567	CD197_CD8_CD4.cb1.v1	CD4pCD8nCD197p.v1	INTENSITY2	S2	9	1156.17	137.274	587.018	41.1254	1.96956	5.61684	3.12146e-06	0.00390625	3.12146e-06	0.0028218	1	Paired T
605386205	CD25_CD27_CD4.cb1.v1	CD4p.v1	COUNT	S2	9	765.585	219.296	559.081	162.819	1.36936	1.06923	0.00500832	0.0117188	0.00500832	1	1	Paired T
1016556927	CD25_CD27_CD4.cb1.v1	CD4p.v1	INTENSITY2	S2	9	1139.6	102.267	637.246	46.5579	1.78832	6.32253	2.21184e-06	0.00390625	2.21184e-06	0.00203971	1	Paired T
1061587950	CD25_CD27_CD4.cb1.v1	CD4pCD25n.v1	COUNT	S2	9	105.518	29.76	527.672	157.011	0.19997	3.73587	6.60846e-05	0.00390625	0.00390625	1	0	Sign Rank test
1046753421	CD25_CD27_CD4.cb1.v1	CD4pCD25n.v1	INTENSITY2	S2	9	1132.81	146.373	637.101	47.663	1.77807	4.55405	2.28667e-05	0.00390625	2.28667e-05	0.0182019	1	Paired T
896574472	CD25_CD27_CD4.cb1.v1	CD4pCD25p.v1	COUNT	S2	9	659.749	219.507	31.3295	10.3446	21.0584	4.04421	2.16224e-05	0.00390625	2.16224e-05	0.0172546	1	Paired T
236761207	CD25_CD27_CD4.cb1.v1	CD4pCD25p.v1	INTENSITY2	S2	9	1148.03	122.982	639.452	79.1729	1.79534	4.91747	2.40945e-05	0.00390625	2.40945e-05	0.019107	1	Paired T
798134412	CD25_CD27_CD4.cb1.v1	CD4pCD27n.v1	COUNT	S2	9	120.865	40.8178	216.921	62.8493	0.557185	1.81268	6.37564e-05	0.00390625	6.37564e-05	0.047371	1	Paired T
1026008457	CD25_CD27_CD4.cb1.v1	CD4pCD27n.v1	INTENSITY2	S2	9	1065.11	119.321	668.853	45.7016	1.59244	4.38582	6.72634e-06	0.00390625	6.72634e-06	0.00579138	1	Paired T
553315598	CD25_CD27_CD4.cb1.v1	CD4pCD27p.v1	COUNT	S2	9	644.641	183.458	342.08	112.064	1.88447	1.99037	0.000183879	0.00390625	0.000183879	0.125222	1	Paired T
978141082	CD25_CD27_CD4.cb1.v1	CD4pCD27p.v1	INTENSITY2	S2	9	1153.98	100.213	616.024	57.7332	1.87327	6.57809	2.69357e-06	0.00390625	2.69357e-06	0.00245115	1	Paired T
606446057	CD25_CD27_CD8.cb1.v3	CD8p.v1	COUNT	S2	9	455.709	105.801	248.887	86.3401	1.83099	2.14186	0.00127171	0.00390625	0.00127171	0.724875	1	Paired T
911829439	CD25_CD27_CD8.cb1.v3	CD8p.v1	INTENSITY2	S2	9	3210.91	410.474	1950.33	340.89	1.64634	3.34115	0.000234311	0.0078125	0.000234311	0.156754	1	Paired T
331193470	CD25_CD27_CD8.cb1.v3	CD8pCD25n.v1	COUNT	S2	9	93.4319	38.2539	237.913	82.4326	0.392714	2.24842	0.00191485	0.00390625	0.00191485	1	1	Paired T
204253523	CD25_CD27_CD8.cb1.v3	CD8pCD25n.v1	INTENSITY2	S2	9	2601.36	347.505	1866.57	234.444	1.39366	2.47893	0.00022172	0.00390625	0.00022172	0.148996	1	Paired T
302317564	CD25_CD27_CD8.cb1.v3	CD8pCD25p.v1	COUNT	S2	9	360.608	72.2224	9.70102	8.58116	37.1721	6.82323	3.55213e-07	0.00390625	3.55213e-07	0.000356989	1	Paired T
131846120	CD25_CD27_CD8.cb1.v3	CD8pCD25p.v1	INTENSITY2	S2	9	3301.77	413.95	2045.98	725.105	1.61378	2.12702	0.00468397	0.0117188	0.00468397	1	1	Paired T
299770889	CD25_CD27_CD8.cb1.v3	CD8pCD27n.v1	COUNT	S2	9	78.3238	34.3737	103.212	36.0334	0.75886	0.706797	0.0354018	0.0507812	0.0354018	1	1	Paired T
168720129	CD25_CD27_CD8.cb1.v3	CD8pCD27n.v1	INTENSITY2	S2	9	2941.6	507.049	2293.78	384.887	1.28242	1.43917	0.016765	0.0273438	0.016765	1	1	Paired T
989134117	CD25_CD27_CD8.cb1.v3	CD8pCD27p.v1	COUNT	S2	9	376.749	84.3708	144.959	58.8598	2.59901	3.18646	0.000245055	0.00390625	0.000245055	0.161246	1	Paired T
535053179	CD25_CD27_CD8.cb1.v3	CD8pCD27p.v1	INTENSITY2	S2	9	3227.25	412.055	1587.08	169.623	2.03345	5.20545	2.45373e-06	0.00390625	2.45373e-06	0.00225007	1	Paired T
751980022	CD25_CD8_CD4.cb1.v1	CD4nCD8p.v1	COUNT	S2	9	281.568	65.2508	207.618	80.7189	1.35619	1.00759	0.00358747	0.00390625	0.00358747	1	1	Paired T
170709840	CD25_CD8_CD4.cb1.v1	CD4nCD8p.v1	INTENSITY1	S2	9	1925.44	280.938	1026.37	139.89	1.87597	4.05135	5.83918e-06	0.00390625	5.83918e-06	0.00507425	1	Paired T
151702090	CD25_CD8_CD4.cb1.v1	CD4nCD8pCD25n.v1	COUNT	S2	9	44.4497	24.3016	204.755	79.7366	0.217087	2.71968	7.44397e-05	0.00390625	7.44397e-05	0.0546387	1	Paired T
1039767513	CD25_CD8_CD4.cb1.v1	CD4nCD8pCD25n.v1	INTENSITY1	S2	9	1671.78	231.2	1023.88	142.994	1.63279	3.37055	3.84745e-05	0.00390625	3.84745e-05	0.0296254	1	Paired T
804708037	CD25_CD8_CD4.cb1.v1	CD4nCD8pCD25p.v1	COUNT	S2	9	237.118	50.9821	2.8626	1.85931	82.8333	6.4938	7.01559e-07	0.00390625	7.01559e-07	0.000688931	1	Paired T
475665643	CD25_CD8_CD4.cb1.v1	CD4nCD8pCD25p.v1	INTENSITY1	S2	9	1976.38	307.907	943.083	793.199	2.09566	1.71743	0.00638975	0.0195312	0.0195312	1	0	Sign Rank test
740583963	CD25_CD8_CD4.cb1.v1	CD4pCD8n.v1	COUNT	S2	9	666.508	200.531	508.906	170.559	1.30969	0.846643	0.00177782	0.0078125	0.00177782	0.981355	1	Paired T
368282003	CD25_CD8_CD4.cb1.v1	CD4pCD8n.v1	INTENSITY2	S2	9	1133.63	113.599	640.408	36.5564	1.77016	5.84497	2.69653e-06	0.00390625	2.69653e-06	0.00245115	1	Paired T
604011539	CD25_CD8_CD4.cb1.v1	CD4pCD8nCD25n.v1	COUNT	S2	9	76.0178	19.6633	492.684	169.4	0.154293	3.45528	9.17233e-05	0.00390625	0.00390625	1	0	Sign Rank test
485811939	CD25_CD8_CD4.cb1.v1	CD4pCD8nCD25n.v1	INTENSITY2	S2	9	946.227	122.212	640.34	38.9678	1.47769	3.37238	9.16383e-05	0.00390625	9.16383e-05	0.0662545	1	Paired T
147897524	CD25_CD8_CD4.cb1.v1	CD4pCD8nCD25p.v1	COUNT	S2	9	590.49	201.351	16.2214	4.39702	36.402	4.03248	2.66336e-05	0.00390625	2.66336e-05	0.0210406	1	Paired T
481000423	CD25_CD8_CD4.cb1.v1	CD4pCD8nCD25p.v1	INTENSITY2	S2	9	1164.54	115.19	626.617	105.078	1.85845	4.87911	6.40883e-06	0.00390625	6.40883e-06	0.00553082	1	Paired T
546241164	CD28_CD45RA_CD4.cb2.v1	CD4p.v1	COUNT	S2	9	599.555	149.404	541.11	170.634	1.10801	0.364435	0.254433	0.300781	0.254433	1	1	Paired T
741359816	CD28_CD45RA_CD4.cb2.v1	CD4p.v1	INTENSITY2	S2	9	1278.95	80.7566	644.983	45.3118	1.98292	9.68209	1.10722e-07	0.00390625	1.10722e-07	0.000115261	1	Paired T
661085554	CD28_CD45RA_CD4.cb2.v1	CD4pCD28n_SUM	COUNT	S2	9	507.713	130.98	76.813	29.457	6.60973	4.53911	8.14436e-06	0.00390625	8.14436e-06	0.00690642	1	Paired T
970900350	CD28_CD45RA_CD4.cb2.v1	CD4pCD28nCD45RAn.v1	COUNT	S2	9	169.847	66.589	13.3588	9.63472	12.7143	3.28924	8.26073e-05	0.00390625	8.26073e-05	0.0604685	1	Paired T
242220852	CD28_CD45RA_CD4.cb2.v1	CD4pCD28nCD45RAn.v1	INTENSITY2	S2	9	1456.98	110.203	713.434	77.8793	2.0422	7.79235	5.42494e-07	0.00390625	5.42494e-07	0.000537612	1	Paired T
58881163	CD28_CD45RA_CD4.cb2.v1	CD4pCD28nCD45RAp.v1	COUNT	S2	9	337.866	96.112	63.4542	26.0697	5.32456	3.89694	1.60104e-05	0.00390625	1.60104e-05	0.0130324	1	Paired T
807140409	CD28_CD45RA_CD4.cb2.v1	CD4pCD28nCD45RAp.v1	INTENSITY2	S2	9	1221.65	85.9063	542.386	37.27	2.25236	10.2583	3.97676e-08	0.00390625	0.00390625	1	0	Sign Rank test
897338157	CD28_CD45RA_CD4.cb2.v1	CD4pCD28p_SUM	COUNT	S2	9	91.8416	39.1716	464.218	157.083	0.197842	3.25287	0.000172695	0.00390625	0.000172695	0.118296	1	Paired T
531511074	CD28_CD45RA_CD4.cb2.v1	CD4pCD28pCD45RAn.v1	COUNT	S2	9	33.0789	16.0015	233.461	107.656	0.141689	2.6037	0.000537657	0.00390625	0.00390625	1	0	Sign Rank test
891908798	CD28_CD45RA_CD4.cb2.v1	CD4pCD28pCD45RAn.v1	INTENSITY2	S2	9	1231.28	253.206	726.866	46.396	1.69395	2.77111	0.000308879	0.00390625	0.000308879	0.200154	1	Paired T
295981603	CD28_CD45RA_CD4.cb2.v1	CD4pCD28pCD45RAp.v1	COUNT	S2	9	58.7627	26.6055	230.757	69.6206	0.254652	3.26356	0.000151352	0.00390625	0.000151352	0.104697	1	Paired T
588118331	CD28_CD45RA_CD4.cb2.v1	CD4pCD28pCD45RAp.v1	INTENSITY2	S2	9	1109.21	193.889	588.888	52.7766	1.88356	3.66194	6.80525e-05	0.00390625	6.80525e-05	0.0503588	1	Paired T
504428520	CD28_CD45RA_CD4.cb2.v1	CD4pCD45RAn_SUM	COUNT	S2	9	202.926	77.8111	246.819	114.902	0.822165	0.447318	0.182865	0.128906	0.182865	1	1	Paired T
74210401	CD28_CD45RA_CD4.cb2.v1	CD4pCD45RAp_SUM	COUNT	S2	9	396.628	107.956	294.211	85.8909	1.34811	1.0499	0.00424115	0.0117188	0.00424115	1	1	Paired T
931638450	CD28_CD62L_CD8.cb1.v3	CD8p.v1	COUNT	S2	9	321.883	119.902	215.013	56.0005	1.49704	1.14208	0.0113177	0.0195312	0.0113177	1	1	Paired T
1049360063	CD28_CD62L_CD8.cb1.v3	CD8p.v1	INTENSITY2	S2	9	3466.54	474.011	1993.07	438.808	1.73929	3.22598	1.77106e-05	0.00390625	1.77106e-05	0.0143279	1	Paired T
511197189	CD28_CD62L_CD8.cb1.v3	CD8pCD28n_SUM	COUNT	S2	9	297.153	105.774	113.311	43.381	2.62246	2.27417	0.000607697	0.00390625	0.000607697	0.364618	1	Paired T
589497428	CD28_CD62L_CD8.cb1.v3	CD8pCD28nCD62Ln.v1	COUNT	S2	9	273.298	96.1619	111.641	42.8912	2.44801	2.17124	0.000859047	0.00390625	0.000859047	0.499106	1	Paired T
937206235	CD28_CD62L_CD8.cb1.v3	CD8pCD28nCD62Ln.v1	INTENSITY2	S2	9	3597.71	536.412	2251.3	660.015	1.59805	2.23879	0.00113268	0.0078125	0.00113268	0.649027	1	Paired T
763906737	CD28_CD62L_CD8.cb1.v3	CD8pCD28nCD62Lp.v1	COUNT	S2	9	23.855	11.3943	1.66985	1.78912	14.2857	2.72019	0.000220626	0.00390625	0.000220626	0.148692	1	Paired T
954798543	CD28_CD62L_CD8.cb1.v3	CD8pCD28nCD62Lp.v1	INTENSITY2	S2	9	3307.52	505.952	2767.93	2982.33	1.19494	0.252267	0.544066	0.570312	0.544066	1	1	Paired T
58447082	CD28_CD62L_CD8.cb1.v3	CD8pCD28p_SUM	COUNT	S2	9	24.014	19.5338	99.9523	28.6952	0.240255	3.09375	1.70144e-05	0.00390625	1.70144e-05	0.0138157	1	Paired T
887603855	CD28_CD62L_CD8.cb1.v3	CD8pCD28pCD62Ln.v1	COUNT	S2	9	15.4262	13.0795	94.0681	26.5059	0.16399	3.76274	5.91477e-06	0.00390625	5.91477e-06	0.00513402	1	Paired T
112141	CD28_CD62L_CD8.cb1.v3	CD8pCD28pCD62Ln.v1	INTENSITY2	S2	9	2030.02	645.408	1665.5	232.832	1.21887	0.751343	0.120586	0.164062	0.120586	1	1	Paired T
431157876	CD28_CD62L_CD8.cb1.v3	CD8pCD28pCD62Lp.v1	COUNT	S2	9	8.58779	7.85586	5.88422	3.35245	1.45946	0.44764	0.231729	0.214844	0.231729	1	1	Paired T
192961961	CD28_CD62L_CD8.cb1.v3	CD8pCD28pCD62Lp.v1	INTENSITY2	S2	9	1597.41	659.301	1746.11	674.82	0.914839	0.222904	0.729014	0.652344	0.729014	1	1	Paired T
181730770	CD28_CD62L_CD8.cb1.v3	CD8pCD62Ln_SUM	COUNT	S2	9	288.725	105.144	205.709	52.3356	1.40356	0.99959	0.0246874	0.0390625	0.0246874	1	1	Paired T
983340685	CD28_CD62L_CD8.cb1.v3	CD8pCD62Lp_SUM	COUNT	S2	9	32.4427	17.2314	7.55407	4.8684	4.29474	1.96571	0.000499907	0.00390625	0.000499907	0.302944	1	Paired T
217906696	CD3_CD8_CD4.cb3.v1	CD3p.v1	COUNT	S2	8	1024	258.65	925.692	334.565	1.1062	0.328775	0.396438	0.382812	0.396438	1	1	Paired T
887283323	CD3_CD8_CD4.cb3.v1	CD3p.v1	INTENSITY0	S2	8	1851.03	538.873	3138.36	366.097	0.589809	2.79454	0.000175734	0.0078125	0.000175734	0.120026	1	Paired T
833369449	CD3_CD8_CD4.cb3.v1	CD3p.v1	INTENSITY1	S2	8	733.846	123.42	312.694	39.0772	2.34685	4.6007	1.03006e-05	0.0078125	1.03006e-05	0.00857007	1	Paired T
552761068	CD3_CD8_CD4.cb3.v1	CD3p.v1	INTENSITY2	S2	8	801.403	89.4526	403.675	40.9573	1.98527	5.71716	4.19868e-06	0.0078125	4.19868e-06	0.00372423	1	Paired T
973197691	CD3_CD8_CD4.cb3.v1	CD3pCD4p.v1	COUNT	S2	8	570.819	249.238	525.555	235.323	1.08613	0.186751	0.594878	0.84375	0.594878	1	1	Paired T
1019899117	CD3_CD8_CD4.cb3.v1	CD3pCD4p.v1	INTENSITY0	S2	8	1980.48	598.073	3437.06	481.704	0.576214	2.68239	0.000240189	0.0078125	0.000240189	0.159005	1	Paired T
992753347	CD3_CD8_CD4.cb3.v1	CD3pCD4p.v1	INTENSITY2	S2	8	1200.96	65.0627	608.896	44.2961	1.97236	10.6378	4.78113e-07	0.0078125	4.78113e-07	0.000477156	1	Paired T
971484298	CD3_CD8_CD4.cb3.v1	CD3pCD8p.v1	COUNT	S2	8	268.189	35.9411	244.931	72.3678	1.09496	0.40708	0.505427	0.84375	0.505427	1	1	Paired T
564844264	CD3_CD8_CD4.cb3.v1	CD3pCD8p.v1	INTENSITY0	S2	8	1466.77	525.075	2773.69	320.265	0.528815	3.00513	0.000385767	0.0078125	0.000385767	0.24149	1	Paired T
403273589	CD3_CD8_CD4.cb3.v1	CD3pCD8p.v1	INTENSITY1	S2	8	1995.8	257.387	819.654	126.646	2.43493	5.79845	6.00189e-07	0.0078125	6.00189e-07	0.000592386	1	Paired T
414650414	CD3_None_None.cb2.v1	CD3pSL01.v1	COUNT	S2	9	761.291	228.929	821.803	307.058	0.926367	0.223435	0.609218	0.652344	0.609218	1	1	Paired T
664874686	CD3_None_None.cb2.v1	CD3pSL01.v1	INTENSITY0	S2	9	2141.25	455.79	3105.79	428.261	0.689437	2.18104	0.000897021	0.00390625	0.000897021	0.518478	1	Paired T
767545130	CD3_None_None.cb2.v1	CD3pSL01.v1	INTENSITY1	S2	9	102.092	16.3847	87.2866	16.3046	1.16961	0.90579	0.0543433	0.0742188	0.0543433	1	1	Paired T
536681871	CD3_None_None.cb2.v1	CD3pSL01.v1	INTENSITY2	S2	9	104.33	1.99585	102.782	2.01103	1.01506	0.772534	0.187143	0.425781	0.187143	1	1	Paired T
991006072	CD38_CD8_CD4.cb1.v1	CD4nCD8p.v1	COUNT	S2	9	283.556	76.3725	153.705	67.1517	1.8448	1.80574	0.000764342	0.00390625	0.000764342	0.449433	1	Paired T
641493397	CD38_CD8_CD4.cb1.v1	CD4nCD8p.v1	INTENSITY1	S2	9	2086.78	208.509	1073.11	186.316	1.94461	5.1267	1.61905e-07	0.00390625	1.61905e-07	0.000167248	1	Paired T
411414579	CD38_CD8_CD4.cb1.v1	CD4nCD8pCD38n.v1	COUNT	S2	9	217.319	50.8879	142.414	61.7545	1.52596	1.32381	0.00356164	0.00390625	0.00356164	1	1	Paired T
1045228716	CD38_CD8_CD4.cb1.v1	CD4nCD8pCD38n.v1	INTENSITY1	S2	9	2144.7	262.03	1099.15	199.454	1.95125	4.4902	2.97432e-07	0.00390625	2.97432e-07	0.000300406	1	Paired T
803681316	CD38_CD8_CD4.cb1.v1	CD4nCD8pCD38p.v1	COUNT	S2	9	66.2373	33.9785	11.2913	6.48815	5.8662	2.24631	0.000803785	0.00390625	0.000803785	0.469411	1	Paired T
314533088	CD38_CD8_CD4.cb1.v1	CD4nCD8pCD38p.v1	INTENSITY1	S2	9	1932.79	173.129	756.405	138.568	2.55523	7.50227	6.87257e-08	0.00390625	6.87257e-08	7.23681e-05	1	Paired T
16618304	CD38_CD8_CD4.cb1.v1	CD4pCD8n.v1	COUNT	S2	9	635.258	276.213	481.473	206.698	1.31941	0.630409	0.0634447	0.0507812	0.0634447	1	1	Paired T
835779250	CD38_CD8_CD4.cb1.v1	CD4pCD8n.v1	INTENSITY2	S2	9	1210.82	72.8557	623.162	45.3552	1.94302	9.68387	1.21924e-07	0.00390625	1.21924e-07	0.000126558	1	Paired T
230631811	CD38_CD8_CD4.cb1.v1	CD4pCD8nCD38n.v1	COUNT	S2	9	361.562	179.737	355.916	156.168	1.01586	0.0335322	0.905079	0.886719	0.905079	1	1	Paired T
846867997	CD38_CD8_CD4.cb1.v1	CD4pCD8nCD38n.v1	INTENSITY2	S2	9	1154.47	62.9449	645.235	46.7184	1.78922	9.18719	1.93222e-07	0.00390625	1.93222e-07	0.000198439	1	Paired T
197369496	CD38_CD8_CD4.cb1.v1	CD4pCD8nCD38p.v1	COUNT	S2	9	273.219	123.067	125.557	55.264	2.17606	1.54794	0.00191853	0.0078125	0.00191853	1	1	Paired T
695856612	CD38_CD8_CD4.cb1.v1	CD4pCD8nCD38p.v1	INTENSITY2	S2	9	1280.88	92.1461	563.979	58.6278	2.27115	9.28303	1.8643e-07	0.00390625	1.8643e-07	0.00019165	1	Paired T
728106228	CD3-z_None_None.cb1.v1	CD3Zp.v1	COUNT	S2	9	1960.88	623.677	1474.16	404.479	1.33017	0.925973	0.00163776	0.00390625	0.00163776	0.912234	1	Paired T
954396131	CD3-z_None_None.cb1.v1	CD3Zp.v1	INTENSITY0	S2	9	516.238	84.3248	671.872	124.459	0.768358	1.46406	6.8651e-05	0.00390625	6.8651e-05	0.0507331	1	Paired T
709106187	CD3-z_None_None.cb1.v1	CD3Zp.v1	INTENSITY1	S2	9	125.092	4.71095	115.454	4.98921	1.08348	1.98638	0.000379009	0.00390625	0.000379009	0.238396	1	Paired T
163451674	CD3-z_None_None.cb1.v1	CD3Zp.v1	INTENSITY2	S2	9	107.302	1.97123	103.597	0.803767	1.03576	2.46122	0.000380097	0.00390625	0.000380097	0.238396	1	Paired T
983913945	CD44_CD8_CD4.cb1.v1	CD4nCD8p.v1	COUNT	S2	9	266.46	49.8058	193.384	83.3729	1.37788	1.06413	0.0147682	0.00390625	0.00390625	1	0	Sign Rank test
275980499	CD44_CD8_CD4.cb1.v1	CD4nCD8p.v1	INTENSITY1	S2	9	1868.9	206.506	834.882	85.5966	2.23852	6.54158	1.78107e-07	0.00390625	1.78107e-07	0.000183272	1	Paired T
817146469	CD44_CD8_CD4.cb1.v1	CD4nCD8pCD44n.v1	COUNT	S2	9	3.73728	2.67239	12.4046	8.12033	0.301282	1.43382	0.03148	0.0742188	0.03148	1	1	Paired T
637333105	CD44_CD8_CD4.cb1.v1	CD4nCD8pCD44n.v1	INTENSITY1	S2	9	1094.96	602.202	723.645	305.689	1.51312	0.77755	0.0944441	0.164062	0.0944441	1	1	Paired T
716067586	CD44_CD8_CD4.cb1.v1	CD4nCD8pCD44p.v1	COUNT	S2	9	262.723	50.8494	180.98	78.5312	1.45167	1.23564	0.00703674	0.00390625	0.00390625	1	0	Sign Rank test
145189856	CD44_CD8_CD4.cb1.v1	CD4nCD8pCD44p.v1	INTENSITY1	S2	9	1879.22	208.502	848.736	83.3261	2.21414	6.49041	2.0744e-07	0.00390625	2.0744e-07	0.000212211	1	Paired T
484982948	CD44_CD8_CD4.cb1.v1	CD4pCD8n.v1	COUNT	S2	9	542.462	261.414	459.924	261.761	1.17946	0.315528	0.258355	0.425781	0.258355	1	1	Paired T
9711128	CD44_CD8_CD4.cb1.v1	CD4pCD8n.v1	INTENSITY2	S2	9	1127.02	98.5205	596.78	53.0475	1.88851	6.70167	9.99008e-07	0.00390625	9.99008e-07	0.000958049	1	Paired T
713520632	CD44_CD8_CD4.cb1.v1	CD4pCD8nCD44n.v1	COUNT	S2	9	38.5655	14.9494	44.0522	25.8133	0.875451	0.26012	0.547933	0.515625	0.547933	1	1	Paired T
615675412	CD44_CD8_CD4.cb1.v1	CD4pCD8nCD44n.v1	INTENSITY2	S2	9	887.82	165.695	509.942	84.1788	1.74102	2.87542	0.000184775	0.00390625	0.000184775	0.125647	1	Paired T
583873983	CD44_CD8_CD4.cb1.v1	CD4pCD8nCD44p.v1	COUNT	S2	9	503.578	252.009	415.872	245.039	1.2109	0.352876	0.208617	0.25	0.208617	1	1	Paired T
575437354	CD44_CD8_CD4.cb1.v1	CD4pCD8nCD44p.v1	INTENSITY2	S2	9	1142.27	96.1844	605.958	50.2225	1.88506	6.98996	7.68653e-07	0.00390625	7.68653e-07	0.000749437	1	Paired T
995650653	CD45_CD8_CD4.cb1.v1	CD45p.v1	COUNT	S2	9	1246.74	360.194	1078.32	325.277	1.15618	0.490752	0.316808	0.496094	0.316808	1	1	Paired T
175243603	CD45_CD8_CD4.cb1.v1	CD4nCD8nCD45p.v1	COUNT	S2	9	242.287	123.822	286.021	92.3721	0.847095	0.400367	0.342494	0.164062	0.342494	1	1	Paired T
515005721	CD45_CD8_CD4.cb1.v1	CD4nCD8nCD45p.v1	INTENSITY0	S2	9	7254.36	3358.06	7090.73	1494.06	1.02308	0.0629623	0.879	1	0.879	1	1	Paired T
339432455	CD45_CD8_CD4.cb1.v1	CD4nCD8pCD45p.v1	COUNT	S2	9	360.21	109.741	317.51	110.347	1.13449	0.388029	0.431813	0.441406	0.431813	1	1	Paired T
963926902	CD45_CD8_CD4.cb1.v1	CD4nCD8pCD45p.v1	INTENSITY0	S2	9	21933.4	2075.96	14265.4	1229.61	1.53753	4.49448	4.37469e-07	0.00390625	4.37469e-07	0.000437906	1	Paired T
502720124	CD45_CD8_CD4.cb1.v1	CD4nCD8pCD45p.v1	INTENSITY1	S2	9	1916.91	315.476	996.944	114.412	1.92279	3.87694	5.80624e-06	0.00390625	5.80624e-06	0.00505143	1	Paired T
305493708	CD45_CD8_CD4.cb1.v1	CD4pCD8nCD45p.v1	COUNT	S2	9	614.663	256.193	480.439	204.687	1.27938	0.578864	0.125484	0.164062	0.125484	1	1	Paired T
668837241	CD45_CD8_CD4.cb1.v1	CD4pCD8nCD45p.v1	INTENSITY0	S2	9	18659.3	2133.17	11819.3	1093.71	1.57871	4.03516	8.95904e-07	0.00390625	8.95904e-07	0.000867235	1	Paired T
317638455	CD45_CD8_CD4.cb1.v1	CD4pCD8nCD45p.v1	INTENSITY2	S2	9	1195.79	92.9356	622.422	45.5825	1.92118	7.83344	2.32049e-07	0.00390625	2.32049e-07	0.000236226	1	Paired T
263915972	CD45_None_None.cb1.v2	CD45pSL01.v1	COUNT	S2	9	1139.71	344.714	1178.12	181.722	0.9674	0.139383	0.744033	0.910156	0.744033	1	1	Paired T
308047612	CD45_None_None.cb1.v2	CD45pSL01.v1	INTENSITY0	S2	9	16324.1	1236.02	11043.8	960.229	1.47813	4.77104	8.06439e-08	0.00390625	8.06439e-08	8.46761e-05	1	Paired T
396782115	CD45_None_None.cb1.v2	CD45pSL01.v1	INTENSITY1	S2	9	304.5	84.1268	247.964	37.5291	1.228	0.867952	0.0394482	0.0546875	0.0394482	1	1	Paired T
715433015	CD45_None_None.cb1.v2	CD45pSL01.v1	INTENSITY2	S2	9	115.549	10.7858	111.538	10.0007	1.03596	0.385664	0.52494	0.570312	0.52494	1	1	Paired T
371549482	CD45RB_CD27_CD4.cb2.v2	CD4p.v1	COUNT	S2	9	726.225	217.825	630.248	164.137	1.15228	0.497653	0.0582538	0.0585938	0.0582538	1	1	Paired T
1031063235	CD45RB_CD27_CD4.cb2.v2	CD4p.v1	INTENSITY2	S2	9	1147.12	96.1604	613.273	42.3906	1.87049	7.18411	4.41017e-07	0.00390625	4.41017e-07	0.000441017	1	Paired T
769024908	CD45RB_CD27_CD4.cb2.v2	CD4pCD27n.v1	COUNT	S2	9	136.212	48.5733	320.77	57.3968	0.424641	3.47119	3.90758e-07	0.00390625	3.90758e-07	0.00039193	1	Paired T
132700484	CD45RB_CD27_CD4.cb2.v2	CD4pCD27n.v1	INTENSITY0	S2	9	3298.58	1019.35	2371	379.435	1.39122	1.20605	0.00940725	0.0195312	0.00940725	1	1	Paired T
975595601	CD45RB_CD27_CD4.cb2.v2	CD4pCD27n.v1	INTENSITY2	S2	9	1046.4	104.69	616.131	36.2422	1.69834	5.49254	3.636e-06	0.00390625	3.636e-06	0.00324331	1	Paired T
446386787	CD45RB_CD27_CD4.cb2.v2	CD4pCD27nCD45RBp.v1	COUNT	S2	9	92.2392	37.2334	192.351	36.7512	0.479537	2.70622	0.000120746	0.00390625	0.000120746	0.0848847	1	Paired T
25748354	CD45RB_CD27_CD4.cb2.v2	CD4pCD27nCD45RBp.v1	INTENSITY0	S2	9	4309.04	793.968	3211.73	305.16	1.34165	1.8244	0.000471178	0.00390625	0.000471178	0.286947	1	Paired T
45331362	CD45RB_CD27_CD4.cb2.v2	CD4pCD27nCD45RBp.v1	INTENSITY2	S2	9	1122.35	173.687	589.106	52.4577	1.90518	4.15642	3.26441e-05	0.00390625	3.26441e-05	0.0253318	1	Paired T
801958548	CD45RB_CD27_CD4.cb2.v2	CD4pCD27nCD45RBpn.v1	COUNT	S2	9	46.2786	26.9012	131.6	62.4313	0.351662	1.77496	0.000215769	0.00390625	0.00390625	1	0	Sign Rank test
62673178	CD45RB_CD27_CD4.cb2.v2	CD4pCD27nCD45RBpn.v1	INTENSITY0	S2	9	1033.24	82.455	1036.01	92.5933	0.997327	0.0315873	0.940664	0.652344	0.652344	1	0	Sign Rank test
1039954591	CD45RB_CD27_CD4.cb2.v2	CD4pCD27nCD45RBpn.v1	INTENSITY2	S2	9	922.751	87.1713	651.535	32.6928	1.41627	4.11984	9.41867e-06	0.00390625	9.41867e-06	0.00791852	1	Paired T
662487241	CD45RB_CD27_CD4.cb2.v2	CD4pCD27p.v1	COUNT	S2	9	590.013	176.639	309.16	124.318	1.90844	1.83881	0.000141304	0.00390625	0.000141304	0.0980652	1	Paired T
780338344	CD45RB_CD27_CD4.cb2.v2	CD4pCD27p.v1	INTENSITY0	S2	9	4841.67	1229.4	3002.16	420.706	1.61273	2.00206	0.00028557	0.00390625	0.00028557	0.185906	1	Paired T
132123050	CD45RB_CD27_CD4.cb2.v2	CD4pCD27p.v1	INTENSITY2	S2	9	1171.45	108.695	610.372	56.122	1.91924	6.48646	1.06523e-06	0.00390625	1.06523e-06	0.00102049	1	Paired T
144629069	CD45RB_CD27_CD4.cb2.v2	CD4pCD27pCD45RBp.v1	COUNT	S2	9	479.405	171.173	233.699	91.6066	2.05138	1.78981	0.000438573	0.00390625	0.000438573	0.2706	1	Paired T
870773112	CD45RB_CD27_CD4.cb2.v2	CD4pCD27pCD45RBp.v1	INTENSITY0	S2	9	5789.5	1044.86	3635.55	328.619	1.59247	2.78105	5.79065e-05	0.00390625	5.79065e-05	0.0433719	1	Paired T
160839635	CD45RB_CD27_CD4.cb2.v2	CD4pCD27pCD45RBp.v1	INTENSITY1	S2	9	644.946	70.8997	317.494	14.8229	2.03136	6.39335	3.25905e-07	0.00390625	3.25905e-07	0.000328838	1	Paired T
9170509	CD45RB_CD27_CD4.cb2.v2	CD4pCD27pCD45RBp.v1	INTENSITY2	S2	9	1183.67	110.635	597.862	66.2449	1.97983	6.42451	1.30764e-06	0.00390625	1.30764e-06	0.00123834	1	Paired T
564639288	CD45RB_CD27_CD4.cb2.v2	CD4pCD27pCD45RBpn.v1	COUNT	S2	9	92.3187	36.0374	69.9746	41.7579	1.31932	0.572887	0.0677638	0.0742188	0.0677638	1	1	Paired T
994714332	CD45RB_CD27_CD4.cb2.v2	CD4pCD27pCD45RBpn.v1	INTENSITY0	S2	9	966.381	51.648	1008.48	96.6874	0.958254	0.543147	0.193384	0.25	0.193384	1	1	Paired T
380440422	CD45RB_CD27_CD4.cb2.v2	CD4pCD27pCD45RBpn.v1	INTENSITY1	S2	9	690.339	134.218	321.663	18.8997	2.14615	3.84669	2.77314e-05	0.00390625	2.77314e-05	0.0218524	1	Paired T
742542534	CD45RB_CD27_CD4.cb2.v2	CD4pCD27pCD45RBpn.v1	INTENSITY2	S2	9	1071.14	109.319	639.276	58.0444	1.67556	4.93444	2.28958e-06	0.00390625	2.28958e-06	0.00210412	1	Paired T
45582429	CD45RB_CD27_CD4.cb2.v2	CD4pCD45RBp.v1	COUNT	S2	9	571.644	200.113	426.527	92.2341	1.34023	0.931386	0.0164377	0.0195312	0.0164377	1	1	Paired T
715446304	CD45RB_CD27_CD4.cb2.v2	CD4pCD45RBp.v1	INTENSITY1	S2	9	564.561	68.3287	238.22	24.8352	2.36992	6.34804	1.63861e-06	0.00390625	1.63861e-06	0.00153538	1	Paired T
851285881	CD45RB_CD27_CD4.cb2.v2	CD4pCD45RBp.v1	INTENSITY2	S2	9	1170.44	95.6118	594.647	56.8144	1.96829	7.32155	4.78495e-07	0.00390625	4.78495e-07	0.000477156	1	Paired T
391875097	CD45RB_CD27_CD4.cb2.v2	CD4pCD45RBpn.v1	COUNT	S2	9	138.677	58.9779	201.574	103.241	0.687968	0.748113	0.0181926	0.0117188	0.0181926	1	1	Paired T
279244660	CD45RB_CD27_CD4.cb2.v2	CD4pCD45RBpn.v1	INTENSITY1	S2	9	515.938	117.859	203.42	9.92983	2.53632	3.73672	5.04645e-05	0.00390625	5.04645e-05	0.0381007	1	Paired T
292849359	CD45RB_CD27_CD4.cb2.v2	CD4pCD45RBpn.v1	INTENSITY2	S2	9	1025.56	104.634	648.483	36.9611	1.58148	4.80554	3.44034e-06	0.00390625	3.44034e-06	0.00307911	1	Paired T
871918130	CD49d_CD45RA_CD4.cb1.v1	CD4p.v1	COUNT	S2	9	586.355	196.337	390.267	169.843	1.50244	1.0682	0.0622167	0.0976562	0.0622167	1	1	Paired T
515279145	CD49d_CD45RA_CD4.cb1.v1	CD4p.v1	INTENSITY2	S2	9	1286.76	100.37	625.052	65.4872	2.05864	7.80839	7.2633e-07	0.00390625	7.2633e-07	0.000711804	1	Paired T
547217895	CD49d_CD45RA_CD4.cb1.v1	CD4pCD45RAn.v1	COUNT	S2	9	123.489	48.0127	86.2754	53.1789	1.43134	0.734554	0.214806	0.300781	0.214806	1	1	Paired T
275572768	CD49d_CD45RA_CD4.cb1.v1	CD4pCD45RAn.v1	INTENSITY0	S2	9	560.352	124.122	726.387	94.9179	0.771424	1.50273	0.00814346	0.0078125	0.00814346	1	1	Paired T
488081764	CD49d_CD45RA_CD4.cb1.v1	CD4pCD45RAn.v1	INTENSITY1	S2	9	124.753	12.5315	133.831	12.4301	0.932168	0.727351	0.0165489	0.0195312	0.0165489	1	1	Paired T
482996109	CD49d_CD45RA_CD4.cb1.v1	CD4pCD45RAn.v1	INTENSITY2	S2	9	1505.95	136.516	834.057	49.2621	1.80557	6.54713	9.79117e-07	0.00390625	9.79117e-07	0.00094289	1	Paired T
155950695	CD49d_CD45RA_CD4.cb1.v1	CD4pCD45RAnCD49dn.v1	COUNT	S2	9	67.7481	32.4498	27.9898	26.2323	2.42045	1.3475	0.0275265	0.0195312	0.0275265	1	1	Paired T
369747310	CD49d_CD45RA_CD4.cb1.v1	CD4pCD45RAnCD49dn.v1	INTENSITY1	S2	9	140.3	9.48425	155.79	8.69602	0.900572	1.70243	0.00203166	0.0078125	0.00203166	1	1	Paired T
628868883	CD49d_CD45RA_CD4.cb1.v1	CD4pCD45RAnCD49dn.v1	INTENSITY2	S2	9	1498.81	137.135	809.49	73.6017	1.85154	6.2635	3.74103e-06	0.00390625	3.74103e-06	0.00333326	1	Paired T
298243143	CD49d_CD45RA_CD4.cb1.v1	CD4pCD45RAnCD49dp.v1	COUNT	S2	9	55.7411	23.498	57.9676	28.693	0.961591	0.0849002	0.886572	0.910156	0.886572	1	1	Paired T
918319287	CD49d_CD45RA_CD4.cb1.v1	CD4pCD45RAnCD49dp.v1	INTENSITY1	S2	9	107.864	15.6128	124.943	16.0822	0.863309	1.07756	0.00171096	0.00390625	0.00171096	0.94958	1	Paired T
1042878860	CD49d_CD45RA_CD4.cb1.v1	CD4pCD45RAnCD49dp.v1	INTENSITY2	S2	9	1515.8	162.434	851.468	53.1222	1.78023	5.49746	1.46335e-06	0.00390625	1.46335e-06	0.00137993	1	Paired T
766912710	CD49d_CD45RA_CD4.cb1.v1	CD4pCD45RAp.v1	COUNT	S2	9	462.866	155.94	303.833	130.682	1.52342	1.10542	0.0417947	0.0742188	0.0417947	1	1	Paired T
527189219	CD49d_CD45RA_CD4.cb1.v1	CD4pCD45RAp.v1	INTENSITY0	S2	9	317.984	34.4146	255.614	41.234	1.244	1.64227	0.013112	0.0195312	0.013112	1	1	Paired T
1004564266	CD49d_CD45RA_CD4.cb1.v1	CD4pCD45RAp.v1	INTENSITY2	S2	9	1224.26	102.876	566.729	77.2094	2.16021	7.22935	7.97337e-07	0.00390625	7.97337e-07	0.000776606	1	Paired T
975149893	CD49d_CD45RA_CD4.cb1.v1	CD4pCD45RApCD49dn.v1	COUNT	S2	9	340.728	113.263	269.561	123.546	1.26401	0.600487	0.208907	0.300781	0.208907	1	1	Paired T
914054619	CD49d_CD45RA_CD4.cb1.v1	CD4pCD45RApCD49dn.v1	INTENSITY1	S2	9	1033.48	170.182	1093.04	120.761	0.945506	0.403674	0.275609	0.25	0.275609	1	1	Paired T
802406893	CD49d_CD45RA_CD4.cb1.v1	CD4pCD45RApCD49dn.v1	INTENSITY2	S2	9	1147.41	90.1603	546.909	70.5572	2.09799	7.4178	9.21785e-07	0.00390625	9.21785e-07	0.000890444	1	Paired T
878713469	CD49d_CD45RA_CD4.cb1.v1	CD4pCD45RApCD49dp.v1	COUNT	S2	9	122.137	51.9795	33.9536	13.743	3.59719	2.31953	0.00188299	0.0078125	0.00188299	1	1	Paired T
378358486	CD49d_CD45RA_CD4.cb1.v1	CD4pCD45RApCD49dp.v1	INTENSITY1	S2	9	1262.46	232.48	1048.62	271.656	1.20392	0.845789	0.0912519	0.164062	0.0912519	1	1	Paired T
956434691	CD49d_CD45RA_CD4.cb1.v1	CD4pCD45RApCD49dp.v1	INTENSITY2	S2	9	1444.27	159.16	728.659	133.795	1.98209	4.86723	3.37163e-06	0.00390625	3.37163e-06	0.00302772	1	Paired T
903838714	CD49d_CD45RA_CD8.cb1.v1	CD8p.v1	COUNT	S2	9	358.063	81.8425	265.108	86.5108	1.35063	1.10386	0.00608225	0.00390625	0.00608225	1	1	Paired T
1009651737	CD49d_CD45RA_CD8.cb1.v1	CD8p.v1	INTENSITY2	S2	9	3257.93	470.788	1835.08	521.595	1.77536	2.86378	1.59043e-05	0.00390625	0.00390625	1	0	Sign Rank test
644902020	CD49d_CD45RA_CD8.cb1.v1	CD8pCD45RAn.v1	COUNT	S2	9	49.6978	24.2348	52.4014	36.1186	0.948407	0.0879032	0.831362	0.496094	0.831362	1	1	Paired T
266418833	CD49d_CD45RA_CD8.cb1.v1	CD8pCD45RAn.v1	INTENSITY0	S2	9	443.708	165.25	423.127	169.318	1.04864	0.123019	0.819343	0.910156	0.819343	1	1	Paired T
518978386	CD49d_CD45RA_CD8.cb1.v1	CD8pCD45RAn.v1	INTENSITY2	S2	9	4120.29	737.767	3158.85	1522.31	1.30437	0.80376	0.0483605	0.0742188	0.0742188	1	0	Sign Rank test
491766585	CD49d_CD45RA_CD8.cb1.v1	CD8pCD45RAnCD49dn.v1	COUNT	S2	9	33.715	22.3187	31.3295	22.65	1.07614	0.106093	0.820135	0.875	0.820135	1	1	Paired T
1049899330	CD49d_CD45RA_CD8.cb1.v1	CD8pCD45RAnCD49dn.v1	INTENSITY2	S2	9	3888.76	869.638	3422.05	1677.96	1.13638	0.349233	0.329239	0.359375	0.329239	1	1	Paired T
818792928	CD49d_CD45RA_CD8.cb1.v1	CD8pCD45RAnCD49dp.v1	COUNT	S2	9	15.9828	6.77981	21.0719	16.3941	0.758491	0.405678	0.336105	0.570312	0.336105	1	1	Paired T
721141737	CD49d_CD45RA_CD8.cb1.v1	CD8pCD45RAnCD49dp.v1	INTENSITY2	S2	9	4465.68	788.047	2431.16	442.953	1.83685	3.18278	4.5703e-05	0.00390625	4.5703e-05	0.03478	1	Paired T
310093096	CD49d_CD45RA_CD8.cb1.v1	CD8pCD45RAp.v1	COUNT	S2	9	308.286	62.445	212.309	54.1888	1.45206	1.64167	0.000735785	0.00390625	0.000735785	0.434849	1	Paired T
650071533	CD49d_CD45RA_CD8.cb1.v1	CD8pCD45RAp.v1	INTENSITY0	S2	9	317.5	107.934	299.191	76.5809	1.06119	0.195649	0.701755	0.734375	0.701755	1	1	Paired T
1024196661	CD49d_CD45RA_CD8.cb1.v1	CD8pCD45RAp.v1	INTENSITY2	S2	9	3121.98	469.646	1512.65	279.878	2.06392	4.16294	1.16076e-07	0.00390625	1.16076e-07	0.000120719	1	Paired T
812533757	CD49d_CD45RA_CD8.cb1.v1	CD8pCD45RApCD49dn.v1	COUNT	S2	9	231.314	62.4204	171.994	50.9218	1.34489	1.04138	0.0321211	0.0390625	0.0321211	1	1	Paired T
634198444	CD49d_CD45RA_CD8.cb1.v1	CD8pCD45RApCD49dn.v1	INTENSITY1	S2	9	1370.05	283.956	1647.24	227.817	0.831721	1.07682	0.0143055	0.0195312	0.0143055	1	1	Paired T
506869000	CD49d_CD45RA_CD8.cb1.v1	CD8pCD45RApCD49dn.v1	INTENSITY2	S2	9	2812.73	241.494	1384.15	275.212	2.0321	5.51784	1.8438e-09	0.00390625	1.8438e-09	1.9618e-06	1	Paired T
375331403	CD49d_CD45RA_CD8.cb1.v1	CD8pCD45RApCD49dp.v1	COUNT	S2	9	76.972	34.8748	39.8378	18.7508	1.93214	1.32629	0.0141181	0.0273438	0.0141181	1	1	Paired T
1014696574	CD49d_CD45RA_CD8.cb1.v1	CD8pCD45RApCD49dp.v1	INTENSITY1	S2	9	2049.77	381.281	1335.78	419.034	1.53451	1.78229	0.00226553	0.0078125	0.00226553	1	1	Paired T
479304850	CD49d_CD45RA_CD8.cb1.v1	CD8pCD45RApCD49dp.v1	INTENSITY2	S2	9	3938.64	882.192	2091.69	397.431	1.883	2.6995	2.5065e-05	0.00390625	2.5065e-05	0.0198515	1	Paired T
666502733	CD56_CD2_CD3.cb1.v2	CD2pCD3n.v1	COUNT	S2	9	281.966	125.545	112.675	91.7226	2.50247	1.53982	0.00492164	0.0078125	0.00492164	1	1	Paired T
554621520	CD56_CD2_CD3.cb1.v2	CD2pCD3n.v1	INTENSITY0	S2	9	689.486	359.531	774.435	143.206	0.890308	0.310429	0.559257	0.652344	0.559257	1	1	Paired T
428798388	CD56_CD2_CD3.cb1.v2	CD2pCD3n.v1	INTENSITY1	S2	9	2063.37	381.831	476.033	97.2186	4.33452	5.69737	2.81028e-06	0.00390625	2.81028e-06	0.00254892	1	Paired T
444255467	CD56_CD2_CD3.cb1.v2	CD2pCD3nCD56p.v1	COUNT	S2	9	99.6342	83.5685	95.5789	76.8816	1.04243	0.0505058	0.737809	0.734375	0.737809	1	1	Paired T
478432842	CD56_CD2_CD3.cb1.v2	CD2pCD3nCD56p.v1	INTENSITY1	S2	9	1628.44	391.469	485.812	104.74	3.352	3.98757	1.30431e-05	0.00390625	1.30431e-05	0.0107475	1	Paired T
215179807	CD56_CD2_CD3.cb1.v2	CD2pCD3p.v1	COUNT	S2	9	1172.15	499.593	1147.5	220.303	1.02148	0.0638461	0.846957	1	0.846957	1	1	Paired T
1009968863	CD56_CD2_CD3.cb1.v2	CD2pCD3p.v1	INTENSITY2	S2	9	375.169	73.1832	640.18	80.8618	0.586036	3.43644	6.05167e-05	0.00390625	6.05167e-05	0.0451454	1	Paired T
424178422	CD56_CD2_CD3.cb1.v2	CD2pCD3pCD56n.v1	COUNT	S2	9	1147.9	497.632	1136.61	218.836	1.00993	0.029374	0.928928	0.820312	0.928928	1	1	Paired T
973580035	CD56_CD2_CD3.cb1.v2	CD2pCD3pCD56n.v1	INTENSITY1	S2	9	2443.66	331.594	454.633	54.7375	5.37502	8.36973	1.02917e-07	0.00390625	1.02917e-07	0.000107343	1	Paired T
355748969	CD56_CD2_CD3.cb1.v2	CD2pCD3pCD56n.v1	INTENSITY2	S2	9	378.143	71.7813	642.428	80.936	0.588616	3.45489	6.28543e-05	0.00390625	6.28543e-05	0.0467636	1	Paired T
1060045771	CD56_CD2_CD3.cb1.v2	CD2pCD3pCD56p.v1	COUNT	S2	9	24.2525	19.0538	10.8142	8.40274	2.24265	0.912617	0.0620155	0.0078125	0.0078125	1	0	Sign Rank test
547694279	CD56_CD2_CD3.cb1.v2	CD2pCD3pCD56p.v1	INTENSITY1	S2	9	1885.96	493.967	753.73	175.356	2.50217	3.05476	0.000252038	0.00390625	0.000252038	0.165249	1	Paired T
524258305	CD56_CD2_CD3.cb1.v2	CD2pCD3pCD56p.v1	INTENSITY2	S2	9	269.378	93.8291	404.883	89.6674	0.665322	1.47655	0.0191791	0.0273438	0.0191791	1	1	Paired T
813277890	CD57_CD6_CD8.cb1.v2	CD6pCD8n.v1	COUNT	S2	8	328.93	166.709	176.318	94.7347	1.86555	1.12558	0.0188827	0.0390625	0.0188827	1	1	Paired T
737861907	CD57_CD6_CD8.cb1.v2	CD6pCD8nCD57n.v1	COUNT	S2	8	309.697	172.024	150.465	96.8503	2.05826	1.14069	0.0126819	0.0234375	0.0126819	1	1	Paired T
735388863	CD57_CD6_CD8.cb1.v2	CD6pCD8nCD57n.v1	INTENSITY1	S2	8	1392.65	208.559	896.539	137.707	1.55336	2.80733	2.00431e-05	0.0078125	2.00431e-05	0.0160345	1	Paired T
119067615	CD57_CD6_CD8.cb1.v2	CD6pCD8nCD57p.v1	COUNT	S2	8	19.2331	12.7586	25.8528	20.9885	0.743945	0.381145	0.184164	0.109375	0.184164	1	1	Paired T
746642141	CD57_CD6_CD8.cb1.v2	CD6pCD8nCD57p.v1	INTENSITY1	S2	8	652.689	312.979	414.603	84.1207	1.57425	1.03894	0.112425	0.015625	0.015625	1	0	Sign Rank test
996965219	CD57_CD6_CD8.cb1.v2	CD6pCD8p.v1	COUNT	S2	8	309.429	76.5452	171.666	39.4515	1.8025	2.26242	0.00218003	0.015625	0.00218003	1	1	Paired T
873240555	CD57_CD6_CD8.cb1.v2	CD6pCD8p.v1	INTENSITY2	S2	8	3063.56	275.054	1833.27	191.15	1.67109	5.19442	1.02912e-06	0.0078125	0.0078125	1	0	Sign Rank test
41994570	CD57_CD6_CD8.cb1.v2	CD6pCD8pCD57n.v1	COUNT	S2	8	276.598	83.2503	145.277	47.1677	1.90394	1.94094	0.00178826	0.015625	0.00178826	0.985331	1	Paired T
43452183	CD57_CD6_CD8.cb1.v2	CD6pCD8pCD57n.v1	INTENSITY1	S2	8	885.41	145.396	540.158	71.081	1.63917	3.01691	3.89299e-05	0.0078125	3.89299e-05	0.0299371	1	Paired T
683678889	CD57_CD6_CD8.cb1.v2	CD6pCD8pCD57n.v1	INTENSITY2	S2	8	3135.2	297.39	1726.66	168.355	1.81576	5.82895	3.56292e-07	0.0078125	0.0078125	1	0	Sign Rank test
485029504	CD57_CD6_CD8.cb1.v2	CD6pCD8pCD57p.v1	COUNT	S2	8	32.8304	19.6601	26.3896	25.5192	1.24407	0.282755	0.0960567	0.109375	0.0960567	1	1	Paired T
43496208	CD57_CD6_CD8.cb1.v2	CD6pCD8pCD57p.v1	INTENSITY1	S2	8	1247.77	204.58	835.534	259.182	1.49338	1.76559	0.027295	0.0546875	0.027295	1	1	Paired T
221825530	CD57_CD6_CD8.cb1.v2	CD6pCD8pCD57p.v1	INTENSITY2	S2	8	2403.94	253.574	2359.56	183.443	1.01881	0.200543	0.722351	0.84375	0.722351	1	1	Paired T
596896130	CD57_CD6_CD8.cb1.v2	CD6pCD8pn.v1	COUNT	S2	8	142.235	35.5542	104.843	41.6625	1.35666	0.965496	0.0906044	0.148438	0.0906044	1	1	Paired T
632706148	CD57_CD6_CD8.cb1.v2	CD6pCD8pn.v1	INTENSITY1	S2	8	1020.06	185.678	609.64	97.4711	1.67321	2.76776	4.24197e-05	0.0078125	4.24197e-05	0.0325783	1	Paired T
805423680	CD57_CD6_CD8.cb1.v2	CD6pCD8pn.v1	INTENSITY2	S2	8	453.753	18.6563	463.979	51.6103	0.977959	0.263535	0.62444	0.742188	0.62444	1	1	Paired T
303008737	CD57_CD6_CD8.cb1.v2	CD6pCD8pnCD57n.v1	COUNT	S2	8	110.389	33.623	74.4275	34.9215	1.48317	1.0491	0.049115	0.0390625	0.049115	1	1	Paired T
692316936	CD57_CD6_CD8.cb1.v2	CD6pCD8pnCD57n.v1	INTENSITY1	S2	8	1102.31	184.679	648.586	113.73	1.69955	2.95846	2.33359e-05	0.0078125	2.33359e-05	0.0185287	1	Paired T
148953857	CD57_CD6_CD8.cb1.v2	CD6pCD8pnCD57n.v1	INTENSITY2	S2	8	444.946	17.0287	471.507	61.5325	0.943667	0.588349	0.262176	0.3125	0.262176	1	1	Paired T
529706799	CD57_CD6_CD8.cb1.v2	CD6pCD8pnCD57p.v1	COUNT	S2	8	31.8464	14.1588	30.4151	15.496	1.04706	0.0964325	0.780558	1	0.780558	1	1	Paired T
1029418543	CD57_CD6_CD8.cb1.v2	CD6pCD8pnCD57p.v1	INTENSITY1	S2	8	708.019	129.831	503.683	80.2409	1.40569	1.89335	0.00202039	0.0078125	0.00202039	1	1	Paired T
530687677	CD57_CD6_CD8.cb1.v2	CD6pCD8pnCD57p.v1	INTENSITY2	S2	8	489.176	44.7977	457.804	50.6909	1.06853	0.655844	0.238615	0.25	0.238615	1	1	Paired T
734650608	CD62L_CD45RA_CD4.cb2.v2	CD4CD45RAn_SUM	COUNT	S2	9	208.572	107.911	213.899	103.203	0.975093	0.050459	0.828336	0.910156	0.828336	1	1	Paired T
309621980	CD62L_CD45RA_CD4.cb2.v2	CD4CD45RAp_SUM	COUNT	S2	9	481.711	195.872	301.209	115.998	1.59926	1.12136	0.024889	0.0546875	0.024889	1	1	Paired T
757660534	CD62L_CD45RA_CD4.cb2.v2	CD4p.v1	COUNT	S2	9	690.283	284.97	515.108	202.361	1.34007	0.708805	0.0814638	0.0976562	0.0814638	1	1	Paired T
98585768	CD62L_CD45RA_CD4.cb2.v2	CD4p.v1	INTENSITY2	S2	9	1225.29	91.6177	621.111	53.406	1.97275	8.05721	2.72338e-07	0.00390625	2.72338e-07	0.00027615	1	Paired T
1052632211	CD62L_CD45RA_CD4.cb2.v2	CD4pCD45RAnCD62Ln.v1	COUNT	S2	9	201.892	105.729	192.669	90.1716	1.04787	0.0938739	0.71557	0.734375	0.71557	1	1	Paired T
34931102	CD62L_CD45RA_CD4.cb2.v2	CD4pCD45RAnCD62Ln.v1	INTENSITY2	S2	9	1274.46	108.409	715.693	33.6886	1.78073	6.96083	5.44078e-07	0.00390625	5.44078e-07	0.000538637	1	Paired T
968192129	CD62L_CD45RA_CD4.cb2.v2	CD4pCD45RAnCD62Lp.v1	COUNT	S2	9	6.67939	3.93607	21.2309	19.7712	0.314607	1.02082	0.0434577	0.015625	0.015625	1	0	Sign Rank test
489977367	CD62L_CD45RA_CD4.cb2.v2	CD4pCD45RAnCD62Lp.v1	INTENSITY2	S2	9	1422.6	225.8	759.236	92.7952	1.87372	3.84286	0.000160754	0.00390625	0.000160754	0.110599	1	Paired T
435863650	CD62L_CD45RA_CD4.cb2.v2	CD4pCD45RApCD62Ln.v1	COUNT	S2	9	445.849	185.857	264.711	106.787	1.68429	1.19509	0.0181942	0.0546875	0.0181942	1	1	Paired T
175048818	CD62L_CD45RA_CD4.cb2.v2	CD4pCD45RApCD62Ln.v1	INTENSITY2	S2	9	1184.83	93.974	538.798	60.1072	2.19902	8.19006	1.31782e-07	0.00390625	1.31782e-07	0.000136658	1	Paired T
538074065	CD62L_CD45RA_CD4.cb2.v2	CD4pCD45RApCD62Lp.v1	COUNT	S2	9	35.862	14.6028	36.4981	25.1828	0.982571	0.030904	0.950989	0.734375	0.950989	1	1	Paired T
956290259	CD62L_CD45RA_CD4.cb2.v2	CD4pCD45RApCD62Lp.v1	INTENSITY2	S2	9	1386.85	144.353	664.085	119.074	2.08836	5.4623	1.41879e-05	0.00390625	1.41879e-05	0.0116199	1	Paired T
510617461	CD62L_CD45RA_CD4.cb2.v2	CD4pCD62Ln_SUM	COUNT	S2	9	647.742	273.559	457.379	179.443	1.4162	0.822876	0.0532157	0.0742188	0.0532157	1	1	Paired T
1017287371	CD62L_CD45RA_CD4.cb2.v2	CD4pCD62Lp_SUM	COUNT	S2	9	42.5413	17.2652	57.729	44.0226	0.736915	0.454216	0.354782	0.910156	0.354782	1	1	Paired T
498503332	CD62L_CD45RA_CD8.cb1.v3	CD8p.v1	COUNT	S2	9	408.079	83.4804	296.358	61.8472	1.37698	1.52075	0.00244332	0.0078125	0.00244332	1	1	Paired T
811051848	CD62L_CD45RA_CD8.cb1.v3	CD8p.v1	INTENSITY2	S2	9	3081.46	346.727	1668.46	288.618	1.84689	4.4295	2.90329e-09	0.00390625	2.90329e-09	3.0862e-06	1	Paired T
553634835	CD62L_CD45RA_CD8.cb1.v3	CD8pCD45RAn_SUM	COUNT	S2	9	108.063	41.8088	88.1043	31.1296	1.22653	0.541501	0.244115	0.25	0.244115	1	1	Paired T
818572454	CD62L_CD45RA_CD8.cb1.v3	CD8pCD45RAnCD62Ln.v1	COUNT	S2	9	107.109	41.9098	86.355	30.6875	1.24033	0.565041	0.23186	0.25	0.23186	1	1	Paired T
272989899	CD62L_CD45RA_CD8.cb1.v3	CD8pCD45RAnCD62Ln.v1	INTENSITY2	S2	9	2952.55	373.104	2145.54	548.039	1.37613	1.72143	0.00284696	0.0078125	0.0078125	1	0	Sign Rank test
299738876	CD62L_CD45RA_CD8.cb1.v3	CD8pCD45RAnCD62Lp.v1	COUNT	S2	9	0.954198	0.876487	1.74936	1.34416	0.545455	0.700784	0.205854	0.203125	0.205854	1	1	Paired T
576986386	CD62L_CD45RA_CD8.cb1.v3	CD8pCD45RAnCD62Lp.v1	INTENSITY2	S2	9	2295.68	2619.76	2149.42	1660.98	1.06805	0.0666848	0.874729	1	0.874729	1	1	Paired T
483271320	CD62L_CD45RA_CD8.cb1.v3	CD8pCD45RAp_SUM	COUNT	S2	9	300.016	62.8731	208.174	38.9708	1.44118	1.75587	0.00339659	0.0117188	0.0117188	1	0	Sign Rank test
146238830	CD62L_CD45RA_CD8.cb1.v3	CD8pCD45RApCD62Ln.v1	COUNT	S2	9	294.211	62.4805	200.064	33.4084	1.47059	1.87921	0.00308312	0.0117188	0.00308312	1	1	Paired T
826110274	CD62L_CD45RA_CD8.cb1.v3	CD8pCD45RApCD62Ln.v1	INTENSITY2	S2	9	3118.09	395.884	1430.38	180.633	2.1799	5.48499	2.95719e-07	0.00390625	2.95719e-07	0.000298972	1	Paired T
1039425072	CD62L_CD45RA_CD8.cb1.v3	CD8pCD45RApCD62Lp.v1	COUNT	S2	9	5.80471	2.98187	8.11069	6.97528	0.715686	0.429895	0.263796	0.359375	0.263796	1	1	Paired T
206994452	CD62L_CD45RA_CD8.cb1.v3	CD8pCD45RApCD62Lp.v1	INTENSITY2	S2	9	2764.54	1238.3	2266.66	1098.06	1.21965	0.425438	0.143059	0.128906	0.143059	1	1	Paired T
644496548	CD62L_CD45RA_CD8.cb1.v3	CD8pCD62Ln_SUM	COUNT	S2	9	401.32	82.6619	286.419	55.3863	1.40117	1.63309	0.00191149	0.0078125	0.00191149	1	1	Paired T
897396856	CD62L_CD45RA_CD8.cb1.v3	CD8pCD62Lp_SUM	COUNT	S2	9	6.75891	2.82004	9.86005	7.96734	0.685484	0.518911	0.216239	0.320312	0.216239	1	1	Paired T
1031318369	CD69_CD4_CD3.cb1.v2	CD3pCD4n.v1	COUNT	S2	9	849.634	294.528	668.496	148.849	1.27096	0.776258	0.0194856	0.0273438	0.0194856	1	1	Paired T
609123596	CD69_CD4_CD3.cb1.v2	CD3pCD4n.v1	INTENSITY2	S2	9	165.565	15.9039	268.463	14.3422	0.616715	6.79498	2.01337e-08	0.00390625	2.01337e-08	2.13014e-05	1	Paired T
294015838	CD69_CD4_CD3.cb1.v2	CD3pCD4nCD69n.v1	COUNT	S2	9	47.7894	25.3065	638.915	142.129	0.0747978	5.79076	1.211e-06	0.00390625	1.211e-06	0.00115045	1	Paired T
844163358	CD69_CD4_CD3.cb1.v2	CD3pCD4nCD69n.v1	INTENSITY2	S2	9	195.578	29.1461	270.812	14.1772	0.722189	3.28275	8.50351e-05	0.00390625	8.50351e-05	0.0618205	1	Paired T
156075505	CD69_CD4_CD3.cb1.v2	CD3pCD4nCD69p.v1	COUNT	S2	9	801.845	294.635	29.5802	14.304	27.1075	3.70242	4.47627e-05	0.00390625	4.47627e-05	0.0341539	1	Paired T
1059955757	CD69_CD4_CD3.cb1.v2	CD3pCD4nCD69p.v1	INTENSITY2	S2	9	163.595	17.1918	212.496	46.4394	0.769872	1.39656	0.0090574	0.0195312	0.0090574	1	1	Paired T
715381948	CD69_CD4_CD3.cb1.v2	CD3pCD4p.v1	COUNT	S2	9	1211.75	486.223	969.227	206.62	1.25023	0.649215	0.0439124	0.0546875	0.0439124	1	1	Paired T
254102475	CD69_CD4_CD3.cb1.v2	CD3pCD4p.v1	INTENSITY1	S2	9	821.2	129.169	503.287	87.6109	1.63167	2.88059	0.000497019	0.0078125	0.000497019	0.301691	1	Paired T
57861411	CD69_CD4_CD3.cb1.v2	CD3pCD4p.v1	INTENSITY2	S2	9	193.636	25.6435	321.625	23.4748	0.602055	5.2064	3.28915e-07	0.00390625	3.28915e-07	0.000331547	1	Paired T
197627007	CD69_CD4_CD3.cb1.v2	CD3pCD4pCD69n.v1	COUNT	S2	9	103.212	30.0546	954.676	205.684	0.108113	5.79285	1.48978e-06	0.00390625	1.48978e-06	0.00140188	1	Paired T
399029263	CD69_CD4_CD3.cb1.v2	CD3pCD4pCD69n.v1	INTENSITY1	S2	9	587.976	120.167	503.898	87.3345	1.16686	0.800429	0.135926	0.128906	0.135926	1	1	Paired T
1059445432	CD69_CD4_CD3.cb1.v2	CD3pCD4pCD69n.v1	INTENSITY2	S2	9	228.989	30.7674	322.21	23.4941	0.710682	3.40553	1.11617e-05	0.00390625	1.11617e-05	0.00925305	1	Paired T
697709418	CD69_CD4_CD3.cb1.v2	CD3pCD4pCD69p.v1	COUNT	S2	9	1108.54	483.627	14.5515	6.51004	76.1803	3.19873	0.00013641	0.00390625	0.00013641	0.0948049	1	Paired T
694203883	CD69_CD4_CD3.cb1.v2	CD3pCD4pCD69p.v1	INTENSITY1	S2	9	848.296	132.537	467.634	128.371	1.81402	2.91761	0.000236489	0.00390625	0.000236489	0.157165	1	Paired T
71769862	CD69_CD4_CD3.cb1.v2	CD3pCD4pCD69p.v1	INTENSITY2	S2	9	190.148	26.5092	314.409	136.81	0.604778	1.26105	0.0347189	0.00390625	0.00390625	1	0	Sign Rank test
433594238	CD69_CD8_CD4.cb1.v1	CD4nCD8p.v1	COUNT	S2	9	273.298	88.7119	198.235	82.6172	1.37866	0.875697	0.00525654	0.00390625	0.00525654	1	1	Paired T
91365719	CD69_CD8_CD4.cb1.v1	CD4nCD8p.v1	INTENSITY1	S2	9	1708.04	306.432	1047.35	134.145	1.63082	2.79322	9.76495e-05	0.00390625	9.76495e-05	0.0703076	1	Paired T
258198478	CD69_CD8_CD4.cb1.v1	CD4nCD8pCD69n.v1	COUNT	S2	9	15.2672	7.88027	191.714	81.454	0.079635	3.04926	0.000201951	0.00390625	0.000201951	0.136923	1	Paired T
443786976	CD69_CD8_CD4.cb1.v1	CD4nCD8pCD69n.v1	INTENSITY1	S2	9	2064.36	493.555	1048.18	136.718	1.96948	2.80606	0.000173567	0.00390625	0.000173567	0.11872	1	Paired T
1055580762	CD69_CD8_CD4.cb1.v1	CD4nCD8pCD69p.v1	COUNT	S2	9	258.031	91.2839	6.52036	3.8112	39.5732	3.89313	3.24141e-05	0.00390625	3.24141e-05	0.0251857	1	Paired T
235416622	CD69_CD8_CD4.cb1.v1	CD4nCD8pCD69p.v1	INTENSITY1	S2	9	1673.34	315.665	985.557	245.563	1.69786	2.4321	0.00135007	0.00390625	0.00135007	0.76819	1	Paired T
745175908	CD69_CD8_CD4.cb1.v1	CD4pCD8n.v1	COUNT	S2	9	705.709	194.349	565.363	187.477	1.24824	0.735017	0.00631692	0.0117188	0.00631692	1	1	Paired T
910659920	CD69_CD8_CD4.cb1.v1	CD4pCD8n.v1	INTENSITY2	S2	9	1144.59	128.062	620.027	44.7108	1.84604	5.46916	6.79593e-06	0.00390625	6.79593e-06	0.0058445	1	Paired T
516741087	CD69_CD8_CD4.cb1.v1	CD4pCD8nCD69n.v1	COUNT	S2	9	36.8957	22.9234	552.799	184.501	0.0667434	3.92425	3.67964e-05	0.00390625	0.00390625	1	0	Sign Rank test
768467747	CD69_CD8_CD4.cb1.v1	CD4pCD8nCD69n.v1	INTENSITY2	S2	9	948.632	135.253	621.066	45.0415	1.52743	3.24961	0.000104134	0.00390625	0.000104134	0.0744558	1	Paired T
61904465	CD69_CD8_CD4.cb1.v1	CD4pCD8nCD69p.v1	COUNT	S2	9	668.814	207.508	12.5636	7.07653	53.2342	4.46989	1.16413e-05	0.00390625	1.16413e-05	0.00962738	1	Paired T
406918589	CD69_CD8_CD4.cb1.v1	CD4pCD8nCD69p.v1	INTENSITY2	S2	9	1155.89	131.796	559.37	107.489	2.06642	4.96037	2.73453e-06	0.00390625	2.73453e-06	0.00248295	1	Paired T
58703473	CD69_CD8_CD4.cb1.v2	CD4nCD8p.v1	COUNT	S2	9	619.036	196.799	492.605	118.927	1.25666	0.777591	0.0132518	0.0273438	0.0132518	1	1	Paired T
271297965	CD69_CD8_CD4.cb1.v2	CD4nCD8p.v1	INTENSITY1	S2	9	867.228	168.423	594.927	89.5	1.45771	2.01908	0.000336369	0.00390625	0.000336369	0.215435	1	Paired T
830464062	CD69_CD8_CD4.cb1.v2	CD4nCD8pCD69n.v1	COUNT	S2	9	68.3047	24.5289	486.323	116.736	0.140451	4.95592	8.71148e-06	0.00390625	8.71148e-06	0.00737862	1	Paired T
455774416	CD69_CD8_CD4.cb1.v2	CD4nCD8pCD69n.v1	INTENSITY1	S2	9	914.535	148.629	596.128	89.6635	1.53412	2.59416	9.8347e-05	0.00390625	0.00390625	1	0	Sign Rank test
390274557	CD69_CD8_CD4.cb1.v2	CD4nCD8pCD69p.v1	COUNT	S2	9	550.732	199.452	6.28181	5.58685	87.6709	3.85891	3.45496e-05	0.00390625	3.45496e-05	0.0267068	1	Paired T
913114927	CD69_CD8_CD4.cb1.v2	CD4nCD8pCD69p.v1	INTENSITY1	S2	9	861.193	170.962	509.686	113.917	1.68965	2.41973	0.000378357	0.00390625	0.000378357	0.238365	1	Paired T
182465453	CD69_CD8_CD4.cb1.v2	CD4pCD8n.v1	COUNT	S2	9	1233.86	434.205	762.166	211.614	1.61888	1.38103	0.000763022	0.0078125	0.000763022	0.44942	1	Paired T
927111926	CD69_CD8_CD4.cb1.v2	CD4pCD8n.v1	INTENSITY2	S2	9	813.174	102.822	463.264	49.9731	1.75532	4.32852	5.28237e-06	0.00390625	5.28237e-06	0.00464694	1	Paired T
430844376	CD69_CD8_CD4.cb1.v2	CD4pCD8nCD69n.v1	COUNT	S2	9	84.6851	21.8156	755.884	210.869	0.112035	4.47756	1.10538e-05	0.00390625	1.10538e-05	0.00917463	1	Paired T
1031380157	CD69_CD8_CD4.cb1.v2	CD4pCD8nCD69n.v1	INTENSITY2	S2	9	666.437	123.361	463.264	49.978	1.43857	2.15875	0.00089346	0.00390625	0.00089346	0.517313	1	Paired T
65018069	CD69_CD8_CD4.cb1.v2	CD4pCD8nCD69p.v1	COUNT	S2	9	1149.17	429.519	6.28181	4.07634	182.937	3.76286	4.27743e-05	0.00390625	4.27743e-05	0.0328079	1	Paired T
1071332167	CD69_CD8_CD4.cb1.v2	CD4pCD8nCD69p.v1	INTENSITY2	S2	9	828.547	104.282	471.847	104.554	1.75597	3.41608	1.59621e-05	0.00390625	1.59621e-05	0.0130187	1	Paired T
764293460	CD71_CD8_CD4.cb1.v1	CD4nCD8p.v1	COUNT	S2	9	273.775	59.4011	159.033	68.0071	1.7215	1.79708	0.000402819	0.00390625	0.00390625	1	0	Sign Rank test
628531554	CD71_CD8_CD4.cb1.v1	CD4nCD8p.v1	INTENSITY1	S2	9	2027.29	322.794	1147.25	145.759	1.76709	3.51395	2.54702e-05	0.00390625	2.54702e-05	0.020147	1	Paired T
716255230	CD71_CD8_CD4.cb1.v1	CD4nCD8pCD71n.v1	COUNT	S2	9	54.0712	23.071	155.296	66.5457	0.348182	2.03251	0.000744661	0.00390625	0.000744661	0.43935	1	Paired T
955180214	CD71_CD8_CD4.cb1.v1	CD4nCD8pCD71n.v1	INTENSITY1	S2	9	1892.57	284.162	1145.04	150.219	1.65284	3.289	1.76174e-05	0.00390625	1.76174e-05	0.0142701	1	Paired T
157596946	CD71_CD8_CD4.cb1.v1	CD4nCD8pCD71p.v1	COUNT	S2	9	219.704	49.87	3.73728	3.44661	58.7872	6.10982	1.09315e-06	0.00390625	1.09315e-06	0.00104505	1	Paired T
163076327	CD71_CD8_CD4.cb1.v1	CD4nCD8pCD71p.v1	INTENSITY1	S2	9	2062.98	338.38	871.791	756.7	2.36636	2.03229	0.00195741	0.0117188	0.0117188	1	0	Sign Rank test
1012384097	CD71_CD8_CD4.cb1.v1	CD4pCD8n.v1	COUNT	S2	9	646.708	220.361	459.844	161.398	1.40636	0.967493	0.0132821	0.00390625	0.0132821	1	1	Paired T
672840719	CD71_CD8_CD4.cb1.v1	CD4pCD8n.v1	INTENSITY2	S2	9	1162.19	110.329	660.215	40.6693	1.76032	6.03732	4.56293e-06	0.00390625	4.56293e-06	0.0040382	1	Paired T
611646307	CD71_CD8_CD4.cb1.v1	CD4pCD8nCD71n.v1	COUNT	S2	9	130.884	35.4778	448.95	157.16	0.291534	2.79188	0.000135647	0.00390625	0.000135647	0.0944106	1	Paired T
459057053	CD71_CD8_CD4.cb1.v1	CD4pCD8nCD71n.v1	INTENSITY2	S2	9	1059.39	125.616	663.383	39.308	1.59695	4.25487	2.19927e-05	0.00390625	2.19927e-05	0.0175282	1	Paired T
668942860	CD71_CD8_CD4.cb1.v1	CD4pCD8nCD71p.v1	COUNT	S2	9	515.665	190.459	10.8938	16.8397	47.3358	3.7335	4.46452e-05	0.00390625	4.46452e-05	0.0341089	1	Paired T
864055304	CD71_CD8_CD4.cb1.v1	CD4pCD8nCD71p.v1	INTENSITY2	S2	9	1187.77	114.525	620.462	229.334	1.91432	3.12978	0.000241932	0.00390625	0.000241932	0.159681	1	Paired T
781874510	CD81_CD8_CD4.cb1.v1	CD4nCD8p.v1	COUNT	S2	9	270.754	52.084	102.258	41.0742	2.64774	3.5924	0.000100977	0.00390625	0.000100977	0.0724009	1	Paired T
212387742	CD81_CD8_CD4.cb1.v1	CD4nCD8p.v1	INTENSITY1	S2	9	1946.33	255.312	1176.19	254.457	1.65477	3.0215	3.15629e-06	0.00390625	3.15629e-06	0.00284697	1	Paired T
924553674	CD81_CD8_CD4.cb1.v1	CD4nCD8pCD81n.v1	COUNT	S2	9	107.904	11.2745	45.6425	31.6524	2.36411	2.62054	0.000173199	0.0078125	0.0078125	1	0	Sign Rank test
661376585	CD81_CD8_CD4.cb1.v1	CD4nCD8pCD81n.v1	INTENSITY1	S2	9	1843.32	246.377	1021.7	210.808	1.80416	3.5834	5.12179e-07	0.00390625	5.12179e-07	0.00051013	1	Paired T
1013943682	CD81_CD8_CD4.cb1.v1	CD4nCD8pCD81p.v1	COUNT	S2	9	159.351	47.3587	52.4014	15.2308	3.04097	3.04034	0.000301644	0.00390625	0.000301644	0.195767	1	Paired T
880604577	CD81_CD8_CD4.cb1.v1	CD4nCD8pCD81p.v1	INTENSITY1	S2	9	2017.57	264.004	1217.58	186.836	1.65704	3.49805	1.22627e-05	0.00390625	1.22627e-05	0.010129	1	Paired T
742011361	CD81_CD8_CD4.cb1.v1	CD4pCD8n.v1	COUNT	S2	9	548.187	166.352	245.547	157.325	2.23251	1.86928	0.000447551	0.00390625	0.000447551	0.275244	1	Paired T
482572610	CD81_CD8_CD4.cb1.v1	CD4pCD8n.v1	INTENSITY2	S2	9	1232.59	108.168	646.661	56.7348	1.90609	6.7841	5.26139e-07	0.00390625	5.26139e-07	0.000523508	1	Paired T
794598359	CD81_CD8_CD4.cb1.v1	CD4pCD8nCD81n.v1	COUNT	S2	9	194.02	59.55	131.441	104.216	1.4761	0.737323	0.0377366	0.0390625	0.0377366	1	1	Paired T
705836292	CD81_CD8_CD4.cb1.v1	CD4pCD8nCD81n.v1	INTENSITY2	S2	9	1169.46	87.4371	674.008	82.1462	1.73509	5.84036	9.96836e-07	0.00390625	9.96836e-07	0.00095796	1	Paired T
271654098	CD81_CD8_CD4.cb1.v1	CD4pCD8nCD81p.v1	COUNT	S2	9	353.292	116.472	114.106	58.4264	3.09617	2.59591	0.000340925	0.00390625	0.000340925	0.217851	1	Paired T
652181249	CD81_CD8_CD4.cb1.v1	CD4pCD8nCD81p.v1	INTENSITY2	S2	9	1261.24	119.198	619.872	79.1436	2.03468	6.33932	3.15072e-06	0.00390625	3.15072e-06	0.0028451	1	Paired T
648415537	CD94_CD8_CD4.cb1.v1	CD4nCD8p.v1	COUNT	S2	9	296.835	71.7808	124.284	67.8905	2.38836	2.46985	0.000104985	0.00390625	0.000104985	0.0749592	1	Paired T
335201250	CD94_CD8_CD4.cb1.v1	CD4nCD8p.v1	INTENSITY1	S2	9	2046.34	277.919	1187.07	179.909	1.72385	3.67049	5.58024e-06	0.00390625	5.58024e-06	0.00487205	1	Paired T
243044141	CD94_CD8_CD4.cb1.v1	CD4nCD8pCD94n.v1	COUNT	S2	9	243.559	51.021	106.87	54.5445	2.27902	2.58821	0.000316273	0.00390625	0.000316273	0.204335	1	Paired T
626663491	CD94_CD8_CD4.cb1.v1	CD4nCD8pCD94n.v1	INTENSITY1	S2	9	2114.58	261.964	1210.06	188.724	1.7475	3.96198	1.14627e-05	0.00390625	1.14627e-05	0.0094911	1	Paired T
1073613327	CD94_CD8_CD4.cb1.v1	CD4nCD8pCD94p.v1	COUNT	S2	9	53.2761	28.4715	17.4141	18.2315	3.05936	1.50011	8.38978e-05	0.00390625	8.38978e-05	0.0612428	1	Paired T
1013275384	CD94_CD8_CD4.cb1.v1	CD4nCD8pCD94p.v1	INTENSITY1	S2	9	1690.08	487.98	976.902	358.42	1.73004	1.66581	0.000434314	0.00390625	0.000434314	0.268406	1	Paired T
963661101	CD94_CD8_CD4.cb1.v1	CD4pCD8n.v1	COUNT	S2	9	549.062	194.043	306.139	156.166	1.79351	1.37926	0.0149892	0.0117188	0.0149892	1	1	Paired T
524903930	CD94_CD8_CD4.cb1.v1	CD4pCD8n.v1	INTENSITY2	S2	9	1282.85	79.498	710.714	50.5195	1.80502	8.59015	1.51132e-07	0.00390625	1.51132e-07	0.000156573	1	Paired T
117166299	CD94_CD8_CD4.cb1.v1	CD4pCD8nCD94n.v1	COUNT	S2	9	539.599	191.47	302.242	156.162	1.78532	1.35858	0.015022	0.0117188	0.015022	1	1	Paired T
182743765	CD94_CD8_CD4.cb1.v1	CD4pCD8nCD94n.v1	INTENSITY2	S2	9	1293.18	82.6284	713.777	49.3423	1.81174	8.51414	1.76389e-07	0.00390625	1.76389e-07	0.000181681	1	Paired T
510535404	CD94_CD8_CD4.cb1.v1	CD4pCD8nCD94p.v1	COUNT	S2	9	9.30344	5.29532	3.89631	3.33969	2.38776	1.22144	0.0430229	0.03125	0.0430229	1	1	Paired T
108266781	CD94_CD8_CD4.cb1.v1	CD4pCD8nCD94p.v1	INTENSITY2	S2	9	680.21	139.625	373.122	226.838	1.82302	1.63042	0.00729878	0.00390625	0.00390625	1	0	Sign Rank test
1035850711	CD95_CD8_CD4.cb1.v1	CD4nCD8p.v1	COUNT	S2	9	248.887	64.9131	109.176	56.3947	2.27968	2.29775	0.00101122	0.0078125	0.0078125	1	0	Sign Rank test
391280230	CD95_CD8_CD4.cb1.v1	CD4nCD8p.v1	INTENSITY1	S2	9	1942.04	270.262	1142.28	179.235	1.70015	3.48768	4.80563e-06	0.00390625	4.80563e-06	0.00424818	1	Paired T
198339604	CD95_CD8_CD4.cb1.v1	CD4nCD8pCD95n.v1	COUNT	S2	9	96.6921	26.6608	99.4752	59.1613	0.972022	0.0606534	0.896803	1	1	1	0	Sign Rank test
1043956515	CD95_CD8_CD4.cb1.v1	CD4nCD8pCD95n.v1	INTENSITY1	S2	9	1701.2	318.292	1146.43	162.079	1.48391	2.19653	0.000450441	0.00390625	0.000450441	0.276571	1	Paired T
104702444	CD95_CD8_CD4.cb1.v1	CD4nCD8pCD95p.v1	COUNT	S2	9	152.195	47.3073	9.70102	11.7708	15.6885	4.1337	1.89534e-05	0.00390625	1.89534e-05	0.0152575	1	Paired T
286981302	CD95_CD8_CD4.cb1.v1	CD4nCD8pCD95p.v1	INTENSITY1	S2	9	2112.69	336.005	1301.04	541.483	1.62385	1.80122	0.00531539	0.0117188	0.00531539	1	1	Paired T
1002259947	CD95_CD8_CD4.cb1.v1	CD4pCD8n.v1	COUNT	S2	9	582.856	236.29	341.205	160.241	1.70823	1.19701	0.00104721	0.0078125	0.00104721	0.602144	1	Paired T
393548461	CD95_CD8_CD4.cb1.v1	CD4pCD8n.v1	INTENSITY2	S2	9	1215.58	72.4585	666.46	54.1085	1.82393	8.58734	1.70353e-07	0.00390625	1.70353e-07	0.000175634	1	Paired T
465542059	CD95_CD8_CD4.cb1.v1	CD4pCD8nCD95n.v1	COUNT	S2	9	358.381	131.95	240.538	122.587	1.48992	0.925318	0.00379565	0.0195312	0.00379565	1	1	Paired T
597895091	CD95_CD8_CD4.cb1.v1	CD4pCD8nCD95n.v1	INTENSITY2	S2	9	1174.34	80.7964	641.509	57.7376	1.83058	7.58797	5.41288e-07	0.00390625	5.41288e-07	0.000536957	1	Paired T
815655788	CD95_CD8_CD4.cb1.v1	CD4pCD8nCD95p.v1	COUNT	S2	9	224.316	109.678	100.668	53.1511	2.22828	1.43475	0.00152896	0.0078125	0.00152896	0.854689	1	Paired T
777366	CD95_CD8_CD4.cb1.v1	CD4pCD8nCD95p.v1	INTENSITY2	S2	9	1284.29	64.4695	726.028	62.7394	1.76893	8.77634	2.45182e-07	0.00390625	2.45182e-07	0.00024935	1	Paired T
399968708	HLA-DR_CD8_CD4.cb1.v1	CD4nCD8p.v1	COUNT	S2	9	254.135	57.3686	131.997	61.4616	1.9253	2.05444	0.000204982	0.00390625	0.000204982	0.138773	1	Paired T
430469297	HLA-DR_CD8_CD4.cb1.v1	CD4nCD8p.v1	INTENSITY1	S2	9	2071.39	300.972	1143.35	153.973	1.81168	3.88217	5.09587e-06	0.00390625	5.09587e-06	0.00448946	1	Paired T
286663436	HLA-DR_CD8_CD4.cb1.v1	CD4nCD8pDRn.v1	COUNT	S2	9	223.839	50.2495	121.581	55.3952	1.84107	1.9336	0.00057714	0.0078125	0.00057714	0.347438	1	Paired T
591438445	HLA-DR_CD8_CD4.cb1.v1	CD4nCD8pDRn.v1	INTENSITY1	S2	9	2081.58	321.525	1121.09	150.18	1.85675	3.82774	3.7451e-06	0.00390625	3.7451e-06	0.00333326	1	Paired T
486697258	HLA-DR_CD8_CD4.cb1.v1	CD4nCD8pDRp.v1	COUNT	S2	9	30.2958	19.0691	10.0986	11.7508	3	1.2752	0.00149759	0.00390625	0.00149759	0.846139	1	Paired T
662547214	HLA-DR_CD8_CD4.cb1.v1	CD4nCD8pDRp.v1	INTENSITY1	S2	9	1969.33	287.207	1071.03	349.072	1.83873	2.81035	3.06201e-05	0.00390625	3.06201e-05	0.0239143	1	Paired T
734616271	HLA-DR_CD8_CD4.cb1.v1	CD4pCD8n.v1	COUNT	S2	9	576.892	214.442	373.33	173.022	1.54526	1.04479	0.00938462	0.0195312	0.00938462	1	1	Paired T
495429153	HLA-DR_CD8_CD4.cb1.v1	CD4pCD8n.v1	INTENSITY2	S2	9	1214.06	81.126	651.341	54.4083	1.86393	8.14687	3.30971e-07	0.00390625	3.30971e-07	0.000333288	1	Paired T
357143223	HLA-DR_CD8_CD4.cb1.v1	CD4pCD8nDRn.v1	COUNT	S2	9	555.105	213.068	342.637	166.111	1.6201	1.11218	0.00718853	0.0195312	0.00718853	1	1	Paired T
101445213	HLA-DR_CD8_CD4.cb1.v1	CD4pCD8nDRn.v1	INTENSITY2	S2	9	1221.8	83.9115	659.343	50.5883	1.85306	8.11828	2.71062e-07	0.00390625	2.71062e-07	0.000275128	1	Paired T
627946301	HLA-DR_CD8_CD4.cb1.v1	CD4pCD8nDRp.v1	COUNT	S2	9	21.6285	10.4248	30.6139	31.1529	0.706494	0.386816	0.259392	0.359375	0.259392	1	1	Paired T
475862817	HLA-DR_CD8_CD4.cb1.v1	CD4pCD8nDRp.v1	INTENSITY2	S2	9	1024.66	119.109	580.194	89.3626	1.76606	4.22128	5.81324e-05	0.00390625	5.81324e-05	0.043483	1	Paired T
175103324	IFNg_CD4_CD3.cb1.v1	CD3pCD4n.v1	COUNT	S2	9	529.262	218.043	596.056	144.465	0.88794	0.361147	0.267018	0.496094	0.267018	1	1	Paired T
971028757	IFNg_CD4_CD3.cb1.v1	CD3pCD4n.v1	INTENSITY2	S2	9	192.87	17.6278	273.881	21.2394	0.704213	4.1507	4.92198e-06	0.00390625	4.92198e-06	0.00434611	1	Paired T
1005234369	IFNg_CD4_CD3.cb1.v1	CD3pCD4nIFNgn.v1	COUNT	S2	9	288.247	133.693	590.092	143.83	0.488479	2.17383	7.02457e-05	0.00390625	7.02457e-05	0.0517008	1	Paired T
633004304	IFNg_CD4_CD3.cb1.v1	CD3pCD4nIFNgn.v1	INTENSITY2	S2	9	212.39	17.8125	274.808	21.2978	0.772864	3.17933	2.84864e-05	0.00390625	2.84864e-05	0.0223903	1	Paired T
49047411	IFNg_CD4_CD3.cb1.v1	CD3pCD4nIFNgp.v1	COUNT	S2	9	241.015	90.0892	5.96374	4.26397	40.4133	3.68569	5.75359e-05	0.00390625	5.75359e-05	0.0431519	1	Paired T
526962426	IFNg_CD4_CD3.cb1.v1	CD3pCD4nIFNgp.v1	INTENSITY2	S2	9	170.916	21.214	190.246	34.4434	0.898392	0.675796	0.24437	0.300781	0.24437	1	1	Paired T
694608687	IFNg_CD4_CD3.cb1.v1	CD3pCD4p.v1	COUNT	S2	9	1348.52	548.79	878.658	204.192	1.53475	1.13481	0.0114122	0.0195312	0.0114122	1	1	Paired T
95760689	IFNg_CD4_CD3.cb1.v1	CD3pCD4p.v1	INTENSITY1	S2	9	879.386	110.394	506.292	89.4737	1.73692	3.71312	4.92395e-05	0.00390625	4.92395e-05	0.0372743	1	Paired T
884828301	IFNg_CD4_CD3.cb1.v1	CD3pCD4p.v1	INTENSITY2	S2	9	195.304	26.0444	328.419	27.7366	0.594678	4.94783	3.41103e-06	0.00390625	3.41103e-06	0.00305628	1	Paired T
45497092	IFNg_CD4_CD3.cb1.v1	CD3pCD4pIFNgn.v1	COUNT	S2	9	1024.33	448.028	870.706	204.775	1.17644	0.441041	0.253569	0.25	0.253569	1	1	Paired T
825579053	IFNg_CD4_CD3.cb1.v1	CD3pCD4pIFNgn.v1	INTENSITY1	S2	9	821.128	93.6081	506.819	89.7962	1.62016	3.42676	9.04485e-05	0.00390625	9.04485e-05	0.0655637	1	Paired T
517227978	IFNg_CD4_CD3.cb1.v1	CD3pCD4pIFNgn.v1	INTENSITY2	S2	9	199.72	25.3228	328.992	27.584	0.607066	4.88233	2.67409e-06	0.00390625	2.67409e-06	0.0024361	1	Paired T
982231610	IFNg_CD4_CD3.cb1.v1	CD3pCD4pIFNgp.v1	COUNT	S2	9	324.109	199.137	7.95165	3.36516	40.76	2.24494	0.00140759	0.00390625	0.00140759	0.798101	1	Paired T
450912019	IFNg_CD4_CD3.cb1.v1	CD3pCD4pIFNgp.v1	INTENSITY1	S2	9	1070.11	123.219	442.372	104.291	2.41904	5.49937	1.59542e-05	0.00390625	1.59542e-05	0.0130187	1	Paired T
672578688	IFNg_CD4_CD3.cb1.v1	CD3pCD4pIFNgp.v1	INTENSITY2	S2	9	182.152	29.5655	267.262	73.4649	0.681547	1.51993	0.00439175	0.00390625	0.00439175	1	1	Paired T
79538450	IFNg_CD8_CD4.cb1.v1	CD4nCD8p.v1	COUNT	S2	9	617.605	166.995	545.642	134.569	1.13189	0.474526	0.209925	0.25	0.209925	1	1	Paired T
201773684	IFNg_CD8_CD4.cb1.v1	CD4nCD8p.v1	INTENSITY1	S2	9	951.167	135.701	626.347	87.1716	1.51859	2.84811	2.78705e-05	0.00390625	2.78705e-05	0.0219341	1	Paired T
611556601	IFNg_CD8_CD4.cb1.v1	CD4nCD8pIFNgn.v1	COUNT	S2	9	578.324	164.113	544.529	134.325	1.06206	0.225357	0.518966	0.652344	0.518966	1	1	Paired T
472306292	IFNg_CD8_CD4.cb1.v1	CD4nCD8pIFNgn.v1	INTENSITY1	S2	9	945.604	136.97	626.767	87.0917	1.5087	2.77798	3.45018e-05	0.00390625	3.45018e-05	0.0267044	1	Paired T
201720472	IFNg_CD8_CD4.cb1.v1	CD4nCD8pIFNgp.v1	COUNT	S2	9	39.2812	19.2576	1.11323	1.34416	35.2857	2.79612	0.000325128	0.00390625	0.000325128	0.209057	1	Paired T
469183469	IFNg_CD8_CD4.cb1.v1	CD4nCD8pIFNgp.v1	INTENSITY1	S2	9	1018.1	145.208	255.236	204.614	3.98884	4.29985	7.74512e-05	0.00390625	7.74512e-05	0.0567717	1	Paired T
841034417	IFNg_CD8_CD4.cb1.v1	CD4pCD8n.v1	COUNT	S2	9	1227.26	533.959	910.464	281.989	1.34795	0.741935	0.0381975	0.128906	0.0381975	1	1	Paired T
53044995	IFNg_CD8_CD4.cb1.v1	CD4pCD8n.v1	INTENSITY2	S2	9	826.816	83.844	468.039	45.5329	1.76655	5.31798	2.08675e-06	0.00390625	2.08675e-06	0.00193024	1	Paired T
309979167	IFNg_CD8_CD4.cb1.v1	CD4pCD8nIFNgn.v1	COUNT	S2	9	1111.08	463.722	907.84	283.066	1.22388	0.529056	0.0815828	0.164062	0.0815828	1	1	Paired T
442613168	IFNg_CD8_CD4.cb1.v1	CD4pCD8nIFNgn.v1	INTENSITY2	S2	9	810.206	76.8511	468.083	45.489	1.7309	5.4178	2.05446e-06	0.00390625	2.05446e-06	0.00190448	1	Paired T
614673815	IFNg_CD8_CD4.cb1.v1	CD4pCD8nIFNgp.v1	COUNT	S2	9	116.174	88.9444	2.62405	2.6537	44.2727	1.80463	0.00493828	0.00390625	0.00493828	1	1	Paired T
1031304954	IFNg_CD8_CD4.cb1.v1	CD4pCD8nIFNgp.v1	INTENSITY2	S2	9	1013.17	145.923	331.135	235.574	3.0597	3.48078	0.000106512	0.00390625	0.000106512	0.0756232	1	Paired T
671287659	IL-10_CD4_CD3.cb1.v1	CD3pCD4n.v1	COUNT	S2	9	394.243	210.305	568.941	135.575	0.692942	0.98738	0.0427925	0.0546875	0.0427925	1	1	Paired T
907293770	IL-10_CD4_CD3.cb1.v1	CD3pCD4n.v1	INTENSITY2	S2	9	215.629	20.7701	279.75	23.2466	0.770789	2.90892	4.41302e-05	0.00390625	4.41302e-05	0.0338037	1	Paired T
761257389	IL-10_CD4_CD3.cb1.v1	CD3pCD4nIL10n.v1	COUNT	S2	9	384.781	209.815	565.363	134.929	0.680591	1.02375	0.0357969	0.0546875	0.0357969	1	1	Paired T
628237868	IL-10_CD4_CD3.cb1.v1	CD3pCD4nIL10n.v1	INTENSITY2	S2	9	217.016	20.8152	280.581	23.1068	0.773451	2.89053	4.50616e-05	0.00390625	4.50616e-05	0.0343369	1	Paired T
417853396	IL-10_CD4_CD3.cb1.v1	CD3pCD4nIL10p.v1	COUNT	S2	9	9.46247	6.30805	3.57824	2.62946	2.64444	1.21764	0.0403733	0.03125	0.0403733	1	1	Paired T
554915607	IL-10_CD4_CD3.cb1.v1	CD3pCD4nIL10p.v1	INTENSITY0	S2	9	550.631	328.851	377.208	178.619	1.45975	0.655366	0.180074	0.300781	0.180074	1	1	Paired T
367289021	IL-10_CD4_CD3.cb1.v1	CD3pCD4nIL10p.v1	INTENSITY2	S2	9	165.22	26.0879	133.798	56.1741	1.23484	0.717462	0.199502	0.25	0.199502	1	1	Paired T
411521935	IL-10_CD4_CD3.cb1.v1	CD3pCD4p.v1	COUNT	S2	9	1347.88	575.325	856.075	201.514	1.57449	1.14096	0.0141808	0.0195312	0.0141808	1	1	Paired T
146935672	IL-10_CD4_CD3.cb1.v1	CD3pCD4p.v1	INTENSITY1	S2	9	879.294	110.109	505.077	72.2709	1.74091	4.01815	4.59688e-05	0.00390625	4.59688e-05	0.0349363	1	Paired T
592104034	IL-10_CD4_CD3.cb1.v1	CD3pCD4p.v1	INTENSITY2	S2	9	200.404	27.4615	334.182	28.3119	0.599685	4.79663	2.51988e-06	0.00390625	2.51988e-06	0.00230821	1	Paired T
115193862	IL-10_CD4_CD3.cb1.v1	CD3pCD4pIL10n.v1	COUNT	S2	9	1336.83	575.323	848.282	201.809	1.57593	1.13322	0.0143701	0.0195312	0.0143701	1	1	Paired T
61904393	IL-10_CD4_CD3.cb1.v1	CD3pCD4pIL10n.v1	INTENSITY1	S2	9	877.687	109.55	506.266	72.9435	1.73365	3.99101	4.84064e-05	0.00390625	4.84064e-05	0.0367404	1	Paired T
259920295	IL-10_CD4_CD3.cb1.v1	CD3pCD4pIL10n.v1	INTENSITY2	S2	9	200.32	27.7472	334.931	28.5303	0.598095	4.78334	2.61602e-06	0.00390625	2.61602e-06	0.00239347	1	Paired T
540336659	IL-10_CD4_CD3.cb1.v1	CD3pCD4pIL10p.v1	COUNT	S2	9	10.9733	3.22042	7.79262	4.0077	1.40816	0.874905	0.0124671	0.03125	0.0124671	1	1	Paired T
230517926	IL-10_CD4_CD3.cb1.v1	CD3pCD4pIL10p.v1	INTENSITY0	S2	9	872.474	291.75	859.945	160.538	1.01457	0.0532096	0.900034	0.910156	0.900034	1	1	Paired T
211562521	IL-10_CD4_CD3.cb1.v1	CD3pCD4pIL10p.v1	INTENSITY1	S2	9	1011.46	453.355	385.636	53.8166	2.62284	1.93862	0.00282699	0.00390625	0.00282699	1	1	Paired T
763584340	IL-10_CD4_CD3.cb1.v1	CD3pCD4pIL10p.v1	INTENSITY2	S2	9	210.082	26.9948	249.389	35.5758	0.842389	1.24474	0.0312937	0.0390625	0.0312937	1	1	Paired T
165131762	IL-2_CD4_CD3.cb1.v1	CD3pCD4n.v1	COUNT	S2	9	494.195	195.601	634.144	131.348	0.77931	0.840023	0.0335681	0.0546875	0.0335681	1	1	Paired T
1052534070	IL-2_CD4_CD3.cb1.v1	CD3pCD4n.v1	INTENSITY2	S2	9	217.169	22.7425	290.327	19.6363	0.748014	3.44335	9.71858e-05	0.00390625	9.71858e-05	0.070071	1	Paired T
317422922	IL-2_CD4_CD3.cb1.v1	CD3pCD4nIL2n.v1	COUNT	S2	9	438.375	195.163	627.545	128.279	0.698555	1.14549	0.00634227	0.0195312	0.00634227	1	1	Paired T
380606840	IL-2_CD4_CD3.cb1.v1	CD3pCD4nIL2n.v1	INTENSITY2	S2	9	222.467	23.8031	291.424	19.483	0.76338	3.17035	0.000161794	0.00390625	0.000161794	0.111153	1	Paired T
980174679	IL-2_CD4_CD3.cb1.v1	CD3pCD4nIL2p.v1	COUNT	S2	9	55.8206	24.1366	6.59987	4.78439	8.45783	2.82891	0.000345202	0.00390625	0.000345202	0.219798	1	Paired T
816955031	IL-2_CD4_CD3.cb1.v1	CD3pCD4nIL2p.v1	INTENSITY2	S2	9	179.595	21.8146	156.897	36.5743	1.14467	0.753789	0.105603	0.128906	0.105603	1	1	Paired T
506753481	IL-2_CD4_CD3.cb1.v1	CD3pCD4p.v1	COUNT	S2	9	1410.46	559.004	937.261	253.755	1.50488	1.09009	0.00297809	0.0078125	0.00297809	1	1	Paired T
42668509	IL-2_CD4_CD3.cb1.v1	CD3pCD4p.v1	INTENSITY1	S2	9	891.186	103.414	511.659	79.9732	1.74176	4.10567	7.07172e-05	0.00390625	7.07172e-05	0.0519772	1	Paired T
273771664	IL-2_CD4_CD3.cb1.v1	CD3pCD4p.v1	INTENSITY2	S2	9	204.748	28.2667	352.456	27.2581	0.580917	5.31957	1.39363e-06	0.00390625	1.39363e-06	0.00131558	1	Paired T
385379336	IL-2_CD4_CD3.cb1.v1	CD3pCD4pIL2n.v1	COUNT	S2	9	1268.29	469.649	929.23	250.876	1.36488	0.900546	0.00350695	0.0117188	0.00350695	1	1	Paired T
676786111	IL-2_CD4_CD3.cb1.v1	CD3pCD4pIL2n.v1	INTENSITY1	S2	9	862.941	95.8181	512.264	80.0174	1.68456	3.97269	9.04327e-05	0.00390625	9.04327e-05	0.0655637	1	Paired T
101810653	IL-2_CD4_CD3.cb1.v1	CD3pCD4pIL2n.v1	INTENSITY2	S2	9	206.056	27.8246	352.917	27.2134	0.583866	5.33637	1.24543e-06	0.00390625	1.24543e-06	0.00118067	1	Paired T
520348684	IL-2_CD4_CD3.cb1.v1	CD3pCD4pIL2p.v1	COUNT	S2	9	142.096	114.579	8.03117	4.37919	17.6931	1.65351	0.00719189	0.00390625	0.00390625	1	0	Sign Rank test
367732166	IL-2_CD4_CD3.cb1.v1	CD3pCD4pIL2p.v1	INTENSITY1	S2	9	1110.84	169.945	470.519	118.581	2.36087	4.36983	3.13758e-05	0.00390625	3.13758e-05	0.0244417	1	Paired T
421845102	IL-2_CD4_CD3.cb1.v1	CD3pCD4pIL2p.v1	INTENSITY2	S2	9	195.56	34.2069	307.881	52.1308	0.635181	2.54757	0.000210714	0.00390625	0.000210714	0.142442	1	Paired T
236637688	IL-2_CD8_CD4.cb1.v1	CD4nCD8p.v1	COUNT	S2	9	614.345	204.338	551.129	152.182	1.1147	0.350891	0.288725	0.359375	0.288725	1	1	Paired T
15307668	IL-2_CD8_CD4.cb1.v1	CD4nCD8p.v1	INTENSITY1	S2	9	927.895	135.907	622.03	72.8249	1.49172	2.80537	0.000145527	0.00390625	0.000145527	0.10085	1	Paired T
198075947	IL-2_CD8_CD4.cb1.v1	CD4nCD8pIL2n.v1	COUNT	S2	9	609.017	204.651	548.823	152.271	1.10968	0.333721	0.302725	0.359375	0.302725	1	1	Paired T
166349184	IL-2_CD8_CD4.cb1.v1	CD4nCD8pIL2n.v1	INTENSITY1	S2	9	928.273	136.624	623.23	73.3285	1.48945	2.78214	0.000162258	0.00390625	0.000162258	0.111309	1	Paired T
939604599	IL-2_CD8_CD4.cb1.v1	CD4nCD8pIL2p.v1	COUNT	S2	9	5.32761	2.26622	2.30598	4.56528	2.31034	0.838411	0.0831075	0.148438	0.0831075	1	1	Paired T
940110587	IL-2_CD8_CD4.cb1.v1	CD4nCD8pIL2p.v1	INTENSITY1	S2	9	890.274	273.018	225.614	172.896	3.94601	2.90869	0.00150623	0.0078125	0.00150623	0.847093	1	Paired T
438024552	IL-2_CD8_CD4.cb1.v1	CD4pCD8n.v1	COUNT	S2	9	1243.64	518.424	953.88	283.102	1.30377	0.693736	0.0278664	0.0546875	0.0278664	1	1	Paired T
33008934	IL-2_CD8_CD4.cb1.v1	CD4pCD8n.v1	INTENSITY2	S2	9	823.804	73.3011	470.949	45.7801	1.74924	5.77409	1.55369e-06	0.00390625	1.55369e-06	0.00145736	1	Paired T
714652919	IL-2_CD8_CD4.cb1.v1	CD4pCD8nIL2n.v1	COUNT	S2	9	1156.25	465.408	952.131	283.05	1.21438	0.529936	0.058551	0.0546875	0.058551	1	1	Paired T
193471530	IL-2_CD8_CD4.cb1.v1	CD4pCD8nIL2n.v1	INTENSITY2	S2	9	808.985	70.8966	470.927	45.6249	1.71785	5.67065	2.03832e-06	0.00390625	2.03832e-06	0.00189156	1	Paired T
143212719	IL-2_CD8_CD4.cb1.v1	CD4pCD8nIL2p.v1	COUNT	S2	9	87.3887	71.4588	1.74936	1.60468	49.9545	1.69443	0.00695888	0.00390625	0.00695888	1	1	Paired T
91047993	IL-2_CD8_CD4.cb1.v1	CD4pCD8nIL2p.v1	INTENSITY2	S2	9	1014.87	94.5193	338.991	233.086	2.99379	3.8002	1.90243e-05	0.00390625	1.90243e-05	0.0152765	1	Paired T
95462288	IL-4_CD4_CD3.cb1.v1	CD3pCD4n.v1	COUNT	S2	9	437.261	177.865	611.482	129.957	0.715085	1.11849	0.0298513	0.0273438	0.0298513	1	1	Paired T
78137074	IL-4_CD4_CD3.cb1.v1	CD3pCD4n.v1	INTENSITY2	S2	9	217.291	18.0423	284.966	23.5306	0.762516	3.22772	0.000105923	0.00390625	0.000105923	0.0753527	1	Paired T
948255364	IL-4_CD4_CD3.cb1.v1	CD3pCD4nIL4n.v1	COUNT	S2	9	429.151	176.561	606.314	129.353	0.707803	1.14471	0.0246759	0.0273438	0.0246759	1	1	Paired T
6479541	IL-4_CD4_CD3.cb1.v1	CD3pCD4nIL4n.v1	INTENSITY2	S2	9	218.938	18.2297	286.088	23.7871	0.765283	3.16873	0.000111365	0.00390625	0.00390625	1	0	Sign Rank test
197234621	IL-4_CD4_CD3.cb1.v1	CD3pCD4nIL4p.v1	COUNT	S2	9	8.11069	6.20802	5.16858	3.216	1.56923	0.595112	0.268563	0.347656	0.268563	1	1	Paired T
1051382341	IL-4_CD4_CD3.cb1.v1	CD3pCD4nIL4p.v1	INTENSITY0	S2	9	395.921	46.4908	366.508	51.8543	1.08025	0.597264	0.214013	0.25	0.214013	1	1	Paired T
674432458	IL-4_CD4_CD3.cb1.v1	CD3pCD4nIL4p.v1	INTENSITY2	S2	9	136.24	13.0626	149.156	36.524	0.913406	0.4709	0.302887	0.496094	0.496094	1	0	Sign Rank test
254273136	IL-4_CD4_CD3.cb1.v1	CD3pCD4p.v1	COUNT	S2	9	1327.53	532.606	898.298	219.801	1.47783	1.05353	0.0128054	0.0117188	0.0128054	1	1	Paired T
440884501	IL-4_CD4_CD3.cb1.v1	CD3pCD4p.v1	INTENSITY1	S2	9	891.895	109.055	512.327	76.7468	1.74087	4.02532	5.27741e-05	0.00390625	5.27741e-05	0.0397389	1	Paired T
897489414	IL-4_CD4_CD3.cb1.v1	CD3pCD4p.v1	INTENSITY2	S2	9	204.076	28.9774	343.371	28.3565	0.594332	4.85878	5.45783e-06	0.00390625	5.45783e-06	0.0047756	1	Paired T
1019564694	IL-4_CD4_CD3.cb1.v1	CD3pCD4pIL4n.v1	COUNT	S2	9	1321.88	533.081	891.301	216.64	1.48309	1.05825	0.012559	0.0117188	0.012559	1	1	Paired T
137783755	IL-4_CD4_CD3.cb1.v1	CD3pCD4pIL4n.v1	INTENSITY1	S2	9	892.97	108.621	513.103	77.0732	1.74033	4.03352	5.16924e-05	0.00390625	5.16924e-05	0.0389761	1	Paired T
443798677	IL-4_CD4_CD3.cb1.v1	CD3pCD4pIL4n.v1	INTENSITY2	S2	9	203.837	29.2522	344.053	28.419	0.59246	4.86208	5.28062e-06	0.00390625	5.28062e-06	0.00464694	1	Paired T
822183587	IL-4_CD4_CD3.cb1.v1	CD3pCD4pIL4p.v1	COUNT	S2	9	5.64567	1.94165	6.99746	6.18506	0.806818	0.294895	0.504805	0.578125	0.504805	1	1	Paired T
140849810	IL-4_CD4_CD3.cb1.v1	CD3pCD4pIL4p.v1	INTENSITY0	S2	9	888.705	415.587	763.283	229.728	1.16432	0.373533	0.461012	0.570312	0.570312	1	0	Sign Rank test
957474055	IL-4_CD4_CD3.cb1.v1	CD3pCD4pIL4p.v1	INTENSITY1	S2	9	678.489	342.345	425.117	136.789	1.596	0.971951	0.0668351	0.0976562	0.0668351	1	1	Paired T
712240117	IL-4_CD4_CD3.cb1.v1	CD3pCD4pIL4p.v1	INTENSITY2	S2	9	255.543	45.8679	252.567	68.8426	1.01179	0.0508865	0.911791	0.652344	0.911791	1	1	Paired T
1006636954	MOPC_CD4_CD3.cb1.v1	CD3pCD4n.v1	COUNT	S2	9	393.845	214.171	695.531	140.273	0.566251	1.66647	0.00389077	0.0078125	0.00389077	1	1	Paired T
144393111	MOPC_CD4_CD3.cb1.v1	CD3pCD4n.v1	INTENSITY0	S2	9	113.924	6.6163	86.5338	8.39394	1.31652	3.62415	0.000128176	0.00390625	0.000128176	0.0896936	1	Paired T
801483970	MOPC_CD4_CD3.cb1.v1	CD3pCD4n.v1	INTENSITY2	S2	9	226.092	17.9762	294.894	23.709	0.766687	3.27029	7.12751e-06	0.00390625	7.12751e-06	0.00608689	1	Paired T
1015383430	MOPC_CD4_CD3.cb1.v1	CD3pCD4nMOPCn.v1	COUNT	S2	9	389.313	214.53	689.488	137.777	0.564641	1.665	0.00377573	0.0078125	0.00377573	1	1	Paired T
327473314	MOPC_CD4_CD3.cb1.v1	CD3pCD4nMOPCn.v1	INTENSITY2	S2	9	227.418	18.1973	295.833	23.7275	0.768736	3.2357	7.11269e-06	0.00390625	7.11269e-06	0.00608135	1	Paired T
530502809	MOPC_CD4_CD3.cb1.v1	CD3pCD4nMOPCn.v1/CD3pCD4n.v1	RATIO	S2	9	0.985343	0.0110347	0.991682	0.00506013	0.993607	0.738513	0.162875	0.300781	0.162875	1	1	Paired T
497526287	MOPC_CD4_CD3.cb1.v1	CD3pCD4nMOPCp.v1	COUNT	S2	9	4.53244	2.62946	6.04326	3.9541	0.75	0.449948	0.424376	0.359375	0.424376	1	1	Paired T
938329623	MOPC_CD4_CD3.cb1.v1	CD3pCD4nMOPCp.v1	INTENSITY2	S2	9	136.134	8.99315	163.655	42.1297	0.831836	0.903467	0.110307	0.25	0.110307	1	1	Paired T
106834677	MOPC_CD4_CD3.cb1.v1	CD3pCD4nMOPCp.v1/CD3pCD4n.v1	RATIO	S2	9	0.0146573	0.0110347	0.00831795	0.00506013	1.76214	0.738513	0.162875	0.300781	0.162875	1	1	Paired T
594497113	MOPC_CD4_CD3.cb1.v1	CD3pCD4p.v1	COUNT	S2	9	1443.86	560.279	1125.95	339.079	1.28234	0.686505	0.0713133	0.0976562	0.0713133	1	1	Paired T
538134341	MOPC_CD4_CD3.cb1.v1	CD3pCD4p.v1	INTENSITY0	S2	9	158.771	9.28291	104.334	16.0606	1.52176	4.15011	9.66184e-06	0.00390625	9.66184e-06	0.00809662	1	Paired T
397352417	MOPC_CD4_CD3.cb1.v1	CD3pCD4p.v1	INTENSITY1	S2	9	878.459	106.745	514.353	82.6061	1.70789	3.81495	0.000107642	0.00390625	0.000107642	0.0763183	1	Paired T
450707900	MOPC_CD4_CD3.cb1.v1	CD3pCD4p.v1	INTENSITY2	S2	9	208.374	31.5036	344.826	38.8638	0.604289	3.85721	6.56704e-06	0.00390625	6.56704e-06	0.00566079	1	Paired T
821997467	MOPC_CD4_CD3.cb1.v1	CD3pCD4pMOPCn.v1	COUNT	S2	9	1435.59	560.069	1113.79	335.575	1.28893	0.697034	0.0697645	0.0742188	0.0697645	1	1	Paired T
1044341930	MOPC_CD4_CD3.cb1.v1	CD3pCD4pMOPCn.v1	INTENSITY1	S2	9	880.101	105.988	515.328	83.0877	1.70785	3.8305	0.000103874	0.00390625	0.000103874	0.0743736	1	Paired T
723252495	MOPC_CD4_CD3.cb1.v1	CD3pCD4pMOPCn.v1	INTENSITY2	S2	9	208.244	31.644	345.528	39.3704	0.602684	3.84368	6.30464e-06	0.00390625	6.30464e-06	0.00544721	1	Paired T
330274381	MOPC_CD4_CD3.cb1.v1	CD3pCD4pMOPCn.v1/CD3pCD4p.v1	RATIO	S2	9	0.993568	0.00347106	0.989269	0.00634622	1.00435	0.8406	0.0713243	0.0742188	0.0713243	1	1	Paired T
478700814	MOPC_CD4_CD3.cb1.v1	CD3pCD4pMOPCp.v1	COUNT	S2	9	8.03117	3.69752	12.166	8.23774	0.660131	0.647608	0.159575	0.253906	0.159575	1	1	Paired T
543645699	MOPC_CD4_CD3.cb1.v1	CD3pCD4pMOPCp.v1	INTENSITY1	S2	9	514.908	207.862	446.828	104.228	1.15237	0.414059	0.420531	0.570312	0.420531	1	1	Paired T
381872348	MOPC_CD4_CD3.cb1.v1	CD3pCD4pMOPCp.v1	INTENSITY2	S2	9	242.91	36.5702	286.051	63.1659	0.849185	0.835891	0.146865	0.203125	0.146865	1	1	Paired T
451358729	MOPC_CD4_CD3.cb1.v1	CD3pCD4pMOPCp.v1/CD3pCD4p.v1	RATIO	S2	9	0.00625746	0.00358437	0.0107311	0.00634622	0.583113	0.86804	0.0649155	0.0742188	0.0649155	1	1	Paired T
664737855	MOPC_CD8_CD4.cb1.v1	CD4nCD8p.v1	COUNT	S2	9	558.763	196.367	519.482	130.468	1.07562	0.235631	0.592646	0.496094	0.592646	1	1	Paired T
296171122	MOPC_CD8_CD4.cb1.v1	CD4nCD8p.v1	INTENSITY0	S2	9	131.481	16.2522	118.096	8.97966	1.11334	1.01944	0.0496426	0.0390625	0.0496426	1	1	Paired T
496147382	MOPC_CD8_CD4.cb1.v1	CD4nCD8p.v1	INTENSITY1	S2	9	907.22	125.499	634.178	75.0856	1.43055	2.64035	1.88074e-06	0.00390625	1.88074e-06	0.00175849	1	Paired T
696816449	MOPC_CD8_CD4.cb1.v1	CD4nCD8pMOPCn.v1	COUNT	S2	9	556.536	196.088	517.255	131.486	1.07594	0.235299	0.592416	0.496094	0.592416	1	1	Paired T
799353834	MOPC_CD8_CD4.cb1.v1	CD4nCD8pMOPCn.v1	INTENSITY1	S2	9	909.054	124.879	635.271	74.3946	1.43097	2.66366	1.96659e-06	0.00390625	1.96659e-06	0.00183483	1	Paired T
146886153	MOPC_CD8_CD4.cb1.v1	CD4nCD8pMOPCn.v1/CD4nCD8p.v1	RATIO	S2	9	0.995741	0.00659294	0.995088	0.00768438	1.00066	0.0911804	0.357308	0.3125	0.357308	1	1	Paired T
932331079	MOPC_CD8_CD4.cb1.v1	CD4nCD8pMOPCp.v1	COUNT	S2	9	2.22646	3.82796	2.22646	3.34608	1	0	1	1	1	1	1	Paired T
971405954	MOPC_CD8_CD4.cb1.v1	CD4nCD8pMOPCp.v1	INTENSITY1	S2	9	205.221	202.199	224.1	170.273	0.915755	0.101002	0.624514	1	1	1	0	Sign Rank test
448386364	MOPC_CD8_CD4.cb1.v1	CD4nCD8pMOPCp.v1/CD4nCD8p.v1	RATIO	S2	9	0.00425898	0.00659294	0.00491179	0.00768438	0.867094	0.0911804	0.357308	0.3125	0.357308	1	1	Paired T
615031552	MOPC_CD8_CD4.cb1.v1	CD4pCD8n.v1	COUNT	S2	9	1107.59	495.102	861.085	215.704	1.28627	0.645505	0.137978	0.171875	0.137978	1	1	Paired T
515449254	MOPC_CD8_CD4.cb1.v1	CD4pCD8n.v1	INTENSITY0	S2	9	170.58	15.9786	153.951	10.9325	1.10802	1.21472	0.000690421	0.00390625	0.000690421	0.41011	1	Paired T
563348545	MOPC_CD8_CD4.cb1.v1	CD4pCD8n.v1	INTENSITY2	S2	9	814.938	86.121	474.979	54.1408	1.71574	4.72621	5.34853e-06	0.00390625	5.34853e-06	0.00469601	1	Paired T
406431352	MOPC_CD8_CD4.cb1.v1	CD4pCD8nMOPCn.v1	COUNT	S2	9	1102.18	491.599	859.892	215.44	1.28176	0.638389	0.14148	0.203125	0.14148	1	1	Paired T
1019250974	MOPC_CD8_CD4.cb1.v1	CD4pCD8nMOPCn.v1	INTENSITY2	S2	9	815.001	86.2009	475.19	54.2099	1.7151	4.7193	5.44243e-06	0.00390625	5.44243e-06	0.00476757	1	Paired T
827658310	MOPC_CD8_CD4.cb1.v1	CD4pCD8nMOPCn.v1/CD4pCD8n.v1	RATIO	S2	9	0.995728	0.00388801	0.998627	0.00157463	0.997098	0.977157	0.0659139	0.0546875	0.0659139	1	1	Paired T
25140989	MOPC_CD8_CD4.cb1.v1	CD4pCD8nMOPCp.v1	COUNT	S2	9	5.40712	6.22975	1.19275	1.51812	4.53333	0.929503	0.0754554	0.03125	0.03125	1	0	Sign Rank test
425396217	MOPC_CD8_CD4.cb1.v1	CD4pCD8nMOPCp.v1	INTENSITY2	S2	9	671.367	381.534	257.713	197.019	2.60509	1.36235	0.00648528	0.0078125	0.00648528	1	1	Paired T
34619460	MOPC_CD8_CD4.cb1.v1	CD4pCD8nMOPCp.v1/CD4pCD8n.v1	RATIO	S2	9	0.00427168	0.00388801	0.00137328	0.00157463	3.11056	0.977157	0.0659139	0.0546875	0.0659139	1	1	Paired T
192211633	None_CD27_None.cb1.v1	CD27p.v1	COUNT	S2	9	557.252	145.197	88.4224	59.2263	6.30216	4.22815	7.87333e-06	0.00390625	7.87333e-06	0.00668446	1	Paired T
754939705	None_CD27_None.cb1.v1	CD27p.v1	INTENSITY0	S2	9	94.6016	13.3889	110.579	19.8048	0.855513	0.945169	0.0431817	0.0742188	0.0431817	1	1	Paired T
9851880	None_CD27_None.cb1.v1	CD27p.v1	INTENSITY1	S2	9	792.519	75.8304	450.608	42.9219	1.75878	5.54925	9.55354e-06	0.00390625	9.55354e-06	0.00801542	1	Paired T
441995960	None_CD27_None.cb1.v1	CD27p.v1	INTENSITY2	S2	9	97.4645	5.13396	102.272	3.80221	0.952995	1.06417	0.00938036	0.0195312	0.00938036	1	1	Paired T
784496416	None_CD38_None.cb1.v1	CD38pSL01.v1	COUNT	S2	9	252.863	159.607	77.6877	16.1145	3.25486	1.5443	0.0114133	0.00390625	0.0114133	1	1	Paired T
435233743	None_CD38_None.cb1.v1	CD38pSL01.v1	INTENSITY0	S2	9	129.225	4.8096	137.289	13.4309	0.941266	0.799338	0.178791	0.359375	0.178791	1	1	Paired T
891114248	None_CD38_None.cb1.v1	CD38pSL01.v1	INTENSITY1	S2	9	567.926	41.838	513.961	34.0963	1.105	1.41404	0.0275412	0.0390625	0.0275412	1	1	Paired T
917718787	None_CD38_None.cb1.v1	CD38pSL01.v1	INTENSITY2	S2	9	104.406	2.58423	101.044	3.50417	1.03328	1.09222	0.00296485	0.00390625	0.00296485	1	1	Paired T
334262318	None_CD4_None.cb2.v2	CD4pSL01.v1	COUNT	S2	9	1227.1	522.845	839.615	277.158	1.4615	0.926021	0.00619309	0.00390625	0.00619309	1	1	Paired T
235396245	None_CD4_None.cb2.v2	CD4pSL01.v1	INTENSITY0	S2	9	182.104	10.4649	148.168	4.16066	1.22903	4.26155	7.55464e-06	0.00390625	7.55464e-06	0.00643655	1	Paired T
811440250	None_CD4_None.cb2.v2	CD4pSL01.v1	INTENSITY1	S2	9	911.075	108.627	547.4	81.7459	1.66437	3.78312	9.78606e-05	0.00390625	9.78606e-05	0.0703617	1	Paired T
60035208	None_CD4_None.cb2.v2	CD4pSL01.v1	INTENSITY2	S2	9	99.7831	7.39439	99.2098	2.74408	1.00578	0.102792	0.808945	0.734375	0.808945	1	1	Paired T
195774767	None_CD45RA_None.cb1.v3	CD45RAp.v1	COUNT	S2	9	588.184	165.982	512.723	140.226	1.14718	0.491141	0.320523	0.425781	0.320523	1	1	Paired T
962098811	None_CD45RA_None.cb1.v3	CD45RAp.v1	INTENSITY0	S2	9	102.797	8.13573	107.2	7.84378	0.958931	0.550939	0.115859	0.164062	0.115859	1	1	Paired T
949986908	None_CD45RA_None.cb1.v3	CD45RAp.v1	INTENSITY1	S2	9	1318.19	403.684	1343.29	132.887	0.981309	0.0835458	0.861984	0.496094	0.496094	1	0	Sign Rank test
526873065	None_CD45RA_None.cb1.v3	CD45RAp.v1	INTENSITY2	S2	9	106.014	2.97401	105.097	3.79283	1.00873	0.269123	0.603322	0.734375	0.603322	1	1	Paired T
563307459	None_CD6_None.cb1.v1	CD6pSL01.v1	COUNT	S2	9	755.248	238.751	487.675	258.182	1.54867	1.07608	0.0198705	0.0078125	0.0078125	1	0	Sign Rank test
199729909	None_CD6_None.cb1.v1	CD6pSL01.v1	INTENSITY0	S2	9	139.499	12.8629	139.986	15.0597	0.996521	0.0347764	0.939249	0.820312	0.939249	1	1	Paired T
455840123	None_CD6_None.cb1.v1	CD6pSL01.v1	INTENSITY1	S2	9	1050.27	144.717	698.055	72.6518	1.50456	3.07604	1.89856e-05	0.00390625	1.89856e-05	0.0152644	1	Paired T
77442663	None_CD6_None.cb1.v1	CD6pSL01.v1	INTENSITY2	S2	9	102.103	7.10288	102.36	7.16794	0.997487	0.0360449	0.926677	1	0.926677	1	1	Paired T
560888	None_CD62L_None.cb1.v2	CD62LpSL01.v1	COUNT	S2	9	39.9968	20.4413	6.83842	3.83909	5.84884	2.25462	0.00125577	0.00390625	0.00125577	0.717044	1	Paired T
869327641	None_CD62L_None.cb1.v2	CD62LpSL01.v1	INTENSITY0	S2	9	133.8	8.81218	129.593	25.6688	1.03247	0.219243	0.614638	0.652344	0.614638	1	1	Paired T
915890152	None_CD62L_None.cb1.v2	CD62LpSL01.v1	INTENSITY1	S2	9	411.508	53.7449	525.158	291.586	0.78359	0.542078	0.263713	0.734375	0.734375	1	0	Sign Rank test
409776087	None_CD62L_None.cb1.v2	CD62LpSL01.v1	INTENSITY2	S2	9	114.784	11.7101	133.474	26.381	0.859969	0.915781	0.135362	0.128906	0.135362	1	1	Paired T
116408470	None_CD8_CD4.cb1.v1	CD4nCD8p.v1	COUNT	S2	9	266.301	64.1639	162.85	72.5864	1.63525	1.51013	0.00615108	0.0078125	0.00615108	1	1	Paired T
516068024	None_CD8_CD4.cb1.v1	CD4nCD8p.v1	INTENSITY0	S2	9	75.5351	17.6144	91.5233	6.82458	0.82531	1.19696	0.043934	0.0546875	0.0546875	1	0	Sign Rank test
133170505	None_CD8_CD4.cb1.v1	CD4nCD8p.v1	INTENSITY1	S2	9	2028.09	302.464	970.039	142.308	2.09073	4.47636	7.31791e-07	0.00390625	7.31791e-07	0.000716424	1	Paired T
52786230	None_CD8_CD4.cb1.v1	CD4nCD8pCh0n.v1	COUNT	S2	9	265.188	64.7218	162.691	72.4345	1.63001	1.49224	0.00670739	0.0078125	0.00670739	1	1	Paired T
27468402	None_CD8_CD4.cb1.v1	CD4nCD8pCh0n.v1	INTENSITY1	S2	9	2035.97	307.684	970.657	143.105	2.09752	4.43979	7.39993e-07	0.00390625	7.39993e-07	0.000723713	1	Paired T
946632614	None_CD8_CD4.cb1.v1	CD4nCD8pCh0n.v1/CD4nCD8p.v1	RATIO	S2	9	0.995254	0.00631414	0.999232	0.00159913	0.996019	0.863643	0.0405833	0.0625	0.0625	1	0	Sign Rank test
331469656	None_CD8_CD4.cb1.v1	CD4nCD8pCh0p.v1	COUNT	S2	9	1.11323	1.48016	0.159033	0.315571	7	0.891645	0.0423697	0.0625	0.0625	1	0	Sign Rank test
576214054	None_CD8_CD4.cb1.v1	CD4nCD8pCh0p.v1	INTENSITY0	S2	9	430.131	437.779	135.573	279.152	3.1727	0.802318	0.0724125	0.125	0.125	1	0	Sign Rank test
947395713	None_CD8_CD4.cb1.v1	CD4nCD8pCh0p.v1	INTENSITY1	S2	9	262.861	259.555	73.8001	147.596	3.56179	0.895462	0.0200494	0.0625	0.0625	1	0	Sign Rank test
979536709	None_CD8_CD4.cb1.v1	CD4nCD8pCh0p.v1/CD4nCD8p.v1	RATIO	S2	9	0.00474575	0.00631414	0.000768038	0.00159913	6.17906	0.863643	0.0405833	0.0625	0.0625	1	0	Sign Rank test
1052255868	None_CD8_CD4.cb1.v1	CD4pCD8n.v1	COUNT	S2	9	652.592	257.104	468.75	248.511	1.3922	0.727097	0.0171528	0.0390625	0.0171528	1	1	Paired T
325183310	None_CD8_CD4.cb1.v1	CD4pCD8n.v1	INTENSITY0	S2	9	92.8618	20.8326	119.393	36.5577	0.777781	0.89173	0.0630007	0.0742188	0.0630007	1	1	Paired T
1061042660	None_CD8_CD4.cb1.v1	CD4pCD8n.v1	INTENSITY2	S2	9	1188.92	87.2955	609.649	52.0247	1.95018	8.0614	2.0217e-07	0.00390625	2.0217e-07	0.000207427	1	Paired T
559034293	None_CD8_CD4.cb1.v1	CD4pCD8nCh0n.v1	COUNT	S2	9	649.571	257.402	468.034	248.601	1.38787	0.717422	0.0180759	0.0390625	0.0180759	1	1	Paired T
678749916	None_CD8_CD4.cb1.v1	CD4pCD8nCh0n.v1	INTENSITY2	S2	9	1186.79	86.6047	609.912	52.264	1.94583	8.06525	2.05381e-07	0.00390625	2.05381e-07	0.00021031	1	Paired T
730757130	None_CD8_CD4.cb1.v1	CD4pCD8nCh0n.v1/CD4pCD8n.v1	RATIO	S2	9	0.994752	0.00454886	0.998111	0.00194038	0.996635	0.960543	0.0470445	0.0234375	0.0234375	1	0	Sign Rank test
308900883	None_CD8_CD4.cb1.v1	CD4pCD8nCh0p.v1	COUNT	S2	9	2.3855	2.23461	0.715649	0.715649	3.33333	1.00644	0.050346	0.046875	0.050346	1	1	Paired T
604489817	None_CD8_CD4.cb1.v1	CD4pCD8nCh0p.v1	INTENSITY0	S2	9	446.779	279.718	2187.46	5533.93	0.204245	0.444269	0.360738	0.84375	0.84375	1	0	Sign Rank test
542289098	None_CD8_CD4.cb1.v1	CD4pCD8nCh0p.v1	INTENSITY2	S2	9	816.427	618.43	370.951	389.602	2.2009	0.861924	0.10248	0.109375	0.10248	1	1	Paired T
69511045	None_CD8_CD4.cb1.v1	CD4pCD8nCh0p.v1/CD4pCD8n.v1	RATIO	S2	9	0.00413406	0.00400404	0.00188863	0.00194038	2.18892	0.713691	0.11937	0.25	0.25	1	0	Sign Rank test
418966255	None_CD8_None.cb1.v1	CD8pSL01.v1	COUNT	S2	9	327.449	116.09	244.513	68.6072	1.33919	0.869791	0.0592149	0.0742188	0.0592149	1	1	Paired T
450383962	None_CD8_None.cb1.v1	CD8pSL01.v1	INTENSITY0	S2	9	77.1747	8.45023	95.6772	4.00881	0.806616	2.79768	0.000886484	0.0078125	0.000886484	0.51416	1	Paired T
652910194	None_CD8_None.cb1.v1	CD8pSL01.v1	INTENSITY1	S2	9	1586.03	221.047	761.53	122.413	2.08269	4.61464	3.26691e-06	0.00390625	3.26691e-06	0.00294022	1	Paired T
392152256	None_CD8_None.cb1.v1	CD8pSL01.v1	INTENSITY2	S2	9	90.2111	3.74762	95.5552	1.74605	0.944073	1.828	0.0118318	0.0195312	0.0118318	1	1	Paired T
806561646	None_None_CD3.cb1.v3	CD3pSL02.v1	COUNT	S2	9	445.849	250.479	794.847	247.849	0.560924	1.40066	0.0330279	0.0546875	0.0330279	1	1	Paired T
1021351954	None_None_CD3.cb1.v3	CD3pSL02.v1	INTENSITY0	S2	9	12.0463	1.2099	12.1396	1.36559	0.992317	0.0722937	0.903196	0.820312	0.903196	1	1	Paired T
1033408038	None_None_CD3.cb1.v3	CD3pSL02.v1	INTENSITY1	S2	9	69.2288	17.4038	47.1364	20.0959	1.46869	1.17525	0.0925159	0.25	0.25	1	0	Sign Rank test
918855814	None_None_CD3.cb1.v3	CD3pSL02.v1	INTENSITY2	S2	9	658.117	71.4564	814.13	105.662	0.808368	1.72972	0.00176669	0.0078125	0.00176669	0.97698	1	Paired T
575070765	None_None_CD3.cb1.v4	CD3pSL02.v1	COUNT	S2	9	1178.12	628.361	1500.32	415.413	0.785245	0.604916	0.0902127	0.0976562	0.0902127	1	1	Paired T
451014553	None_None_CD3.cb1.v4	CD3pSL02.v1	INTENSITY0	S2	9	120.363	15.438	94.1891	10.7386	1.27789	1.96833	0.000192647	0.00390625	0.000192647	0.130807	1	Paired T
911881812	None_None_CD3.cb1.v4	CD3pSL02.v1	INTENSITY1	S2	9	120.461	12.173	95.8823	4.58953	1.25634	2.67182	0.000113061	0.00390625	0.000113061	0.0799338	1	Paired T
322616264	None_None_CD3.cb1.v4	CD3pSL02.v1	INTENSITY2	S2	9	210.193	23.8778	281.102	25.695	0.747749	2.85884	0.000241575	0.00390625	0.000241575	0.159681	1	Paired T
465251647	None_None_CD4.cb2.v2	CD4pSL02.v1	COUNT	S2	9	585.003	232.002	458.89	199.103	1.27482	0.583373	0.120615	0.0976562	0.120615	1	1	Paired T
116604325	None_None_CD4.cb2.v2	CD4pSL02.v1	INTENSITY0	S2	9	88.9572	16.6887	101.685	15.6625	0.874835	0.786429	0.11097	0.128906	0.11097	1	1	Paired T
1066905643	None_None_CD4.cb2.v2	CD4pSL02.v1	INTENSITY1	S2	9	120.441	7.55737	111.163	4.74471	1.08346	1.47043	0.0151758	0.0273438	0.0151758	1	1	Paired T
702318773	None_None_CD4.cb2.v2	CD4pSL02.v1	INTENSITY2	S2	9	1191.02	97.2238	638.953	43.7144	1.86402	7.32409	6.77503e-07	0.00390625	6.77503e-07	0.000666663	1	Paired T
489852280	None_None_CD4.cb2.v3	CD4pSL02.v1	COUNT	S2	9	1123.17	486.957	845.579	226.33	1.32829	0.731072	0.112865	0.0976562	0.112865	1	1	Paired T
65299679	None_None_CD4.cb2.v3	CD4pSL02.v1	INTENSITY0	S2	9	173.296	23.1074	158.422	12.7684	1.09389	0.796785	0.0314567	0.0273438	0.0314567	1	1	Paired T
838425466	None_None_CD4.cb2.v3	CD4pSL02.v1	INTENSITY1	S2	9	126.96	8.06654	111.031	5.11241	1.14346	2.3588	0.00247294	0.00390625	0.00247294	1	1	Paired T
257717308	None_None_CD4.cb2.v3	CD4pSL02.v1	INTENSITY2	S2	9	802.858	64.7742	467.84	37.726	1.7161	6.32056	7.53883e-07	0.00390625	7.53883e-07	0.00073579	1	Paired T
894389292	None_None_CD8.cb1.v3	CD8pSL02.v1	COUNT	S2	9	311.705	64.8276	281.648	65.7367	1.10672	0.46041	0.371768	0.652344	0.371768	1	1	Paired T
1004402330	None_None_CD8.cb1.v3	CD8pSL02.v1	INTENSITY0	S2	9	48.6333	15.5736	73.1935	14.3259	0.664448	1.64143	0.0101747	0.0390625	0.0390625	1	0	Sign Rank test
688786692	None_None_CD8.cb1.v3	CD8pSL02.v1	INTENSITY1	S2	9	114.01	16.9678	107.233	6.42889	1.0632	0.528197	0.254097	0.359375	0.254097	1	1	Paired T
145700554	None_None_CD8.cb1.v3	CD8pSL02.v1	INTENSITY2	S2	9	3478.85	418.524	1753.47	196.335	1.98398	5.27822	7.08318e-08	0.00390625	7.08318e-08	7.44442e-05	1	Paired T
1015967991	TCR-ab_TCR-gd_CD3.cb1.v2	CD3pTCRgdn.v1	COUNT	S2	9	305.821	168.7	859.892	186.734	0.35565	3.11371	0.000151296	0.00390625	0.000151296	0.104697	1	Paired T
75547726	TCR-ab_TCR-gd_CD3.cb1.v2	CD3pTCRgdn.v1	INTENSITY2	S2	9	627.093	51.3894	730.119	66.6039	0.85889	1.73198	0.00164865	0.0078125	0.00164865	0.91665	1	Paired T
594172106	TCR-ab_TCR-gd_CD3.cb1.v2	CD3pTCRgdp.v1	COUNT	S2	9	51.0496	20.9747	41.2691	24.6795	1.23699	0.427057	0.385094	0.300781	0.385094	1	1	Paired T
364258241	TCR-ab_TCR-gd_CD3.cb1.v2	CD3pTCRgdp.v1	INTENSITY2	S2	9	854.923	124.132	748.53	164.206	1.14213	0.730943	0.0304581	0.0390625	0.0304581	1	1	Paired T
369487780	TNF-a_CD4_CD3.cb1.v1	CD3pCD4n.v1	COUNT	S2	9	413.725	227.688	590.728	109.441	0.700363	0.990882	0.0179669	0.0390625	0.0179669	1	1	Paired T
879068579	TNF-a_CD4_CD3.cb1.v1	CD3pCD4n.v1	INTENSITY2	S2	9	206.936	18.9356	270.243	20.2535	0.765739	3.22905	0.000134289	0.00390625	0.000134289	0.0935995	1	Paired T
669476850	TNF-a_CD4_CD3.cb1.v1	CD3pCD4nTNFan.v1	COUNT	S2	9	372.058	224.608	585.48	110.249	0.635475	1.2063	0.00650749	0.0117188	0.00650749	1	1	Paired T
412767151	TNF-a_CD4_CD3.cb1.v1	CD3pCD4nTNFan.v1	INTENSITY2	S2	9	213.176	17.4481	271.477	20.4335	0.785247	3.06851	0.000176945	0.00390625	0.000176945	0.120676	1	Paired T
457951888	TNF-a_CD4_CD3.cb1.v1	CD3pCD4nTNFap.v1	COUNT	S2	9	41.6667	17.6817	5.24809	3.31833	7.93939	2.86285	0.000505551	0.00390625	0.000505551	0.305858	1	Paired T
835818982	TNF-a_CD4_CD3.cb1.v1	CD3pCD4nTNFap.v1	INTENSITY2	S2	9	162.187	20.4981	151.508	46.677	1.07048	0.296231	0.582874	0.164062	0.164062	1	0	Sign Rank test
633935874	TNF-a_CD4_CD3.cb1.v1	CD3pCD4p.v1	COUNT	S2	9	1333.57	514.535	875.08	208.912	1.52394	1.16761	0.0051966	0.0117188	0.0051966	1	1	Paired T
434142049	TNF-a_CD4_CD3.cb1.v1	CD3pCD4p.v1	INTENSITY1	S2	9	889.03	127.421	508.074	97.0249	1.7498	3.36393	0.000243701	0.0078125	0.000243701	0.160599	1	Paired T
18227417	TNF-a_CD4_CD3.cb1.v1	CD3pCD4p.v1	INTENSITY2	S2	9	192.566	25.1687	319.542	28.5782	0.602633	4.71546	6.11315e-06	0.00390625	6.11315e-06	0.00528787	1	Paired T
395757864	TNF-a_CD4_CD3.cb1.v1	CD3pCD4pTNFan.v1	COUNT	S2	9	1220.58	493.312	868.877	210.746	1.40478	0.927185	0.0151967	0.0273438	0.0151967	1	1	Paired T
313480802	TNF-a_CD4_CD3.cb1.v1	CD3pCD4pTNFan.v1	INTENSITY1	S2	9	872.517	125.694	508.984	97.6058	1.71423	3.23056	0.000315819	0.0078125	0.000315819	0.204335	1	Paired T
415174280	TNF-a_CD4_CD3.cb1.v1	CD3pCD4pTNFan.v1	INTENSITY2	S2	9	193.155	25.2382	320.094	28.6965	0.603431	4.69752	5.64505e-06	0.00390625	5.64505e-06	0.00492248	1	Paired T
237802374	TNF-a_CD4_CD3.cb1.v1	CD3pCD4pTNFap.v1	COUNT	S2	9	112.993	54.1267	6.20229	5.27108	18.2179	2.77707	0.000394042	0.00390625	0.000394042	0.245488	1	Paired T
257037984	TNF-a_CD4_CD3.cb1.v1	CD3pCD4pTNFap.v1	INTENSITY1	S2	9	1014.03	224.251	394.841	203.148	2.56819	2.89393	2.91423e-05	0.00390625	2.91423e-05	0.0228615	1	Paired T
467501588	TNF-a_CD4_CD3.cb1.v1	CD3pCD4pTNFap.v1	INTENSITY2	S2	9	186.951	23.624	249.674	142.416	0.748779	0.614458	0.240052	0.300781	0.240052	1	1	Paired T
976277290	TNF-a_CD8_CD4.cb1.v1	CD4nCD8p.v1	COUNT	S2	9	589.297	127.372	494.593	131.366	1.19148	0.73196	0.040575	0.0742188	0.040575	1	1	Paired T
691355022	TNF-a_CD8_CD4.cb1.v1	CD4nCD8p.v1	INTENSITY1	S2	9	952.687	135.65	619.293	90.2985	1.53835	2.89336	1.95936e-05	0.00390625	1.95936e-05	0.0156945	1	Paired T
621023791	TNF-a_CD8_CD4.cb1.v1	CD4nCD8pTNFan.v1	COUNT	S2	9	573.553	127.213	493.957	131.092	1.16114	0.616225	0.0670182	0.0742188	0.0670182	1	1	Paired T
234953823	TNF-a_CD8_CD4.cb1.v1	CD4nCD8pTNFan.v1	INTENSITY1	S2	9	953.639	137.333	619.584	90.2304	1.53916	2.87499	2.13019e-05	0.00390625	2.13019e-05	0.0170202	1	Paired T
603008311	TNF-a_CD8_CD4.cb1.v1	CD4nCD8pTNFap.v1	COUNT	S2	9	15.7443	7.27185	0.636132	0.559448	24.75	2.92954	0.000235141	0.00390625	0.000235141	0.156839	1	Paired T
983801548	TNF-a_CD8_CD4.cb1.v1	CD4nCD8pTNFap.v1	INTENSITY1	S2	9	863.274	206.043	245.017	201.216	3.52333	3.03597	0.000442366	0.00390625	0.000442366	0.272498	1	Paired T
43785050	TNF-a_CD8_CD4.cb1.v1	CD4pCD8n.v1	COUNT	S2	9	1181.3	429.3	817.589	235.2	1.44486	1.05078	0.00449114	0.0195312	0.00449114	1	1	Paired T
119118257	TNF-a_CD8_CD4.cb1.v1	CD4pCD8n.v1	INTENSITY2	S2	9	828.486	88.9915	464.364	45.6775	1.78413	5.14793	2.61581e-06	0.00390625	2.61581e-06	0.00239347	1	Paired T
780613358	TNF-a_CD8_CD4.cb1.v1	CD4pCD8nTNFan.v1	COUNT	S2	9	1092.95	402.84	816.078	235.235	1.33928	0.839376	0.00938777	0.0195312	0.00938777	1	1	Paired T
424263391	TNF-a_CD8_CD4.cb1.v1	CD4pCD8nTNFan.v1	INTENSITY2	S2	9	815.957	90.8299	464.272	45.74	1.7575	4.8906	4.52835e-06	0.00390625	4.52835e-06	0.00401211	1	Paired T
11480032	TNF-a_CD8_CD4.cb1.v1	CD4pCD8nTNFap.v1	COUNT	S2	9	88.3429	65.0632	1.51081	2.43858	58.4737	1.88606	0.00440964	0.0078125	0.00440964	1	1	Paired T
865395556	TNF-a_CD8_CD4.cb1.v1	CD4pCD8nTNFap.v1	INTENSITY2	S2	9	974.218	121.206	351.256	495.42	2.77353	1.72735	0.00405559	0.0195312	0.00405559	1	1	Paired T
