# Supplementary material for: Genome-Wide Analysis of Immune Activation in Human T and B Cells Reveals Distinct Classes of Alternatively Spliced Genes
Source: PLoS One. 2009 Nov 19;4(11):e7906. doi: 10.1371/journal.pone.0007906 (PMC2775942; doi:10.1371/journal.pone.0007906)
Supplement: Table S5 — *XRAY T48/T0 exon call - direction of splicing change, activated vs control. *RNA Seq T48/T0 exon counts (3/3 samples)* - change in exon counts, activated vs control. *Functiona prediction - Proteins aligning or not aligning to the probeset. If the probe set is downregulated, then the probeset is expressed more highly in the control group. For example, (−)AA:1000(xxxxxxxx)→ 1200(xxxxxx) indicates that the shorter protein, with 1000 amino-acids is increased in the experimental group. If the probeset is upregulated,(+)AA indicates that the corresponding protein isoform is expressed more highly in the activated group. (−)alt-X-terminus indicates that the shorter isoform has a shorter terminus portion. (−)microRNA-target indicates loss of predicted microRNA binding sites. *uniprot-Ensembl feature predictions - Protein domains or functional regions increased (+) or decreased (−) in the experimental group. *Ensembl overlapping domains - reports overlaps between the identified probesets and the functional domains from Ensemble InterPro IDs that have either direct (indicated by (direct), complete alignment) or indirect (indicated by (indirect), partial overlap, typically occur in the gene introns) alignment between the probeset and domain genomic coordinates. (0.10 MB XLS) [file pone.0007906.s007.xls]

## Sheet: AS valid candidates
symbol	XRAY T48/T0 exon call*	RNA Seq T48/T0 exon counts (3/3 samples)*	probeset	Functiona prediction*	uniprot-Ensembl feature predictions*	Ensembl overlapping domains*	exon annotations	AS exon annotation UCSC	ProbeSet ID	Probe-Set Annotation Level	Probe-Set#	Chromsome	Strand	StartPos	EndPos	UCSC view	Genomic Sequence	Probe-set Expressed p-value	Alt Probe-Set Expression p-value	Probe-set T0 Control Expression	Probe-set T0 Control interaction	Probe-set T0 Control interaction p-value	Probe-set T48 Activated Expression	Probe-set T48 Activated interaction	Probe-set T48 Activated interaction p-value	Index	Chr	Start	End	Genes	lane1 S3 T0.Counts	RNA seq Sample2 T0 Exon Counts	RNA seq Sample1 T0 Exon Counts	RNA seq Sample3 T48 Exon Counts	RNA seq Sample2 T48 Exon Counts	RNA seq Sample1 T48 Exon Counts	Exon count delta T48/T0 Sample3	Exon count delta T48/T0 Sample2	Exon count delta T48/T0 Sample1	PCR Forward Primer	PCR Reverse Primer
ZDHHC9	upregulated	up(1/3), down(1/3)	4021356	(+)alt-N-terminus,(+)AA:288(ENSP00000345074)->364(ENSP00000349689)	(-)Znf_DHHC-IPR001594,(+)ACT_SITE-S-palmitoyl cysteine intermediate (Probable),(+)TOPO_DOM-Cytoplasmic,(+)TRANSMEM,(+)ZN_FING-DHHC-type,(+)Znf_DHHC-IPR001594	(direct)Znf_DHHC-IPR001594	cassette-exon	E7	4021356	Core	7	X	-	128776315	128776429	View at UCSC	Get Seq for Primer Design	1.2502e-19	0.000175371	1.77796	-0.118931	0.000175371	2.19117	0.118931	0.000175371	193829	X	128776315	128776452	ZDHHC9	0	0	0.01449	0	0.18116	0	0	0.18116	-0.01449	CGTATCAAGAATTTCCAGATAAA	CATTGGTTGTCTGGTTGAGAGCC
WDR51A	downregulated	down(1/3)	2675975			(direct)WD40_repeat-IPR001680, (direct)WD40_repeat-like-IPR011046	cassette-exon	E8	2675975	Core	4	3	-	52134209	52134237	View at UCSC	Get Seq for Primer Design	6.61542e-10	4.74057e-06	1.97459	0.118295	4.74057e-06	1.95256	-0.118295	4.74057e-06	130766	3	52134169	52134237	WDR51A	0	0	0.04348	0	0	0	0	0	-0.04348	CTCTCTTTCCACCCGTCGG	CCCATGGAGCTGGCCAGTGTGG
UNC45A	upregulated	up(1/3)	3608546	(+)alt-N-terminus,(+)alt-C-terminus,(+)AA:157(BAA91418.1)->324(BAG59508.1)	(+)ARM-type_fold-IPR016024,(+)HELIX,(+)REPEAT-TPR 1,(+)REPEAT-TPR 3,(+)TPR-1-IPR001440,(+)TPR_2-IPR013105,(+)TPR_region-IPR013026,(+)TURN	(direct)ARM-type_fold-IPR016024	cassette-exon	E10	3608546	Core	6	15	+	89286688	89286832	View at UCSC	Get Seq for Primer Design	2.03096e-20	6.4108e-05	1.78768	-0.118038	6.4108e-05	2.18805	0.118038	6.4108e-05	66146	15	89286671	89286839	UNC45A	0	0	0	0.00592	0	0	0.00592	0	0	CTGGAGCGGAGAAGATCTTCCG	GAGAGACTTCCGGGGCACC
TUBA1A	downregulated	down(3/3)	3453838	(+)alt-N-terminus,(+)alt-C-terminus,(+)AA:150(CR606938-PEP)->289(CR620811-PEP),(-)microRNA-target(hsa-miR-199a-3p:mirbase,hsa-miR-802:mirbase,hsa-miR-297:mirbase,hsa-miR-518c:mirbase,hsa-miR-545*:mirbase,hsa-miR-299-3p:mirbase,hsa-miR-330-3p:mirbase,hsa-m	(+)Alpha_tubulin-IPR002452,(+)Beta_tubulin-IPR002453,(+)Cell_division_FtsZ_N-IPR000158,(+)Delta_tubulin-IPR002967,(+)Epsilon_tubulin-IPR004057,(+)Gamma_tubulin-IPR002454,(+)MOD_RES-Phosphotyrosine,(+)NP_BIND-GTP,(+)Tubulin-IPR000217,(-)Alpha_tubulin-IPR00	(direct)Delta_tubulin-IPR002967, (direct)Gamma_tubulin-IPR002454, (direct)Tub_FtsZ_C-IPR008280	alt-C-term	E4	3453838	Core	8	12	-	47864887	47864973	View at UCSC	Get Seq for Primer Design	1.04551e-48	5.55757e-08	2.81592	0.327771	5.55757e-08	2.60086	-0.327771	5.55757e-08	42773	12	47864850	47866040	TUBA1A	0.5021	0.65827	1.03946	0.48363	0.36692	0.09824	-0.01847	-0.29135	-0.94122	CGCCATGGTAAATACATGGCTTG	CAACTTTTCAATGTTTAAAACAG
TUBA1A	downregulated	down(3/3)	3453839	(+)alt-N-terminus,(+)alt-C-terminus,(+)AA:150(CR606938-PEP)->289(CR620811-PEP),(-)microRNA-target(hsa-miR-29a:miranda,hsa-miR-146b-3p:mirbase,hsa-miR-10b:mirbase,hsa-miR-758:mirbase,hsa-miR-107:pictar,hsa-miR-339:TargetScan|pictar,hsa-miR-556-5p:mirbase,h	(+)Alpha_tubulin-IPR002452,(+)Beta_tubulin-IPR002453,(+)Cell_division_FtsZ_N-IPR000158,(+)Delta_tubulin-IPR002967,(+)Epsilon_tubulin-IPR004057,(+)Gamma_tubulin-IPR002454,(+)MOD_RES-Phosphotyrosine,(+)NP_BIND-GTP,(+)Tubulin-IPR000217,(-)Alpha_tubulin-IPR00	(direct)Tubulin-IPR000217, (direct)Delta_tubulin-IPR002967, (direct)Alpha_tubulin-IPR002452, (direct)Tub_FtsZ_C-IPR008280, (direct)Epsilon_tubulin-IPR004057	alt-C-term	E4	3453839	Core	7	12	-	47865008	47865059	View at UCSC	Get Seq for Primer Design	2.86083e-59	1.25139e-07	3.00151	0.313499	1.25139e-07	2.815	-0.313499	1.25139e-07	42773	12	47864850	47866040	TUBA1A	0.5021	0.65827	1.03946	0.48363	0.36692	0.09824	-0.01847	-0.29135	-0.94122	CGCCATGGTAAATACATGGCTTG	CAACTTTTCAATGTTTAAAACAG
TNFAIP3	upregulated	down(3/3)	2927516	(-)alt-N-terminus,(-)alt-C-terminus,(-)AA:424(BC098379-PEP)->679(BC041790-PEP)	(-)ACT_SITE,(-)DOMAIN-OTU,(-)HELIX,(-)OTU-IPR003323,(-)REGION-TRAF-binding,(-)STRAND,(-)ZN_FING-A20-type 4,(-)Znf_A20-IPR002653	(indirect)OTU-IPR003323	exon-region-exclusion	In4	2927516	Core	3	6	+	138238670	138238752	View at UCSC	Get Seq for Primer Design	4.56344e-37	0.000838168	2.41592	-0.167156	0.000838168	2.511	0.167156	0.000838168	52133	6	138238665	138238826	TNFAIP3_72_72_6_138238665_138238826	0.04167	0.03472	0.28205	0.02083	0.02083	0.00694	-0.02084	-0.01389	-0.27511	TGACGGCAATTGCCTCATGC	CAGGCCCACTGTCCTTCAGG
TIMM50	downregulated	up(2/3)	3833104	(-)alt-N-terminus,(-)alt-C-terminus,(-)AA:57(BC014674-PEP)->456(ENSP00000318115)	(-)DOMAIN-FCP1 homology,(-)NIF-IPR004274,(-)TOPO_DOM-Mitochondrial intermembrane,(-)TOPO_DOM-Mitochondrial matrix,(-)TRANSIT-Mitochondrion,(-)TRANSMEM	(direct)NIF-IPR004274	bleedingExon	E6	3833104	Core	3	19	+	44668170	44668199	View at UCSC	Get Seq for Primer Design	1.46593e-34	1.07081e-05	2.44679	0.15524	1.07081e-05	2.51304	-0.15524	1.07081e-05	96531	19	44668168	44668287	TIMM50	0.00833	0	0	0.00833	0.03333	0.00833	0	0.03333	0.00833	AAGTTGCGCTCTGGCTTGCTG	CCAGTCTCTGACGTAAAGATGA
SLCO4A1	upregulated	Not determined	3892840	(+)alt-N-terminus,(+)alt-C-terminus,(+)AA:266(CR616855-PEP)->722(ENSP00000359538)	(+)MFS-IPR007114,(+)MFS_1-IPR011701,(+)MFS_gen_sb_transpt-IPR016196,(+)MOD_RES-Phosphoserine,(+)MOD_RES-Phosphothreonine,(+)OA_transporter-IPR004156,(+)Prot_Inh_Kazal_2-IPR011497,(+)Prot_inh_Kazal-IPR002350,(+)TRANSMEM	(direct)OA_transporter-IPR004156, (direct)MFS_1-IPR011701, (direct)Prot_Inh_Kazal_2-IPR011497, (direct)MFS-IPR007114, (direct)Prot_inh_Kazal-IPR002350, (direct)MFS_gen_sb_transpt-IPR016196	altThreePrime|cassetteExon|exon-region-exclusion	E9	3892840	Core	12	20	+	60769810	60769901	View at UCSC	Get Seq for Primer Design	2.69785e-15	0.298099	1.64425	-0.0175857	0.298099	2.10068	0.0175857	0.298099	119893	20	60769809	60769981	SLCO4A1	0	0	0	0	0	0	0	0	0	CACGGAGACGAATGTGGACGG	CCACTGGATTCCCAGGGCAAAG
SLCO4A1	downregulated	up (2/3)	3892824	(-)alt-N-terminus,(-)alt-C-terminus,(-)AA:266(CR616855-PEP)->722(ENSP00000217159)	(-)MFS-IPR007114,(-)MFS_1-IPR011701,(-)MFS_gen_sb_transpt-IPR016196,(-)MOD_RES-Phosphoserine,(-)MOD_RES-Phosphothreonine,(-)OA_transporter-IPR004156,(-)Prot_Inh_Kazal_2-IPR011497,(-)Prot_inh_Kazal-IPR002350,(-)TRANSMEM	(direct)MFS-IPR007114, (direct)OA_transporter-IPR004156, (direct)MFS_gen_sb_transpt-IPR016196, (direct)MFS_1-IPR011701	intron-retention	E1	3892824	Core	2	20	+	60758850	60758906	View at UCSC	Get Seq for Primer Design	2.97157e-19	4.57323e-09	2.18346	0.212398	4.57323e-09	2.17992	-0.212398	4.57323e-09	119886	20	60758156	60759047	SLCO4A1	0.00336	0.00673	0	0	0.02354	0.00336	-0.00336	0.01681	0.00336	CACGGAGACGAATGTGGACGG	CCACTGGATTCCCAGGGCAAAG
SLCO4A1	downregulated	Not determined	3892813	(-)AA:722(ENSP00000359538)->722(ENSP00000217159)			intron-retention	In2	3892813	Core	1	20	+	60744260	60744292	View at UCSC	Get Seq for Primer Design	2.25207e-25	2.70964e-11	2.33234	0.250933	2.70964e-11	2.25173	-0.250933	2.70964e-11	119885	20	60744242	60744350	SLCO4A1	0	0	0	0	0	0	0	0	0	CACGGAGACGAATGTGGACGG	CCACTGGATTCCCAGGGCAAAG
SLC25A3	downregulated	up(1/3), down(1/3)	3427827	(+)alt-N-terminus,(+)AA:231(BC068067-PEP)->361(ENSP00000383898)	(+)Aden_trnslctor-IPR002113,(+)MOD_RES-N6-acetyllysine,(+)Mit_carrier-IPR002067,(+)Mitoch_carrier-IPR001993,(+)TRANSIT-Mitochondrion,(+)TRANSMEM-2	(direct)Mit_carrier-IPR002067, (direct)Mitoch_carrier-IPR001993	alt-3'|cassetteExon|exon-region-exclusion|retainedIntron	E2	3427827	Core	5	12	+	97513352	97513457	View at UCSC	Get Seq for Primer Design	5.25308e-24	2.61838e-06	2.297	0.262732	2.61838e-06	2.11852	-0.262732	2.61838e-06	46650	12	97513342	97513466	SLC25A3	0.008	0	0	0	0.008	0	-0.008	0.008	0	CCGCCGTGGAAGAGCAGTAT	GTACTTTTGGGGGTCCACCTGC
SIGLEC1	upregulated	Not determined	3895653	(+)alt-N-terminus,(+)alt-C-terminus,(+)AA:409(AK122586-PEP)->1701(ENSP00000202578)	(+)BINDING-Sialic acid,(+)CD80_C2-set-IPR013162,(+)DISULFID,(+)DOMAIN-Ig-like C2-type 1,(+)DOMAIN-Ig-like C2-type 12,(+)DOMAIN-Ig-like C2-type 13,(+)DOMAIN-Ig-like C2-type 14,(+)DOMAIN-Ig-like C2-type 15,(+)DOMAIN-Ig-like C2-type 16,(+)DOMAIN-Ig-like C2-t	(direct)Ig-like-IPR007110, (direct)Ig_I-set-IPR013098, (direct)Ig_V-set_sub-IPR003596, (direct)Ig_sub2-IPR003598, (direct)Ig-IPR013151, (direct)Ig_sub-IPR003599, (direct)Ig_C1-set-IPR003597	cassette-exon	E4	3895653	Core	2	20	-	3632487	3632561	View at UCSC	Get Seq for Primer Design	3.7441e-59	1.02732e-23	2.25806	-0.42887	1.02732e-23	3.04872	0.42887	1.02732e-23	115902	20	3632472	3632738	SIGLEC1	0	0	0	0	0	0	0	0	0	AGGACCACGGCCGGATC	TATGGGAGTGGGCATCCTCCA
RUNX1	upregulated	down (2/3)	3930438	(-)alt-N-terminus,(-)alt-C-terminus,(-)AA:48(CR610970-PEP)->389(ENSP00000382184)	(-)AML1/Runt_N-IPR013524,(-)AML1_Runt-IPR000040,(-)BINDING-Chloride 1,(-)BINDING-Chloride 1; via amide nitrogen,(-)BINDING-Chloride 2,(-)BINDING-Chloride 2; via amide nitrogen,(-)MOD_RES-Phosphoserine,(-)MOD_RES-Phosphothreonine,(-)NOR1_rcpt-IPR003072,(-)		bleedingExon	E1	3930438	Core	3	21	-	35182586	35182659	View at UCSC	Get Seq for Primer Design	9.21169e-41	4.29042e-05	2.19499	-0.188661	4.29042e-05	2.64729	0.188661	4.29042e-05	121076	21	35181010	35182857	RUNX1	0.02002	0.0092	0.03139	0.00271	0.06277	0.01299	-0.01731	0.05357	-0.0184	CTGAACCCAGCATAGTGGTCAGC	GACGTCTCTAGAAGGATTCATTC
RUNX1	upregulated	down (2/3)	3930435	(-)alt-N-terminus,(-)alt-C-terminus,(-)AA:48(BC050363-PEP)->389(ENSP00000382184)	(-)AML1/Runt_N-IPR013524,(-)AML1_Runt-IPR000040,(-)BINDING-Chloride 1,(-)BINDING-Chloride 1; via amide nitrogen,(-)BINDING-Chloride 2,(-)BINDING-Chloride 2; via amide nitrogen,(-)MOD_RES-Phosphoserine,(-)MOD_RES-Phosphothreonine,(-)NOR1_rcpt-IPR003072,(-)		bleedingExon	E1	3930436	Core	5	21	-	35182441	35182478	View at UCSC	Get Seq for Primer Design	3.09419e-19	7.31936e-10	1.50737	-0.309302	7.31936e-10	2.20095	0.309302	7.31936e-10	121076	21	35181010	35182857	RUNX1	0.02002	0.0092	0.03139	0.00271	0.06277	0.01299	-0.01731	0.05357	-0.0184	CTGAACCCAGCATAGTGGTCAGC	GACGTCTCTAGAAGGATTCATTC
RUNX1	upregulated	down (2/3)	3930436	(-)alt-N-terminus,(-)alt-C-terminus,(-)AA:48(CR610970-PEP)->389(ENSP00000382184)	(-)AML1/Runt_N-IPR013524,(-)AML1_Runt-IPR000040,(-)BINDING-Chloride 1,(-)BINDING-Chloride 1; via amide nitrogen,(-)BINDING-Chloride 2,(-)BINDING-Chloride 2; via amide nitrogen,(-)MOD_RES-Phosphoserine,(-)MOD_RES-Phosphothreonine,(-)NOR1_rcpt-IPR003072,(-)		bleedingExon	E1	3930435	Core	6	21	-	35181445	35182281	View at UCSC	Get Seq for Primer Design	2.60829e-37	7.34199e-08	1.9353	-0.261707	7.34199e-08	2.53369	0.261707	7.34199e-08	121076	21	35181010	35182857	RUNX1	0.02002	0.0092	0.03139	0.00271	0.06277	0.01299	-0.01731	0.05357	-0.0184	CTGAACCCAGCATAGTGGTCAGC	GACGTCTCTAGAAGGATTCATTC
RUNX1	downregulated	down (2/3)	3930506	(+)alt-N-terminus,(+)AA:348(BAA14022.1)->389(ENSP00000382184)	(+)AML1/Runt_N-IPR013524,(+)AML1_Runt-IPR000040,(+)MOD_RES-Phosphoserine,(+)MOD_RES-Phosphothreonine,(+)NOR1_rcpt-IPR003072,(+)REGION-Interaction with DNA,(+)STRAND,(+)TF_Runt-rel_RUNX-IPR016554,(+)p53_like_TF_DNA-bd-IPR008967,(-)COMPBIAS-Pro/Ser/Thr-rich	(direct)TF_Runt-rel_RUNX-IPR016554	alt-C-term|bleedingExon	E2	3930506	Core	2	21	-	35343009	35343046	View at UCSC	Get Seq for Primer Design	7.52332e-29	0.000381501	2.39159	0.159775	0.000381501	2.14702	-0.159775	0.000381501	121078	21	35343009	35343125	RUNX1	0.11111	0.08547	0.32479	0.05983	0.1453	0.02564	-0.05128	0.05983	-0.29915	CCGATCCGCAGAACCAGAACG	GAGGTCATTAAATCTTGCAAC
RECQL4	upregulated	Not determined	3158791	(+)alt-N-terminus,(+)AA:652(AAH13277.2)->719(BC011602-PEP)	(+)Helicase_SF1/SF2_ATP-bd-IPR014021,(+)NP_BIND-ATP	(direct)DEAD-like_N-IPR014001, (direct)Helicase_SF1/SF2_ATP-bd-IPR014021, (direct)DNA_helicase_ATP-dep_RecQ-IPR004589, (direct)DNA/RNA_helicase_DEAD/DEAH_N-IPR011545	cassette-exon	E10	3158791	Core	7	8	-	145710670	145710707	View at UCSC	Get Seq for Primer Design	5.73594e-07	1.81306e-08	1.3285	-0.300605	1.81306e-08	1.89811	0.300605	1.81306e-08	180405	8	145710634	145710717	RECQL4	0	0	0	0	0	0	0	0	0	CTGCCTACAGGTGCCGGCAAGTC	AGGGCCGGAAGTTGTGGGAC
RBBP6	downregulated	down (2/3)	3653318	(-)alt-N-terminus,(-)alt-C-terminus,(-)AA:1008(BAG64162.1)->1792(ENSP00000317872)	(-)DOMAIN-DWNN,(-)DWNN_domain-IPR014891,(-)HELIX,(-)MOD_RES-Phosphoserine,(-)MOD_RES-Phosphothreonine,(-)REGION-Interaction with RB1,(-)REGION-Interaction with p53,(-)STRAND,(-)TURN		cassette-exon	E1	3653318	Core	1	16	+	24459076	24459427	View at UCSC	Get Seq for Primer Design	1.13506e-35	7.32251e-05	2.52718	0.160873	7.32251e-05	2.48732	-0.160873	7.32251e-05	69842	16	24458409	24459614	RBBP6	0.06468	0.10448	0.12521	0.08624	0.04975	0.0398	0.02156	-0.05473	-0.08541	GGCGGATTCTCGATTTCCCCTCT	TTTTATCTTCTTCAGAAGCATTG
RBBP6	downregulated	down (2/3)	3653319	(-)alt-N-terminus,(-)alt-C-terminus,(-)AA:1008(BAG64162.1)->1792(ENSP00000317872)	(-)DOMAIN-DWNN,(-)DWNN_domain-IPR014891,(-)HELIX,(-)MOD_RES-Phosphoserine,(-)MOD_RES-Phosphothreonine,(-)REGION-Interaction with RB1,(-)REGION-Interaction with p53,(-)STRAND,(-)TURN	(direct)DWNN_domain-IPR014891	cassette-exon	E1	3653319	Core	2	16	+	24459490	24459598	View at UCSC	Get Seq for Primer Design	4.55562e-25	0.000156974	2.31473	0.15196	0.000156974	2.29269	-0.15196	0.000156974	69842	16	24458409	24459614	RBBP6	0.06468	0.10448	0.12521	0.08624	0.04975	0.0398	0.02156	-0.05473	-0.08541	GGCGGATTCTCGATTTCCCCTCT	TTTTATCTTCTTCAGAAGCATTG
RBBP6	downregulated	Not determined	3653323	(-)alt-N-terminus,(-)alt-C-terminus,(-)AA:1008(BAG64162.1)->1792(ENSP00000317872)	(-)DOMAIN-DWNN,(-)DWNN_domain-IPR014891,(-)HELIX,(-)MOD_RES-Phosphoserine,(-)MOD_RES-Phosphothreonine,(-)REGION-Interaction with RB1,(-)REGION-Interaction with p53,(-)STRAND,(-)TURN	(direct)DWNN_domain-IPR014891	cassette-exon	E2	3653323	Core	4	16	+	24465030	24465073	View at UCSC	Get Seq for Primer Design	3.73131e-28	0.0228737	2.23737	0.0818255	0.0228737	2.3556	-0.0818255	0.0228737	69843	16	24464985	24465084	RBBP6	0	0	0	0	0	0	0	0	0	GGCGGATTCTCGATTTCCCCTCT	TTTTATCTTCTTCAGAAGCATTG
RBBP6	downregulated	down (2/3)	3653326	(-)alt-N-terminus,(-)alt-C-terminus,(-)AA:1008(BAG64162.1)->1792(ENSP00000317872)	(-)DOMAIN-DWNN,(-)DWNN_domain-IPR014891,(-)HELIX,(-)MOD_RES-Phosphoserine,(-)MOD_RES-Phosphothreonine,(-)REGION-Interaction with RB1,(-)REGION-Interaction with p53,(-)STRAND,(-)TURN		cassette-exon	E3	3653326	Core	5	16	+	24467767	24467800	View at UCSC	Get Seq for Primer Design	6.46559e-51	0.000138882	2.84604	0.153412	0.000138882	2.82109	-0.153412	0.000138882	69844	16	24467767	24468223	RBBP6	0.00438	0.00219	0.00219	0	0.00219	0	-0.00438	0	-0.00219	GGCGGATTCTCGATTTCCCCTCT	TTTTATCTTCTTCAGAAGCATTG
RBBP6	downregulated	Not determined	3653335				cassette-exon	E4	3653335	Core	8	16	+	24472335	24472371	View at UCSC	Get Seq for Primer Design	7.31119e-23	0.000456319	2.27181	0.138939	0.000456319	2.27581	-0.138939	0.000456319	69845	16	24472335	24472379	RBBP6	0	0	0	0	0	0	0	0	0	GGCGGATTCTCGATTTCCCCTCT	TTTTATCTTCTTCAGAAGCATTG
OXNAD1	upregulated	down (1/3)	2612628				cassette-exon	E3	2612628	Core	2	3	+	16287486	16287582	View at UCSC	Get Seq for Primer Design	9.39829e-28	2.47455e-06	1.99498	-0.288696	2.47455e-06	2.3745	0.288696	2.47455e-06	127637	3	16287456	16287582	OXNAD1	0	0.00787	0	0	0	0	0	-0.00787	0	CCGAGTGACCTTGAGCCCAG	AGGCTCTTCACTGACGGTGACTC
NLN	downregulated	Not determined	2812388			(direct)Pept_M3A_M3B-IPR001567	alt 5'UTR|bleedingExon	E9	2812388	Core	5	5	+	65124096	65124175	View at UCSC	Get Seq for Primer Design	4.34635e-15	0.00081669	1.98336	0.102573	0.00081669	2.08064	-0.102573	0.00081669	148406	5	65124037	65124238	NLN	0	0	0	0	0	0	0	0	0	GACTTTCATTTGAACAAATGACA	ATAGGGCTTCCATCTTTAT
NFKBID	downregulated	Not determined	3860131				cassette-exon	E3	3860131	Core	3	19	-	41081214	41081249	View at UCSC	Get Seq for Primer Design	4.2464e-08	0.000470704	1.8666	0.10435	0.000470704	1.94046	-0.10435	0.000470704	95693	19	41081214	41081274	NFKBID	0	0	0	0	0	0	0	0	0	AGCCACTGCCCAACGCAAAC	CTTGCCCTTATGCTCACGAA
NFKBID	downregulated	down(2/3)	3860129				cassette-exon, Atl3'UTR	E4	3860129	Core	4	19	-	41080419	41080580	View at UCSC	Get Seq for Primer Design	1.38541e-07	0.000260302	1.86239	0.110121	0.000260302	1.9247	-0.110121	0.000260302	95692	19	41080393	41080598	NFKBID	0.00971	0.02913	0	0	0	0	-0.00971	-0.02913	0	AGCCACTGCCCAACGCAAAC	CTTGCCCTTATGCTCACGAA
NCAPD3	downregulated	Not determined	3399565	(-)alt-N-terminus,(-)alt-C-terminus,(-)AA:134(AK095267-PEP)->398(CR614818-PEP)	(-)COILED,(-)MOD_RES-Phosphoserine,(-)MOD_RES-Phosphothreonine	(direct)Condns_HCP-6-IPR012371	cassette-exon	E29	3399565	Core	30	11	-	133534997	133535025	View at UCSC	Get Seq for Primer Design	5.19145e-30	2.07662e-08	2.37589	0.23529	2.07662e-08	2.39784	-0.23529	2.07662e-08	39019	11	133534997	133535179	NCAPD3	0	0	0	0	0	0	0	0	0	ATTATTCCAATTATCATCTCCC	ATGGCCCTGTTTCAGGTGTAGGA
NAB2	upregulated	up(2/3)	3417820	(+)alt-C-terminus,(+)AA:241(ENSP00000377439)->322(ENSP00000350309)	(+)Nab_centr-IPR006989	(direct)Nab_centr-IPR006989	Alternate 5' End	E2	3417820	Core	2	12	+	55771878	55772024	View at UCSC	Get Seq for Primer Design	2.13401e-35	1.73336e-05	1.8798	-0.135151	1.73336e-05	2.4969	0.135151	1.73336e-05	44630	12	55771175	55772048	NAB2	0.00572	0.01716	0.00343	0.00229	0.03776	0.01144	-0.00343	0.0206	0.00801	GGGGCTGGCAGCAGGTGG	ATGGGGGTACATAGGACTCAGG
NAB2	upregulated	up(1/3)	3417823	(+)alt-C-terminus,(+)AA:322(ENSP00000350309)->525(ENSP00000300131)	(-)Nab_centr-IPR006989,(+)Glutenin-IPR001419,(+)MOD_RES-Phosphoserine,(+)Nab_centr-IPR006989,(+)REGION-NCD2,(+)REGION-Necessary for nuclear localization	(direct)Nab_centr-IPR006989	cassette-exon	E3	3417823	Core	3	12	+	55772521	55772621	View at UCSC	Get Seq for Primer Design	1.91875e-13	0.108644	1.64834	-0.0376095	0.108644	2.07035	0.0376095	0.108644	44631	12	55772498	55772631	NAB2	0	0	0	0	0.00746	0	0	0.00746	0	GGGGCTGGCAGCAGGTGG	ATGGGGGTACATAGGACTCAGG
NAB2	upregulated	Not determined	3417824	(+)alt-C-terminus,(+)AA:241(ENSP00000377439)->322(ENSP00000350309)	(+)Nab_centr-IPR006989		cassette-exon	E4	3417824	Core	4	12	+	55772977	55773011	View at UCSC	Get Seq for Primer Design	2.36487e-19	0.0343583	1.74314	-0.0559169	0.0343583	2.20176	0.0559169	0.0343583	44632	12	55772967	55773018	NAB2	0	0	0	0	0	0	0	0	0	GGGGCTGGCAGCAGGTGG	ATGGGGGTACATAGGACTCAGG
LYK5	downregulated	up(2/3)	3766291				Mutually exclusive exon	E11 ext	3766291	Core	8	17	-	59135383	59135415	View at UCSC	Get Seq for Primer Design	1.38468e-37	1.36447e-06	2.56598	0.160257	1.36447e-06	2.39987	-0.160257	1.36447e-06	83672	17	59133927	59135674	LYK5	0.004	0.00515	0.0143	0.00458	0.01087	0.00172	0.00058	0.00572	-0.01258	AGTGTCAAAGCCAGCCACATCCT	TTGTTACCAGGCCAAAGATTCCACT
LYK5	downregulated	up(2/3)	3766290				Mutually exclusive exon	E11 ext	3766290	Core	9	17	-	59135167	59135373	View at UCSC	Get Seq for Primer Design	1.15755e-17	0.00072726	2.13345	0.103172	0.00072726	2.08151	-0.103172	0.00072726	83672	17	59133927	59135674	LYK5	0.004	0.00515	0.0143	0.00458	0.01087	0.00172	0.00058	0.00572	-0.01258	AGTGTCAAAGCCAGCCACATCCT	TTGTTACCAGGCCAAAGATTCCACT
KIF4A	downregulated	up(1/3)	3980562			(direct)Kinesin_motor-IPR001752	Bleeding exon/retained intron	E2	3980562	Core	1	X	+	69427097	69427124	View at UCSC	Get Seq for Primer Design	6.34285e-25	7.39778e-11	2.31186	0.177537	7.39778e-11	2.23456	-0.177537	7.39778e-11	191652	X	69427013	69427153	KIF4A	0	0	0	0	0.01418	0	0	0.01418	0	CAGGGAGAACGGGGAAGGGAC	GCGCTACTGCTGTATTGAAGACT
ING3	downregulated	down(3/3)	3021135	(-)alt-C-terminus,(-)AA:91(AAI43317.1)->92(ENSP00000341697),(-)microRNA-target(hsa-miR-599:mirbase,hsa-miR-34a:mirbase,hsa-miR-624*:mirbase,hsa-miR-220:mirbase,hsa-miR-581:mirbase,hsa-miR-376c:mirbase,hsa-miR-217:mirbase,hsa-miR-34b*:mirbase)			alt-C-term|bleedingExon	E5	3021135	Core	6	7	+	120383512	120383973	View at UCSC	Get Seq for Primer Design	1.71917e-19	3.75355e-06	2.18836	0.257003	3.75355e-06	1.90215	-0.257003	3.75355e-06	171092	7	120383450	120384270	ING3	0.00244	0.00609	0.01827	0	0	0	-0.00244	-0.00609	-0.01827	TACTATAAAGCTTTGGAAGATGC	ATATTTTAGGAGAAGATGTTT
IL17F	downregulated	up(1/3)	2957120				Alt 5'UTR	E2	2957120	Core	2	6	-	52211595	52211707	View at UCSC	Get Seq for Primer Design	1.12966e-24	1.9848e-06	1.8815	0.195066	1.9848e-06	2.31362	-0.195066	1.9848e-06	159304	6	52211487	52211707	IL17F	0	0	0	0	0.00905	0	0	0.00905	0	GACAGTGAAGACCCTGCATGGC	CGCAGGTGCAGCCAACAGTC
HSPA14	downregulated	down(2/3)	3236409				Alternate Finish Site	E4(iso3)	3236409	Core	4	10	+	14924760	14924850	View at UCSC	Get Seq for Primer Design	1.6531e-07	2.73548e-06	1.9102	0.181843	2.73548e-06	1.92308	-0.181843	2.73548e-06	6348	10	14922162	14930614	HSPA14_72_49_10_14922162_14930614	0	0.00826	0.08661	0	0	0	0	-0.00826	-0.08661	CTGGCGGGAACGTGAAGCTC	TCAGTCTGGCAACATCTTCTGGGT
GZMB	downregulated	up(2/3)	3558395				Atl 5'UTR	E1	3558395	Core	1	14	-	24173208	24173267	View at UCSC	Get Seq for Primer Design	6.15404e-27	6.23503e-09	2.15438	0.381631	6.23503e-09	2.41232	-0.381631	6.23503e-09	54839	14	24173152	24173272	GZMB	0.00826	0.01653	0.03306	0	0.10744	0.05785	-0.00826	0.09091	0.02479	AGCTAAAAGAGAGCAAGGAG	ATGATGTCGTTGGAGAAGTT
CSF1	downregulated	up(1/3), down(1/3)	2351093				MEE	E6 ext	2351093	Core	6	1	+	110267347	110267679	View at UCSC	Get Seq for Primer Design	2.52678e-20	1.14121e-06	1.8149	0.151635	1.14121e-06	2.22048	-0.151635	1.14121e-06	10057	1	110267311	110268335	CSF1	0.00195	0	0.0361	0.00195	0.02634	0.0039	0	0.02634	-0.0322	GCCTGCGTCCGAACTTTCTATGA	CAGTTCCACCTGTCTGTCATCCTGA
CREM	upregulated	up(1/3), down(1/3)	3242380	(+)alt-N-terminus,(+)AA:137(AB209533-PEP)->332(AAC60616.2)	(+)Coactivator_CBP_pKID-IPR003102,(+)DOMAIN-KID,(+)Leuzip_CREB-IPR001630	(direct)Leuzip_CREB-IPR001630, (direct)Coactivator_CBP_pKID-IPR003102	alt-C-term|cassetteExon	E8a	3242380	Core	1	10	+	35508081	35508210	View at UCSC	Get Seq for Primer Design	1.89712e-29	0.000585194	1.93499	-0.15964	0.000585194	2.3803	0.15964	0.000585194	21822	10	35508068	35508210	CREM	0	0.01399	0	0	0	0.01399	0	-0.01399	0.01399	GCAGCAATTGCAGAGACAGATGAA	TGGCTGCCTGGGACAAAGAA
CLASP1	downregulated	up(2/3)	2573699				cassette-exon	E24	2573699	Core	21	2	-	121892682	121892743	View at UCSC	Get Seq for Primer Design	4.28901e-06	2.85247e-05	1.86152	0.165845	2.85247e-05	1.81296	-0.165845	2.85247e-05	107787	2	121892668	121892775	CLASP1	0	0	0	0	0.00926	0.01852	0	0.00926	0.01852	GCCACCAACGTCGCCTCTACA	GCATCAGCAACAGCAGCTTCAAG
CHD4	downregulated	up(1/3), down(1/3)	3442113	(-)alt-N-terminus,(-)alt-C-terminus,(-)AA:128(U80738-PEP)->1886(BAG54725.1)	(-)CHD_C2-IPR012957,(-)CHD_N-IPR012958,(-)COMPBIAS-Poly-Asp,(-)COMPBIAS-Poly-Glu,(-)COMPBIAS-Poly-Leu,(-)COMPBIAS-Poly-Lys,(-)COMPBIAS-Poly-Pro,(-)Chromodomain-IPR000953,(-)Chromodomain-like-IPR016197,(-)DAG_PE_bd-IPR002219,(-)DNA/RNA_helicase_C-IPR001650		cassette-exon	E6	3442113	Core	5	12	-	6580738	6580793	View at UCSC	Get Seq for Primer Design	1.08985e-23	0.000232336	2.29807	0.143499	0.000232336	2.29396	-0.143499	0.000232336	39861	12	6580716	6580957	CHD4	0.0124	0.05372	0.00413	0.0124	0.0124	0.00826	0	-0.04132	0.00413	TGTTCTCAGAGGAGGATTATCG	CCCAGCTTGATTTTCAGGGGAGC
CDCA5	upregulated	Not determined	3377433				cassette-exon	E4	3377433	Core	3	11	-	64607412	64607443	View at UCSC	Get Seq for Primer Design	8.86451e-42	1.68343e-07	1.91457	-0.208991	1.68343e-07	2.67107	0.208991	1.68343e-07	33584	11	64607412	64607447	CDCA5	0	0	0	0	0	0	0	0	0	CCAGTGCGGCTGCAGTCAGA	AGAGCCCAGGGTCTCCAGCC
CDC42	downregulated	up(2/3)	2324660	(-)alt-C-terminus,(-)AA:116(CAB57328.1)->191(ENSP00000314458)	(-)ARF/SAR-IPR006689,(-)GTPase_Rab-IPR003579,(-)GTPase_Ras-IPR003577,(-)GTPase_Rho-IPR003578,(-)HELIX,(-)LIPID-S-geranylgeranyl cysteine,(-)MOD_RES-Cysteine methyl ester,(-)Miro-like-IPR013684,(-)NP_BIND-GTP,(-)PROPEP-Removed in mature form,(-)Ran_GTPase-	(direct)Ras_GTPase-IPR001806, (direct)Ran_GTPase-IPR002041, (direct)GTPase_Rab-IPR003579, (direct)GTPase_Ras-IPR003577, (direct)GTPase_Rho-IPR003578, (direct)Ras-IPR013753	alt-C-term	E7	2324660	Core	6	1	+	22289040	22289090	View at UCSC	Get Seq for Primer Design	4.42603e-29	0.000988771	2.40051	0.156939	0.000988771	2.22394	-0.156939	0.000988771	3013	1	22289023	22289883	CDC42	0.02323	0	0.11963	0.03949	0.01858	0.00697	0.01626	0.01858	-0.11266	GCCTGAGATAACTCACCACTGTCCA	TTCTGGAGGCTCCAGGGCAG
CDC27	downregulated	up (1/3)	3760685	(+)alt-coding,(+)AA:824(ENSP00000066544)->830(ABM87026.1)			Atl 5'UTR	E1	3760685	Core	1	17	-	42621544	42621624	View at UCSC	Get Seq for Primer Design	7.4877e-42	9.7282e-08	2.63274	0.234666	9.7282e-08	2.57641	-0.234666	9.7282e-08	81934	17	42621511	42621664	CDC27	0	0.00649	0.00649	0	0.01299	0.00649	0	0.0065	0	GTGAGTTTAAATGAGCAGGGG	ATCAACACAACATTTTGCAAGCA
CDC27	downregulated	up(1/3)	3760684				Atl 5'UTR	E1	3760684	Core	2	17	-	42621511	42621537	View at UCSC	Get Seq for Primer Design	6.82468e-21	9.57543e-08	2.31387	0.234826	9.57543e-08	2.25722	-0.234826	9.57543e-08	81934	17	42621511	42621664	CDC27	0	0.00649	0.00649	0	0.01299	0.00649	0	0.0065	0	GTGAGTTTAAATGAGCAGGGG	ATCAACACAACATTTTGCAAGCA
AHCY	downregulated	up(1/3), down(1/3)	3903392			(direct)Ad_hcy_hydrolase-IPR000043	Alternate 5' End	E2	3903392	Core	2	20	-	32346955	32346996	View at UCSC	Get Seq for Primer Design	7.34363e-12	1.19926e-10	1.92746	0.28025	1.19926e-10	2.01268	-0.28025	1.19926e-10	117412	20	32346862	32347052	AHCY	0.00524	0	0	0	0.00524	0	-0.00524	0.00524	0	CGCTGCCCGCCCAGTTC	CAGCCTTGGCAATGGCAGC
