# Supplementary material for: Genome-Wide Analysis of Immune Activation in Human T and B Cells Reveals Distinct Classes of Alternatively Spliced Genes
Source: PLoS One. 2009 Nov 19;4(11):e7906. doi: 10.1371/journal.pone.0007906 (PMC2775942; doi:10.1371/journal.pone.0007906)
Supplement: Table S6 — (1.37 MB XLS) [file pone.0007906.s008.xls]

## Sheet: MS detected T proteins0vs48
Gene_Symbol	0hr Spectral Count	48hr Spectral Count	isoforms
HLA-A	0	0.00194963	23
BIN1	0.000370192	0	12
ABI1	0.000166899	0	12
KLC1	0	0.000129538	10
COL11A2	0.000106601	0	10
TNIK	0.000113446	0	9
PLEC1	0.00316475	0.000850561	9
GNAS	0.000145153	0	8
FLNB	0.00103081	0.00029383	8
ERBB2IP	0.000188657	7.56615e-05	8
EPB41	0.000145667	0	8
EIF4G1	0.000218295	0.000736026	8
CAMK2B	0.00013147	0	8
ATP2B4	7.60507e-05	0	8
PRKACB	0.000196535	0	7
PML	0.000236944	0	7
IMPDH1	0	0.00013441	7
ATXN2L	0	0.000147168	7
USP19	0	0.000106548	6
TAPBP	0.000418704	0.000187655	6
SCYL1	0.000108942	0	6
SAPS3	0	9.8324e-05	6
NIT1	7.93211e-05	0.000146217	6
FNBP1	0.000379728	0.000142166	6
EP400	0.000134383	0	6
CAST	0.000747244	0.000285902	6
CASP1	0.000219805	0	6
CAMK2G	0.000130972	0	6
BAT3	7.93211e-05	0.000151323	6
ATP2A3	0.000334514	9.06604e-05	6
TPM3	0.00242146	0.00102048	5
TOP2A	0	0.000192498	5
SLC3A2	0	0.00119595	5
PRDM10	7.93211e-05	0	5
PABPC4	0.000356652	0.0010727	5
NME1	0.000524378	0.00109262	5
NASP	0.000134878	0.000554277	5
MBD1	0.00015721	0	5
KIAA0090	0	9.44974e-05	5
ITGA2B	0.00115736	0.000392537	5
INPP4A	0.000120909	0	5
IKZF3	0.000208379	0	5
HMGA1	0.000539411	0.000370229	5
HDAC7A	0	9.46563e-05	5
GSTM1	0.000168319	0	5
GOLGA4	0	9.06604e-05	5
FLAD1	0	9.12309e-05	5
ELP2	0	9.09781e-05	5
DPM1	0	9.44974e-05	5
CASP8	9.76304e-05	0	5
CAPRIN1	9.57668e-05	0.000498292	5
CALD1	0.000163085	0	5
C2orf33	0.000112213	0	5
BCCIP	0	0.000254239	5
BAT2	0.00010153	0.000200902	5
ARHGAP9	0.000161953	0	5
AGL	0.000129921	0	5
ZC3H14	0	0.000128903	4
VDAC2	0.000378215	0.000554766	4
USP4	0.000119532	0	4
UBAP2L	0.000189103	0.000346422	4
TPD52	0	9.12309e-05	4
SYNCRIP	0.000889613	0.00151303	4
SUPT5H	0.000145319	0.000108704	4
SNRPB	0.000268366	0	4
SEPT7	0.000820141	0.000527212	4
SEPT10	0.000785081	0.000337186	4
SCRIB	0.000108942	0	4
ROD1	0.000181981	0	4
RBBP6	0	9.06604e-05	4
PUF60	0.000158266	0.000345242	4
PTPRC	0.00213627	0.000995102	4
PTPN6	0.00133578	0.00102601	4
PRPF40A	0.000114076	0	4
PPP2R5C	7.93211e-05	0	4
PPP1R12A	0.000291581	0.000136482	4
POSTN	0	0.000111093	4
PKM2	0.00218548	0	4
PEA15	0	7.56615e-05	4
PCBP2	0.000686101	0.00100752	4
OGT	0.00011921	0	4
NUMA1	0.00140966	0.000360177	4
NRF1	0.000106601	0	4
MYO1F	0.000293923	0.000149347	4
MYO18A	0.000278684	9.12309e-05	4
MPO	0.000264235	0	4
MOBKL1B	0.000200486	0	4
LUC7L	0	0.000216433	4
LTA	0	0.000170318	4
LMNA	0.000442182	0	4
LARP1	0	0.00021629	4
KRAS	0	7.56615e-05	4
KIAA0460	0.000158286	9.12309e-05	4
ITGAL	0.000392276	0.000151323	4
HUWE1	0.000377521	0.000949922	4
HSPH1	0.000229038	0	4
HSP90AB1	0.00218512	0	4
Hs.699630	0.000278684	9.12309e-05	4
HDGF	0	0.000453302	4
HCFC1	0.0005835	0.000278902	4
H2AFY	0.00450593	0.00213769	4
FLNC	0.000691861	0	4
EPN1	0.000112804	0	4
EIF3B	0.000316163	0.000512252	4
EDF1	9.24965e-05	0	4
ECHDC1	9.24965e-05	0	4
DYNC1I2	0	0.000128903	4
DNMT1	0	0.000212159	4
DBNL	0.00074728	0.000440302	4
CSTF2	0	0.0001572	4
CRTC3	0.000135656	0	4
CREB1	0.0001673	0	4
CLK3	0	9.44974e-05	4
CLIP1	9.24965e-05	0	4
CCBL2	0.000298139	0	4
C10orf119	0	0.000197409	4
ATP5J2	0	9.12309e-05	4
ATP2A2	0	0.000223647	4
ATF7IP	0	7.56615e-05	4
ASAH1	9.24965e-05	0	4
ARRB1	9.24965e-05	0	4
ARD1A	0.000284107	0.000113492	4
AKNA	0.000123739	0	4
ADD1	0.00044122	0.000109496	4
ACP1	0.000279816	0.000170658	4
ZFR	0	9.06604e-05	3
WDR44	7.93211e-05	0	3
USP7	0.000321599	0.000219818	3
UBE3C	0	9.06604e-05	3
UBA3	0.000135427	0	3
UAP1	0	9.44974e-05	3
TPD52L2	0.000309365	0	3
TNRC15	0	0.000159631	3
SYNE1	0.000176896	0	3
SURF4	0	0.000110987	3
STAU1	0	8.6147e-05	3
STAT3	0.000146968	0.000461144	3
SQSTM1	0	0.000129015	3
SPTBN1	0.0026637	0.000491078	3
SPTB	0.000128658	0	3
SPTAN1	0.00365371	0.00103898	3
SMARCD2	0.000177049	9.15486e-05	3
SLC39A14	0	0.000110067	3
SH3KBP1	0.0010605	0.000189153	3
SH2D2A	0	0.000132169	3
SERPINB6	0.00031589	0.00011002	3
SEC16A	0.000149975	0.000100522	3
SCAMP3	0	0.000144378	3
RPS6KA1	8.95888e-05	0.000132487	3
RGS10	0.000296616	0.000104494	3
RDH11	0	0.000113492	3
RBM39	0.000362577	0.000525373	3
RASA3	0.000172837	0	3
PYCARD	0.000190321	9.06604e-05	3
PXN	0.000404578	0.000138433	3
PSIP1	0.00112279	0.000714527	3
PSAP	0.000220459	0	3
PRCC	0	7.56615e-05	3
PPP2R5D	7.93211e-05	0	3
PPP2R4	0.000222707	9.61463e-05	3
POLR2J	0	9.63581e-05	3
PLAA	0.000213729	0.000123544	3
PKLR	0	0.000202092	3
PITPNB	0	0.000132169	3
PIK3R1	0.000286446	0.000111473	3
PIK3CD	0.000310297	0.000147168	3
PHYHD1	0	0.000161428	3
PHC3	7.93211e-05	0	3
PFKP	0.000262343	0.000500861	3
PES1	0	0.000202598	3
PELP1	0	0.000113333	3
PDLIM2	0.000152427	0	3
PDIA6	0.000959627	0.00173534	3
PCK2	0	0.000168882	3
P4HA1	0	7.56615e-05	3
OPTN	0.000213191	0	3
NUP43	0	9.09781e-05	3
NUP205	0	0.000132169	3
NUP155	0	0.00016387	3
NUP153	0.000201545	0.000297977	3
NUDT21	0.000190528	0.000339351	3
NT5C	0.000178862	0	3
NSFL1C	0	7.56615e-05	3
NOLC1	0.000306219	0.000728447	3
NOLA1	0	0.000115987	3
NOL6	0.000135978	0.00019177	3
NOL1	0.000167075	0.00035258	3
NFKB1	0.000295788	0.000559581	3
NFATC2	0.000217447	0.000121261	3
NEU1	8.95888e-05	0	3
NDRG1	0.000135295	7.56615e-05	3
NCKAP1L	0.00012248	0	3
MYL6	0.00133386	0.000618943	3
MYH14	0.000819078	0	3
MUTED	0	0.000113333	3
MSH6	0	0.000186316	3
MMS19	0	0.000216005	3
MKI67	0	0.000205094	3
ME2	0.00017555	0	3
MCTS1	0	9.87043e-05	3
MBP	0.000111168	0	3
MAP4K2	0.000107128	0	3
MAN2C1	9.76304e-05	0	3
LTA4H	0	0.000532165	3
LSP1	0.000865579	0.000443829	3
LRRFIP2	0.000112804	0	3
LRPPRC	0.000369049	0.00122416	3
LONP1	0.000187754	0.000711792	3
LIMA1	0	0.000110099	3
LENG10	9.76304e-05	0.000523414	3
LCK	0.000598642	0.000305841	3
KRI1	9.604e-05	0	3
KIAA1967	0.00080953	0.000563393	3
KIAA1949	0	0.000133327	3
ITIH2	7.60507e-05	0	3
ISOC2	0.000118982	0	3
IRF4	0	0.000836597	3
IQGAP2	0.000263983	0	3
IPO7	0.000108942	0.000468254	3
IPO4	0	0.000197089	3
INTS3	0	0.000121261	3
INPP5D	0.000703703	0.000193101	3
IMMT	0.000480423	0.000887611	3
IL16	0.00116219	0.000370739	3
IFI35	0.000151862	0.000111367	3
HSPH1	0.000229038	0.00132778	3
HSPD1	0.00284263	0.00842958	3
HSP90AA1	0.0047333	0.0105026	3
HSDL2	0.000146946	0	3
Hs.700635	0.00015099	0.000985865	3
Hs.699240	0.000153547	0.000603893	3
Hs.644056	0.000246329	0.000366194	3
HRAS	0	7.56615e-05	3
HP1BP3	0.00234612	0.000741576	3
HNRPAB	0	0.000528026	3
HNRNPA1	0.00217532	0.00420036	3
HIST1H2BC	0.00956316	0.00413724	3
HDDC3	0.000239464	0	3
GZMB	0	0.000620957	3
GTPBP4	0.000112213	0.000250712	3
GSTK1	0.0005248	0.000267209	3
GSN	0.000742023	0.00018802	3
GRSF1	0	0.000242847	3
GRK6	0.000145319	0	3
GNL3	0	0.00010994	3
GMPPA	0	0.000197216	3
GMFB	0	9.15486e-05	3
GLS	0.000377986	0	3
GIT2	0.000179178	0	3
GIMAP5	0.000108942	0	3
GCDH	0.000163994	0	3
GC	0	0.000231654	3
GART	0.000151722	0	3
GARS	0.000373458	0.00131145	3
G3BP2	0	0.000224701	3
FLNA	0.0140668	0.00577048	3
FLJ22184	0	0.000336147	3
FLJ12529	0	0.000223132	3
FLI1	7.93211e-05	0	3
FHL1	0.000158279	0	3
FGG	0.000408217	0	3
FGA	0.000317949	0	3
FERMT3	0.00167902	0.00110114	3
FAM62A	0.00137009	0.000711458	3
EZH2	0	9.44974e-05	3
ETS1	0.000132748	0	3
EIF5A	0.00144706	0.00309159	3
EIF4A2	0.00048353	0.000742104	3
EIF3EIP	0.000182601	0.000349482	3
EIF2S2	0.00031439	0	3
EIF2C3	0	9.44974e-05	3
EEF1G	0.000434164	0.00088004	3
DSTN	0.000249313	0.000132487	3
DRAP1	0.000107004	0	3
DOCK8	0	0.000113492	3
DNAJC11	7.60507e-05	0	3
DNAJA3	0	0.000104352	3
DIAPH1	0.000777036	0.000612695	3
DGKZ	0.000133444	0	3
DENND1C	0.000123739	0	3
DDX58	0.000108942	0	3
DDX21	0.0002034	0.00138686	3
DDX17	0.000867435	0	3
DDI2	8.95888e-05	0	3
DAZAP1	0.000282744	0.00016124	3
CYLD	0.000156514	0	3
CTH	0	0.000243494	3
CSE1L	0.000282515	0.00059566	3
CSDA	0	0.000642646	3
CRYZ	0.000290813	0.000187735	3
CPT1A	7.60507e-05	0	3
COPE	0	0.000138274	3
COMT	0	0.000104	3
CNOT3	0.000103087	0	3
CNN2	0	0.000248595	3
CMAS	0.000112804	0	3
CLTC	0.00161846	0.00241096	3
CLINT1	0.000113472	0	3
CLASP2	0	0.000128903	3
CHD8	0.00137565	0	3
CHD3	0	0.000274646	3
CHCHD2	0	0.000166428	3
CENTD2	8.95888e-05	0	3
CDC2	0	0.000227662	3
CD97	0	0.000210907	3
CD8A	0.000188953	0	3
CD81	0	0.000123925	3
CD247	0.000183491	0	3
CCT8	0.000922276	0.00192229	3
CCT3	0.000606872	0.00103784	3
CCDC88B	0.00018682	0	3
CCBL1	0.000135427	0	3
CARS	0.000257661	0	3
CARM1	0	7.56615e-05	3
CAP1	0.00376264	0.00259355	3
CAMK2D	0.000166618	0.000237829	3
C20orf3	0.000296237	0.000171427	3
C20orf191	0.000123573	0	3
C1orf123	0.000145498	0	3
C12orf10	0	0.000115987	3
BZW1	0.000135427	0.000320192	3
BRD2	0	7.56615e-05	3
BLVRB	0	0.000136846	3
BIRC6	7.60507e-05	0	3
BIN2	0	0.000174567	3
BID	0.00013116	0	3
BCL11B	0.000136018	0	3
ATP5H	0.000461598	0.00029739	3
ATP5C1	9.63377e-05	0	3
ATAD3B	0	0.000155462	3
ASPSCR1	7.93211e-05	0	3
ASAHL	0.000188198	0	3
ARPP-19	0	9.46563e-05	3
ARIH1	0.000131281	0	3
ARHGEF1	0.00106601	0.000510745	3
ARHGAP25	0.000474665	0.000314894	3
ARFGAP3	0.000698495	0.0012126	3
APRT	0.00105178	0	3
APOLD1	0	0.00017945	3
APOC3	0	0.00011801	3
ANXA6	0.00574197	0.00362739	3
ANXA2	0.00254672	0.00143079	3
ANP32A	0.00120555	0.000665819	3
ANKHD1	0	7.56615e-05	3
ANK3	0.000119532	0	3
ALDH5A1	8.16535e-05	0	3
ALDH18A1	0	0.000354262	3
ALB	0.00219771	0	3
AKAP13	0.000158794	0	3
AIFM1	0.000180793	0.000284973	3
AHNAK	0.000170288	0	3
ADRM1	0	0.000166575	3
ADK	0.000147831	0.000239018	3
ADD3	0.000267794	0	3
ACTR2	0.000969004	0	3
ACSL4	7.93211e-05	0.000141778	3
ACLY	0.000487899	0.00107125	3
ABCF2	0	0.000205143	3
ABCF1	0.00021773	0.000404784	3
ABCD3	0	9.87043e-05	3
AARS	0.00025335	0.000963529	3
ZNF638	0.000138184	0	2
ZNF598	0	9.46563e-05	2
ZNF512	0.000288497	0	2
ZC3H18	0	9.06604e-05	2
ZC3H11A	0.00012929	0	2
ZAP70	0.000555719	0.000269199	2
YTHDF2	0	9.12309e-05	2
XPOT	0	0.000151481	2
XPO1	0.000175014	0.000284571	2
XPNPEP1	0	9.87043e-05	2
WNK1	0.000145319	0	2
WIBG	0.000314315	0.00012922	2
WDSOF1	0	0.000128544	2
WDR46	0	0.000110067	2
WARS	0.000283607	0.00198871	2
VPS13C	0.000233997	9.87043e-05	2
VCL	0.00138288	0.000371204	2
UTP14A	0.000207189	9.87043e-05	2
UNC45A	0	9.15486e-05	2
UGP2	0.000296906	0.000123925	2
UBXD1	7.93211e-05	0	2
UBTF	0.000343404	0.000109021	2
UBR5	0	9.46563e-05	2
UBA7	0.000111516	0	2
UBA5	0	0.000128903	2
U2AF2	0.000513514	0.000717008	2
TWF1	0.000133041	0	2
TUBGCP3	0	0.000118328	2
TUBB3	0.00222228	0.00334291	2
TTC4	0	0.000104	2
TSGA14	0.000116625	0	2
TSG101	0.000113472	0	2
TSFM	0	0.000110987	2
TRNT1	0.000112213	0	2
TRMT1	0	0.000113333	2
TRIP12	0.000133717	0	2
TRIM22	9.604e-05	0	2
TRAF3IP3	0.000382858	0.000111262	2
TRADD	0.000112213	0	2
TPT1	0.000186621	0.000532864	2
TOR1AIP1	0.00049731	0.000292031	2
TOR1A	0.000119532	0	2
TOP2B	0.000303978	0.000166998	2
TOMM40	0	0.000128935	2
TMCO1	0	7.56615e-05	2
TLN1	0	0.00469021	2
TICAM2	0	0.000106548	2
THUMPD1	0.000167572	0	2
THOC6	0	9.09781e-05	2
TGFB1I1	7.93211e-05	0	2
TES	0.000859854	0.000234426	2
TCOF1	0.000732075	0.000337123	2
TCF7	0.000136018	0	2
TAF15	0.00037089	0.000208846	2
SUGT1	0	0.00011002	2
STK10	0.000783574	0.000379219	2
STAG1	0.000113472	0	2
SRPR	0	0.000162961	2
SR140	0.000215098	0.000116557	2
SOD1	0	0.00123139	2
SNX6	0.000179255	9.44974e-05	2
SNX3	0.000114076	0	2
SNX12	0.000118982	0	2
SNORD115-11	0.000268366	0	2
SMC4	0	0.000166575	2
SMARCE1	0.000137554	0	2
SMARCC2	0.000258974	0.000168819	2
SLTM	0.000166899	0	2
SLC25A24	7.60507e-05	0	2
SKAP1	0.000350176	0	2
SH3GLB1	0.000177542	0	2
SH2D1A	0.000138565	0	2
SFRS6	0.000128923	0	2
SFRS2IP	7.93211e-05	0	2
SFRS2	0.000306939	0.000138274	2
SFRS15	0	9.12309e-05	2
SETDB1	0	0.000123925	2
SEC31A	0.000221367	0	2
SEC24C	0.000144157	0.000294211	2
SEC13	0	9.84299e-05	2
SBF1	0.00019426	0	2
SARS	0.000584937	0	2
RUFY1	7.60507e-05	0	2
RSF1	0	9.44974e-05	2
RRP12	0.000128658	0.00040798	2
RPLP0	0.000920973	0	2
RPL3	0.00102216	0.00164434	2
RPL11	0.000368734	0.000730651	2
RPL10	0.000617987	0.00104588	2
RNPEP	0.000283679	0	2
RGS14	0.000134383	0	2
REPS1	0.000119425	0	2
RBM8A	0	9.15486e-05	2
RARS	0.00015274	0.000396065	2
RAP1B	0	0.000744119	2
RANGAP1	0.000257799	0.000614535	2
RAB1A	0.000124391	0.000155572	2
PYCR1	0	9.44974e-05	2
PUS1	0.00010153	0.000170318	2
PTK2B	0.000214482	0	2
PTCD3	0	0.000110067	2
PSPC1	0.000187439	0.000119358	2
PSMF1	0.000208269	0.000111093	2
PSME3	0	0.000142103	2
PSME1	0.00197253	0.00121773	2
PSMC5	0.000227546	0.00048962	2
PSMC4	0.00037725	0	2
PSAT1	0	0.000601621	2
PRMT1	0	0.000213095	2
PRKCD	0.000116625	0	2
PRKCB1	0.000180813	0	2
PRKAR2A	0.000147778	0	2
PRDX5	0.000907828	0.000654958	2
PPP3CA	0.000159884	0	2
PPP2R1B	0.00020121	0	2
PPP1R7	0	0.00024582	2
PPIL3	0.000125751	0	2
POLR1C	0	9.46563e-05	2
PNPLA6	0.000111884	0	2
PLEK	0.000537364	0.000204756	2
PKN1	0.000270402	0	2
PIPSL	0	0.000219946	2
PIP4K2A	0.000328461	0.000128968	2
PIK3R1	0.000286446	0.000111473	2
PHPT1	7.93211e-05	0	2
PHIP	0	8.6147e-05	2
PHGDH	0	0.000260209	2
PHF3	0.000191611	0	2
PHB2	0.000484303	0.000933853	2
PHB	0.00120586	0.00318836	2
PGRMC2	8.95888e-05	0	2
PGM2	0.000662295	0.000219628	2
PGM1	0.000273269	0.000197517	2
PGLS	0.000254834	0.00017463	2
PGK2	0	0.000621845	2
PGD	0.000334661	0	2
PGAM2	0	0.000577114	2
PGAM1	0.00166205	0.00335584	2
PFN1	0.0108329	0.0046235	2
PFDN6	0	0.000113912	2
PFDN5	0	0.000184745	2
PFDN4	0	9.12309e-05	2
PFAS	0.000213152	0.000640744	2
PF4	0.00143003	0.000318548	2
PEF1	0.000118982	0	2
PEBP1	0.00138978	0.000677196	2
PDS5B	0.000352645	0.000208188	2
PDLIM1	0.000271719	0	2
PDK3	0	9.12309e-05	2
PDIA3	0.0027413	0.00343983	2
PDHA1	0.000337578	0.000235186	2
PDDC1	0.000128658	0	2
PDCD11	0.000152101	0.000248373	2
PCYT1A	0.000123927	0	2
PCNA	0.000125166	0.000688167	2
PCBP1	0.00119902	0.00198618	2
PBEF1	0	0.00190509	2
PARP1	0.00181447	0.00145491	2
PAICS	0.000264798	0.00115002	2
PACS1	0.000192822	0	2
PABPN1	0	9.06604e-05	2
PABPC5	0	0.000126684	2
PA2G4	0.000776606	0.00156058	2
P4HB	0.00141393	0.00219737	2
OXSR1	0.000209495	0.000111262	2
OTUB1	0	0.000208148	2
OSTF1	0.000257945	0.000110067	2
OSBPL8	0.000146246	0	2
OLA1	0.000244732	0	2
OAZ3	0	9.46563e-05	2
OAS3	0.000151722	0	2
OAS2	7.60507e-05	0	2
NUP93	0	0.000316805	2
NUP54	0	7.56615e-05	2
NUP35	0	7.56615e-05	2
NUDC	0.000157892	0.000394432	2
NUCB2	0.000164873	0	2
NUBP2	0	0.000132328	2
NSUN2	0.000117976	0.000322322	2
NPM3	0	0.000151164	2
NPLOC4	0.00014079	0	2
NPC2	0.000152688	0	2
N-PAC	0.000228031	9.87043e-05	2
NOLA3	0.000158063	0	2
NOLA2	0.000125903	0	2
NOC4L	0	0.0002104	2
NOC3L	0	0.000172188	2
NOC2L	0	0.000109496	2
NOB1	0	0.000121853	2
NMD3	0	0.000113333	2
NFKB2	0.000198659	0.000465305	2
NEFM	0.000314777	0	2
NECAP2	0	0.000193452	2
NEB	0.00012701	0	2
NDUFS7	0	0.000117472	2
NDUFS6	0.000130332	0	2
NDUFB9	0.00014079	0	2
NDUFB4	0	9.09781e-05	2
NDUFB10	0.00014243	0.000110987	2
NDUFA7	0.000169508	9.44974e-05	2
NDUFA13	0.000129917	0	2
NDUFA10	0	8.6147e-05	2
NCK1	9.24965e-05	0	2
NCAPD2	0	0.000147168	2
NAT13	0	0.000161428	2
NAT10	0	0.000318763	2
NARS	0.000171308	0.000328268	2
NAPA	0.000171076	0	2
NAP1L1	0.000455382	0.00110527	2
NANS	0.000134383	0.000109496	2
MYO1G	0.0013285	0.000728202	2
MYH9	0.0107599	0	2
MYH7B	0.000125509	0	2
MYH11	0.00209512	0	2
MYBBP1A	0	0.000498926	2
MTX2	0.000135427	0.000183905	2
MTHFD2	0	0.000331954	2
MTHFD1L	0	0.00029796	2
MTHFD1	0.000267698	0.000721955	2
MSN	0.0058919	0.00424292	2
MSH2	0	0.000128856	2
MRPS7	0.000113472	0	2
MRPS36	0.000113354	0	2
MRPS31	0	0.000113333	2
MRPS22	0	0.000110067	2
MRPL50	0	0.000113492	2
MRPL37	0	0.000110067	2
MRPL17	0	7.56615e-05	2
MRPL12	0	0.000159687	2
MPI	0.000178455	0	2
MPHOSPH10	0	0.000161177	2
MOBKL1A	0.000200486	0	2
MNAT1	0	9.46563e-05	2
MMRN1	0.000141834	0	2
MKI67IP	0	0.000212853	2
MIF	0.000684772	0.00115581	2
MGMT	0.000131789	0	2
MFAP1	0.000170032	0	2
METTL3	0.000145319	0	2
MEMO1	0	0.000123925	2
MECP2	0.000921747	0.000293925	2
MDS1	0.000246742	0.000386948	2
MDN1	0	0.000109973	2
MDH2	0.00234134	0.00163749	2
MDH1	0.000927371	0.000553627	2
MCM7	0	0.0006188	2
MCM6	0	0.000937522	2
MCM5	0	0.000284507	2
MCM4	0	0.000585781	2
MCM3	0	0.00112622	2
MCM2	0	0.000586042	2
MCCC2	0.000114076	0	2
MAT2B	0.000223972	0	2
MARS	0.000327793	0.000648418	2
MAPK3	0.000122077	0	2
MAPK14	9.76304e-05	0	2
MACF1	0	0.000132169	2
M6PRBP1	0.000232233	0	2
LSM7	0.000179178	0	2
LSM6	0.000121636	0	2
LSM4	0.000181812	9.84299e-05	2
LSM2	7.60507e-05	0.000136588	2
LSM14A	0.000112213	0	2
LRRC40	0.000113354	0	2
LRCH4	0.0003212	0.000111367	2
LPCAT1	0	0.000117155	2
LOC387867	0.000576459	0.000863647	2
LOC285053	0.000214514	0.000551869	2
LMNB2	0.00129592	0.000610642	2
LMNB1	0.00290655	0.00192926	2
LMAN1	0.000181896	0.000415433	2
LIME1	0.000108942	0	2
LIMD2	0.000216874	0	2
LIG1	0	0.00019762	2
LHPP	0.000165801	0	2
LGALS3	0.000198458	0	2
LDHB	0.00304763	0.00387967	2
LDHA	0.0014837	0.00488686	2
LCP2	0.000574472	0.000390492	2
LCP1	0.013237	0.0085714	2
LBR	0.000710916	0.000265307	2
LARS	0.00019099	0.000559866	2
LAP3	0.000221304	0.000447848	2
LAGE3	0.000113354	0	2
LAG3	0	0.000220134	2
KRT5	0.000155739	0	2
KRR1	0	9.44974e-05	2
KPNB1	0.000690134	0.00135015	2
KPNA6	0	0.000239637	2
KPNA4	9.26174e-05	0.000191484	2
KPNA3	0	0.000225763	2
KPNA2	0	0.000278855	2
KPNA1	0	9.09781e-05	2
KIF2A	8.95888e-05	7.56615e-05	2
KIF21B	0.000152688	0	2
KIAA1618	0	0.000171887	2
KIAA0368	0	0.000113492	2
KIAA0020	0	0.000116557	2
KARS	0.000176964	0.000325945	2
JUNB	0	0.000133756	2
JTV1	9.24965e-05	0.00032034	2
JMJD1B	8.95888e-05	0	2
ITGB2	0.000723776	0.000227682	2
ITGB1	0.000151708	0	2
ITGAM	0.000176591	0	2
ITGA2	0.000148452	0	2
ISOC1	8.95888e-05	0	2
ISG15	0	0.000132328	2
IQGAP1	0.00231484	0.00151929	2
INTS4	0	9.12309e-05	2
INPPL1	0.000108942	0	2
INPP4B	0	9.06604e-05	2
IMPDH2	0.00038309	0.00195039	2
IMPAD1	0	0.000197336	2
IMP4	0	7.56615e-05	2
ILVBL	0	8.57667e-05	2
ILKAP	0.000129859	0	2
ILF2	0.000489174	0.000696634	2
IL4I1	0	0.000128968	2
IKBKG	0.000176351	0	2
IGL	0	0.000872198	2
IDI1	0	0.000159536	2
IDH3G	0	9.84299e-05	2
IDH2	0.000892882	0.000553611	2
IARS2	0	0.000220134	2
IARS	0.000223631	0.000667405	2
HYOU1	0.000234813	0.000567587	2
HSPB1	0.000142823	0	2
HSPA9	0.00129109	0.0025688	2
HSPA8	0.00362139	0.00799438	2
HSPA5	0.00184491	0.00380191	2
HSPA4	0.000514726	0.000960117	2
HSPA2	0	0.00198192	2
HSPA1A	0.00143983	0.00230018	2
HSPA14	0	9.06604e-05	2
HSP90B3P	0	0.000179556	2
HSP90B2P	0.00172053	0.00315206	2
HSP90AB1	0.00262172	0.0104226	2
Hs.78771	0.00496111	0.00577955	2
Hs.700596	7.60507e-05	0.000110067	2
Hs.700581	0.000241289	0.000491141	2
Hs.699403	9.24965e-05	0.000161808	2
Hs.699221	0.00376502	0.00558531	2
Hs.696154	0.000207287	0.000394163	2
HPRT1	0	0.000252408	2
HOOK3	0.00020432	0	2
HNRPUL1	0.000589069	0.000337765	2
HNRPLL	0	0.000151164	2
HNRPK	0.00356553	0	2
HNRPH2	0.000637518	0	2
HNRPH1	0.00105508	0.00146683	2
HNRPF	0.00144661	0.00219003	2
HNRPA3	0.00190028	0.0012338	2
HNRNPR	0.00100946	0	2
HMOX2	0.000204495	0.000132328	2
HMGN2	0.000411693	0	2
HMGCS1	0	0.00011002	2
HMGB2	0.00247512	0.000804078	2
HMG1L1	0.00640559	0.00164401	2
HK2	0	0.000196754	2
HIST2H2BF	0.0095385	0.00413724	2
HIST2H2BE	0.00899079	0.00380284	2
HIST1H4A	0.014851	0.00809205	2
HIST1H2BM	0.00945438	0.00413724	2
HIST1H2BL	0	0.00350112	2
HIST1H2BK	0.00987677	0.00451298	2
HIST1H2BJ	0.00911369	0.00405093	2
HIST1H2BH	0.0095385	0.00413724	2
HIST1H2BD	0.00945438	0.00413724	2
HIST1H2BB	0.0089698	0.00380284	2
HIST1H2AG	0.0195014	0.0126013	2
HIST1H2AC	0.0186908	0.0122773	2
HIST1H2AA	0.0199763	0	2
HIST1H1T	0.00264375	0	2
HIST1H1E	0.00985537	0.00350041	2
HIST1H1D	0.00890162	0.00299531	2
HIST1H1C	0.00984855	0.00302181	2
HIST1H1B	0.00316474	0.00149638	2
HIRIP3	0	0.00011801	2
HEXB	0.000198389	0	2
HDHD3	0.000102536	0	2
HDGFRP3	0.00019426	0	2
HDAC1	0.000150775	0	2
HCLS1	0.00185958	0.000933298	2
HBXIP	0.000149668	0	2
HBB	0.000464967	0.000567398	2
HBA1	0.000662914	0.00092836	2
HAT1	0	0.000132328	2
HAGH	0.000111884	0	2
HADHA	0.000838934	0.000567025	2
H2AFZ	0.00998336	0.00523389	2
H1FX	0.000951108	0.000219977	2
GZMM	0.000333319	0	2
GZMK	0.000229345	0	2
GZMH	0.000321017	0	2
GUSB	0.000145319	0	2
GTPBP1	0	9.12309e-05	2
GTF2F1	0	9.12309e-05	2
GSTP1	0.00091303	0	2
GSPT1	0.000178815	0.000561507	2
GSDMDC1	0.000153433	0	2
GRAP2	0.000257031	0	2
GPX1	0.000336804	0.00020799	2
GPSN2	0.000130522	0	2
GPS1	0	9.06604e-05	2
GPI	0.000932545	0.00188194	2
GP5	0.000193524	0	2
GOT1	0.000125509	0.000299728	2
GORASP2	0.000174271	0.000111473	2
GOLPH3	0	0.000117472	2
GNPDA1	0.000122848	0.000237195	2
GNL2	0	9.46563e-05	2
GNAQ	0.000139839	0	2
GNAI2	0.00124649	0	2
GMPS	0.000266178	0.000655727	2
GMIP	0.000223972	9.44974e-05	2
GMFG	0.000433572	0.000160939	2
GLUD1	0.00115425	0.000694938	2
GLS	0.000358257	0.000648878	2
GLRX3	7.60507e-05	0.000256095	2
GLRX	0.00131818	0.0005693	2
GLOD4	0.000575787	0.000210284	2
GLG1	0.000123927	0	2
GIMAP7	0.000165042	0	2
GIMAP4	0.0010787	0.000377657	2
GIMAP1	0.000525179	0.000221736	2
GFM1	0	0.000146375	2
GEMIN4	0	0.000113492	2
GDI2	0.00161165	0	2
GCN1L1	0.000335004	0.000872501	2
GBP2	0.00025742	0.000527006	2
GBP1	0.000695705	0.000441895	2
GBAS	0	9.06604e-05	2
GBA	0	0.000143967	2
GAPVD1	0	0.00011801	2
GALT	0.00013693	0	2
GALK1	0	7.56615e-05	2
GAK	0.000173548	0	2
G3BP1	0.000552457	0.00145271	2
FYN	0	0.000132487	2
FYB	0.000719589	0.000132328	2
FXYD8	0.000226596	0.000132685	2
FXR2	0.000123739	0	2
FXR1	0.000146363	0	2
FTSJ3	0.000133444	0.000214435	2
FTH1	0	0.000401607	2
FRAP1	7.60507e-05	0	2
FOXP1	0	0.000136846	2
FNIP1	0.000106523	0	2
FMNL1	0.000618552	0.00021453	2
FLYWCH2	0.000113446	0	2
FLOT2	0.000177542	0	2
FLOT1	0	0.000132328	2
FLJ21438	0	0.000138512	2
FLJ20254	0	9.12309e-05	2
FKBP4	0.000195947	0.00100697	2
FHOD1	0.000122077	0	2
FGB	0.000303471	7.56615e-05	2
FEN1	0.000155783	0.000371799	2
FDPS	0	0.000229173	2
FBXL11	0.000138184	0	2
FBP1	0.000166612	0	2
FASN	0.000154328	0	2
FAM98A	0	0.000151481	2
FAM49B	0.000492551	0.000305539	2
FAM21A	0.000204557	0.000104494	2
FAM107B	0.000121675	0	2
F13A1	0.000302112	9.61463e-05	2
EXOSC5	0	7.56615e-05	2
EXOSC10	0.000118982	0	2
EVL	0.000690315	0.000265592	2
ETF1	0	0.000261818	2
ERAP2	0.000116625	0	2
ERAP1	0.000189652	0	2
EPS15L1	9.57668e-05	0	2
EPRS	0.000632838	0.0015138	2
EPHX2	0.000257317	0	2
ENO2	0.00595281	0.0154611	2
ENO1	0.0130381	0.0316467	2
ELF1	0.000194649	0	2
ELAC2	0.000123076	0	2
EIF6	0.000112607	0.000341174	2
EIF5B	0.000195593	0.000681698	2
EIF4H	0.000338646	0.000546405	2
EIF4G2	0.000104421	0.000257426	2
EIF4E	0	9.44974e-05	2
EIF4A3	0.000318658	0.000563648	2
EIF4A1	0.00045994	0.00139137	2
EIF3M	0	0.000155682	2
EIF3K	0	0.000133818	2
EIF3J	0	0.000182462	2
EIF3I	0.000194139	0.000375897	2
EIF3H	0.000120896	0.00034505	2
EIF3F	0.000210585	0.000326611	2
EIF3E	9.604e-05	0.000227841	2
EIF2S3	0.000230346	0.000633173	2
EIF1B	0	0.000151323	2
EHD4	0	0.00017	2
EHD1	0.00109845	0.000333651	2
EFTUD2	0.000507355	0.000733989	2
EFHD2	0.000489714	0	2
EEF2	0.00426787	0.00714762	2
EEF1E1	0	0.000184851	2
EEF1D	0.000211707	0	2
EEF1B2	0.000233378	0.000385014	2
EEF1A2	0.00173574	0.00496131	2
EDC3	0	0.000138433	2
EDARADD	0	0.00130786	2
ECHS1	0.000452835	0.000375532	2
DYNLL1	0	0.000188995	2
DUT	0	0.000392688	2
DTX3L	0.000156514	0	2
DSP	0.000539411	0.000370229	2
DPYSL2	0.000247221	0	2
DPYD	0.000150225	0	2
DOK2	0.000143676	0	2
DOCK9	9.76304e-05	0	2
DOCK5	0	0.000166322	2
DOCK2	0.000426598	0.000229315	2
DOCK11	0.000428215	0.000141672	2
DNAJC9	0.000286686	0.000174249	2
DNAJC7	0	0.000227619	2
DNAJA2	0	0.000341349	2
DNAJA1	0.000158568	0.000638865	2
DKFZp686D0972	0.00516334	0.00223423	2
DKFZP434B0335	8.95888e-05	0	2
DIMT1L	0	0.000222841	2
DHX38	0.000142196	0	2
DHFR	0	8.57667e-05	2
DES	0.00100709	0	2
DENR	0.000145319	0	2
DEK	0.00079266	0.000439904	2
DEF6	0.000161651	0	2
DECR1	0.000266722	0.000174408	2
DDX56	0	0.000151323	2
DDX52	0	0.000110067	2
DDX50	0	0.000213103	2
DDX5	0.000627044	0.00123887	2
DDX46	0.000148965	0	2
DDX3Y	0.000250921	0.000896107	2
DDX3X	0.000488001	0.00114327	2
DDX19A	0	9.61463e-05	2
DDX18	0.000244961	0.000561499	2
DDAH2	0.000161907	0	2
DCTN2	0.000222182	0.000136577	2
DCPS	0.000507445	0.000214594	2
DCP1A	0	0.00012922	2
DBR1	0	9.12309e-05	2
DARS	0.000212795	0.00047963	2
DAP3	0	9.44974e-05	2
DAK	0.000174841	0	2
CYFIP1	0.000178093	0	2
CYC1	0.000158794	0.000233287	2
CXorf9	0.000492678	0.000212318	2
CWF19L2	7.60507e-05	0	2
CUGBP2	0.000276646	0.000187877	2
CTSW	0.000185765	0	2
CTSD	0.000393646	0.000108704	2
CTPS	0	0.000250648	2
CSTF1	0	0.000142182	2
CSTB	0.00088839	0.00053338	2
CSRP1	0.00021684	0	2
CSNK2A2	0.000113472	0	2
CRTC3	0.000774701	0.00137226	2
CROP	0	0.000226826	2
CRLF3	0.000560296	0.000290176	2
CRKL	0.000492197	0.000238796	2
CPSF2	9.24965e-05	0	2
CPNE1	0.000178093	0	2
COX5B	0.000422194	0.000182494	2
COX5A	0.000822008	0.000427269	2
CORO7	0.000722543	0.000430947	2
COPS5	7.93211e-05	0	2
COPS4	0.000276762	0.00035698	2
COPG	0.000319489	0.000456412	2
COPB1	0.00025132	0.000457164	2
CNPY3	7.60507e-05	0	2
CNDP2	0	0.000388402	2
CNBP	0.000157438	0	2
CLPX	0	0.00011801	2
CLNS1A	0	0.000136694	2
CLN5	0.00141424	0.00173124	2
CLIC3	0.000175659	0	2
CLIC1	0.0013509	0.000857716	2
CISD2	0	9.12309e-05	2
CISD1	0.000113446	0	2
CIRH1A	0	0.000113333	2
CIAPIN1	0.000111168	0.000173663	2
CHMP7	0.000131333	0	2
CHMP5	0	9.12309e-05	2
CGGBP1	8.16535e-05	0	2
CFL1	0.0155246	0.00951592	2
CFDP1	0	9.06604e-05	2
CETN2	0.000151873	0	2
CENTG1	9.604e-05	0	2
CENTB2	0.000172527	0	2
CENPB	0	0.000106548	2
CEBPZ	0	0.000111262	2
CDKN1B	0.000109302	0	2
CDC27	0	7.56615e-05	2
CD69	0	7.56615e-05	2
CD5	0.000352796	0.000168899	2
CD3E	0.000325861	0.000151164	2
CCT7	0.000700183	0.00168869	2
CCT6B	0	0.000167104	2
CCT6A	0.000797083	0.00223438	2
CCT5	0.00067902	0.00165661	2
CCT4	0.00040592	0.000891915	2
CCT2	0.000934132	0.0025243	2
CCDC86	0	0.000136467	2
CCDC72	0.000518081	7.56615e-05	2
CCDC58	0	0.000117155	2
CBX5	0.000430635	0	2
CBR3	0.000377239	0	2
CAT	0.000376268	0.00019686	2
CARHSP1	0.000171811	0	2
CAPZA2	0.000395917	0.000205239	2
CAPZA1	0.00134263	0.000774396	2
CAPN2	0.00100199	0.000341753	2
CAPN1	0.000739391	0.000375453	2
CAPG	0.000227387	0	2
CAMK4	0.00014674	0	2
CAD	0.000265488	0.000913796	2
CAB39	0	8.6147e-05	2
C9orf78	0.000125388	0	2
C9orf142	0.000427724	0	2
C7orf54	0.000552974	0.000994428	2
C7orf27	0	7.56615e-05	2
C6orf108	0.000168426	0.000119438	2
C3orf28	0.00016403	0	2
C2orf49	0	0.000116663	2
C21orf33	0.000460442	0.000320578	2
C21orf15	0	0.000132487	2
C20orf116	9.604e-05	0	2
C1orf38	0.000163234	0	2
C1orf25	0	9.44974e-05	2
C19orf62	0	7.56615e-05	2
C19orf43	0	0.000136846	2
C14orf166	0.000481679	0.000282954	2
C14orf156	0.000111884	0.000256015	2
C14orf124	0.000142586	0	2
C13orf8	7.60507e-05	0	2
C11orf54	0.00012248	0	2
C10orf25	0.000176849	0	2
C10orf139	0.000117976	0	2
BYSL	0	9.09781e-05	2
BXDC2	0	0.000192431	2
BXDC1	0	0.000110881	2
BTF3	0.000360254	0.000778716	2
BRPF1	0.000648703	0.000421431	2
BOP1	0	0.000206491	2
BMS1	0	0.000210542	2
BLVRA	9.24965e-05	0.000113492	2
BCL2	0.000134383	0	2
BCKDHB	0.000123076	0	2
BCAT2	0	9.46563e-05	2
BCAS3	0.000688963	0.00104427	2
BCAS2	0	0.000121261	2
BAT2D1	0.000102536	0	2
ATP5L	0.000133041	0.00020665	2
ATP5F1	0.000210058	0	2
ATP5D	0	0.000132487	2
ATP5C1	9.63377e-05	0.000320825	2
ATP5B	0.00292749	0.00373413	2
ATP5A1	0.00240325	0.00273401	2
ATP1A1	0.000300725	0.000874664	2
ATIC	0.00103552	0.00181183	2
ATG5	9.604e-05	0	2
ATAD2	0	9.44974e-05	2
ASNS	0	0.000367668	2
ASNA1	0.000116625	0	2
ASMTL	0	7.56615e-05	2
ASCC3	7.93211e-05	0	2
ARPC5L	0.000390906	0.000229378	2
ARPC5	0	0.000144537	2
ARPC3	0.000765935	0.000346448	2
ARPC1B	0.00101704	0.000570552	2
ARMET	0.000185927	0.000380915	2
ARL6IP5	0.000263602	0.000123346	2
ARID1A	0.000110641	0	2
ARHGEF6	0.000126348	0	2
ARHGEF18	0.00028791	0	2
ARHGDIB	0.00343384	0.000914161	2
ARHGAP17	0.000228152	0.000123925	2
ARFGEF1	0	0.000128903	2
ARFGAP1	0.000125751	0	2
ARF4	0	0.000184286	2
ARF3	0.000232771	0.000447542	2
ARF1	0.000260897	0.000415139	2
APOOL	0.000116625	0	2
APOA1BP	0.000196654	9.46563e-05	2
API5	0.00023477	0.000349036	2
APEX1	0.00112024	0.000756955	2
APBB1IP	0.00018549	0	2
AP3D1	0	0.000139706	2
AP1G1	0	7.56615e-05	2
ANXA5	0.00106832	0.000542551	2
ANXA11	0.000706263	0.000472503	2
ANXA10	0.000211333	0.000137323	2
ANXA1	0.00497717	0.0021682	2
ANKZF1	0	0.000161322	2
ANKRD44	0.000163522	0	2
ALDOC	0.00135036	0.00192739	2
ALDOA	0.00625149	0.00997122	2
ALDH9A1	0.000507357	0.000229521	2
ALDH6A1	0.000111168	0	2
AKR7A2	0.000290782	0.000113651	2
AK3L1	0	0.000151164	2
AK3	0.000184145	9.46563e-05	2
AHSA1	0.000133811	0.000278998	2
AGA	0.000103581	0	2
AFP	0	0.000447248	2
AFG3L2	0	0.000113651	2
ADPGK	0	9.88102e-05	2
ADNP	0.000111168	0	2
ACTR3	0.00181351	0.00128354	2
ACTN4	0.00306318	0.00194205	2
ACTN1	0.00307773	0.00170849	2
ACTG1	0.0401674	0.0297622	2
ACTB	0.0480573	0.0297622	2
ACTA1	0.0166917	0.0111076	2
ACSF3	0.000114076	0	2
ACOT1	0.000134383	0	2
ACO2	0.00122891	0.000862797	2
ACAT2	0.00032271	0.000646848	2
ACADS	0.000184993	0	2
AAK1	0.000135181	0	2
AAAS	0	0.000173663	2
A2M	0	0.000116663	2
2'-PDE	0	0.000151323	2
ZZEF1	0.00011921	0	1
ZYX	0.00136789	0.000430804	1
ZCCHC8	0	9.44974e-05	1
YWHAZ	0.00501345	0.00324804	1
YTHDC2	0	7.56615e-05	1
YARS	0.000351694	0.000867	1
XTP3TPA	0	0.000110067	1
XPO7	0	0.000111367	1
XPO5	0	0.000182081	1
XPC	0.000112213	0	1
WDR82	0.000108942	0	1
WDR74	0	0.000100522	1
WDR36	0	0.000123188	1
WDR3	0	0.00017	1
WDR12	0	0.000121092	1
WASF4	0.000306923	0.000149251	1
WAS	0.000574269	0.000271118	1
VPS4B	0.000381019	0.000202741	1
VIM	0.0176036	0.00609401	1
VDAC1	0.000392278	0.000870574	1
VBP1	7.60507e-05	0.000113492	1
VAV1	0.000247236	0.000147963	1
VAT1	0.000119532	0	1
VARS	0.000427585	0.000751065	1
USP39	0.000136018	0	1
USP10	0	0.000132328	1
USO1	0.00016048	0	1
UNC84B	0.0019225	0.000456871	1
UMPS	0	9.46563e-05	1
UHRF1	0	0.000222523	1
UFC1	0.000155963	0.000113492	1
UBLCP1	0.000311926	7.56615e-05	1
UBE2V2	0.000330921	0	1
UBE2L3	0.000808496	0.000582841	1
UBAP2	0	9.15486e-05	1
UBA1	0.00355372	0.00258967	1
TYMS	0	0.000151164	1
TXNL1	0	0.00020523	1
TXNDC17	7.60507e-05	0	1
TXNDC13	0.000284829	0	1
TXNDC12	0	7.56615e-05	1
TUBG1	8.16535e-05	0.000189313	1
TUBB6	0.00206364	0	1
TUBB2C	0.00491703	0.00747588	1
TUBB2B	0.0043914	0.0068611	1
TUBB	0.00559537	0.00905271	1
TUBA8	0.0020841	0.00284473	1
TUBA4A	0.00365136	0.00480041	1
TUBA1C	0.00332693	0.00509802	1
TUBA1A	0.00318322	0.00467059	1
TTLL3	0.000648703	0.000421431	1
TTC1	0.000148537	0.000280599	1
TSR1	0	0.000163214	1
TSC22D4	0.000134383	0	1
TRRAP	0.000123739	0	1
TRIP6	0	9.46563e-05	1
TRIM28	0.000633006	0	1
TRIM21	7.60507e-05	0	1
TRAT1	9.24965e-05	0	1
TRAP1	0	0.000256078	1
TRAF1	0	0.000132487	1
TPP2	0.000259835	0	1
TPP1	0.000472799	0.000187655	1
TPM4	0.0014485	0.000781722	1
TPM1	0.000803692	0	1
TOMM70A	0.000195823	0.000407616	1
TOMM34	0	0.000132828	1
TOM1	0.000128658	0	1
TNPO1	0.00024735	0.000385236	1
TNFAIP3	0	0.000165006	1
TMSB10	0.0005918	0.000159385	1
TMPO	0.00343753	0.000977924	1
TMOD3	0.000461923	0.000255873	1
TMEM43	0.000338004	0.000204776	1
TMEM33	0	0.000110067	1
TMEM189	0.000291448	0	1
TMEM109	0	0.000110067	1
TMED10	0.000149008	0.000244849	1
TM9SF3	0	7.56615e-05	1
TKT	0.00238172	0.0016411	1
TK1	0	0.000174518	1
TIMM44	0	9.12309e-05	1
TIMM13	0.000112804	0	1
TIA1	0.000125388	0	1
THYN1	0.000193857	0	1
THOC3	0	9.09781e-05	1
THBS1	0.000791837	0.000237416	1
THADA	0	9.15486e-05	1
TFRC	0	0.000271323	1
TF	0	0.000284682	1
TEX10	0	0.000131684	1
TERF2IP	7.93211e-05	0	1
TCEB1	0	9.87043e-05	1
TBL3	0	0.000253836	1
TBC1D10C	0.000182408	0	1
TATDN1	0	7.56615e-05	1
TARS	0.000157578	0.000605212	1
TARDBP	0.000442012	0.000289874	1
TAOK3	0.000142196	0	1
TALDO1	0.000978127	0.000432311	1
TACC3	0	9.12309e-05	1
SUPT16H	0.000227729	0.000468602	1
SUMO3	0.000185609	0	1
SUCLG1	0.000371862	0.000204988	1
SUB1	0.00074217	0.000474002	1
STXBP3	7.60507e-05	0	1
STRAP	0.000113138	0.000269405	1
STOML2	0.000186724	0.000417272	1
STK4	0	0.000346088	1
STK3	0	9.46563e-05	1
STIP1	0.00130927	0.00187723	1
STIM1	0.000200054	0	1
STAT5B	0.000232814	0	1
SSRP1	0.000190023	0.000294005	1
SRPRB	7.93211e-05	0.000113492	1
SRP68	0	0.00020799	1
SRP54	0	0.00016132	1
SRM	0	0.00021828	1
SRI	0.000300086	0.000184745	1
SQRDL	0.000562346	0.000292086	1
SPN	0.000185609	0	1
SP100	0.000483018	0	1
SOD1	0.00231341	0.00123139	1
SNX9	0	0.00020841	1
SNX2	0	9.44974e-05	1
SNW1	0.000118982	0	1
SNRPG	7.60507e-05	0	1
SNRPF	0	0.000141778	1
SNRPE	0	0.000138274	1
SNRPC	0	0.000136846	1
SNRP70	0	0.000251292	1
SNORD53	0	0.000159687	1
SNORD115-11	0.000268366	0.000411826	1
SNORA5A	0	0.00017388	1
SNORA20	0.00072576	0.00143479	1
SMC3	0.000372146	0.000171322	1
SMC1A	9.24965e-05	0	1
SLFN5	0.000656885	0.000166998	1
SLCO5A1	8.95888e-05	0	1
SLC9A3R1	0.00100073	0.000341816	1
SLC2A3	0	0.000113333	1
SLC25A6	0.000257717	0.000827412	1
SLC25A5	0.000411585	0.000919583	1
SLC25A22	0	0.000123756	1
SLC1A5	0	0.000100602	1
SIT1	0.000113354	0	1
SIPA1	0.000228144	9.87043e-05	1
SHMT2	0	0.00171088	1
SHMT1	0	0.000109973	1
SH3BP1	0.000351277	0.000109496	1
SH3BGRL3	0	0.000427329	1
SH3BGRL	0.000470403	0.000132828	1
SGTA	0	0.000217217	1
SGSH	0.000223972	0	1
SGPL1	0	0.000117472	1
SFXN1	0.000178862	0.000407933	1
SFRS4	0.000123739	0	1
SF3B5	0	9.46563e-05	1
SF3B3	0.000311168	0.000519792	1
SF3B2	0.000352536	0	1
SF3A2	0	0.000192007	1
SF3A1	0.000621566	0	1
SERPINH1	0	9.44974e-05	1
SERPINC1	0	9.15486e-05	1
SERPINB9	0.000815669	0.000455103	1
SERPINB1	0.000914712	0.000503081	1
SEPT2	0.000877089	0.000383333	1
SEPT16	0.000151873	0.000100522	1
SEC61A1	0	0.00019701	1
SEC31A	0.000210892	0.000159821	1
SEC24B	0	7.56615e-05	1
SEC23B	0	0.000209966	1
SEC22B	0.00038157	0.000155572	1
SEBOX	0	9.87043e-05	1
SDPR	0.000166174	0	1
SDF2L1	0	8.57667e-05	1
SDCBP	0	0.000131684	1
SCYE1	0.000197687	0.000278839	1
SCRN1	0.000170208	0	1
SCAMP2	0.000107945	0	1
SCAF1	0	0.000106548	1
SART3	0.00037536	0.000197232	1
SAR1B	0	0.000106548	1
SAPS1	0.00027187	0.000191627	1
SAMM50	7.93211e-05	0	1
SAMHD1	0.00344231	0.00131727	1
SAMD9	0.000112213	0	1
SAFB	0.000360516	0.000208148	1
S100A9	0.000735525	0	1
S100A8	0.00026423	0	1
S100A4	0.000928594	0.000387448	1
S100A10	0.000157863	0	1
RUVBL2	0.000178784	0.000343513	1
RUVBL1	0.000249714	0.000424676	1
RTCD1	8.95888e-05	0.000189154	1
RSL1D1	0.000235648	0.000683141	1
RRP9	0	0.000163976	1
RRM1	0	0.000142325	1
RPS8	0.000688188	0	1
RPS7	0.00103429	0.00209888	1
RPS6KA5	0.000132748	0	1
RPS6KA3	0.000228339	0	1
RPS6	0.00101632	0.00191478	1
RPS4Y2	0	0.000801517	1
RPS4Y1	0	0.00118633	1
RPS4X	0.001142	0.00199622	1
RPS3A	0.00091379	0.00149495	1
RPS3	0.000918901	0.00131292	1
RPS27A	0.0016293	0.00091619	1
RPS24	0.000395339	0.00066601	1
RPS21	0.000159386	0.000201124	1
RPS20	0.000333891	0.000688732	1
RPS2	0.000910702	0.00141462	1
RPS16	0.000522065	0.000700494	1
RPS15A	0.000186468	0.000698076	1
RPS13	0.000403194	0.000596055	1
RPS11	0.000554474	0.000886025	1
RPS10	0.000772857	0.00144713	1
RPN2	0	0.000349069	1
RPN1	0.000819453	0.00121033	1
RPLP2	0.000804817	0.00114983	1
RPLP0	0.000969838	0.00166927	1
RPL9	0.00031652	0.000946205	1
RPL8	0.000766185	0.00147434	1
RPL7	0.000916745	0.00136626	1
RPL4	0.00109101	0.00171661	1
RPL37A	0	0.000175946	1
RPL36A	0	0.000298103	1
RPL35A	0.000227664	0.000405982	1
RPL35	0.000162809	0	1
RPL34	0	0.000166448	1
RPL32	0.000283075	0.000471877	1
RPL31	0.000564015	0.000968076	1
RPL30	0.000180083	0.000557155	1
RPL27A	0.000582503	0.000749091	1
RPL26L1	0.000277624	0	1
RPL23AP2	0.000601677	0	1
RPL18A	0.000214514	0.000551869	1
RPL18	0.000275081	0.00038335	1
RPL17	0.000646176	0.00120005	1
RPL13A	0	0.000228871	1
RPL12	0.000851422	0.00113097	1
RPL10A	0.000512291	0.00101732	1
RPIA	0	0.000226651	1
RPA1	0.00032091	0.000166428	1
ROCK2	8.16535e-05	0	1
RNF20	0	9.09781e-05	1
RNASET2	0.000181089	0	1
RLTPR	7.60507e-05	0.000174366	1
RIPK1	7.60507e-05	0	1
RHOG	0.000376016	0.000275089	1
RG9MTD1	0	0.000149145	1
RFC5	0	0.000113492	1
RFC4	0	0.000136879	1
REXO4	0	7.56615e-05	1
RELA	0.00012139	0	1
REL	0	0.000108704	1
RCSD1	0.000268479	0.000113333	1
RCL1	0	9.06604e-05	1
RBM28	0	0.000143967	1
RBM25	0	0.000155682	1
RBM16	0.000131281	0	1
RASSF2	0.000118982	0	1
RASGRP2	0.000219752	0	1
RASA2	0.000179178	0	1
RAP1GDS1	0.000148045	0.000219818	1
RAP1A	0	0.000751317	1
RANBP6	0	9.15486e-05	1
RANBP1	0.000337198	0.000614639	1
RAN	0.00113924	0.0016887	1
RALA	0.000108942	0	1
RAD50	0.000192841	0	1
RAD21	0.000162782	0	1
RAB8B	0.000102536	0	1
RAB7A	0.000227414	0.000519436	1
RAB27A	0	0.000117155	1
RAB21	0.000104421	0	1
RAB1B	0.000293666	0.000171533	1
RAB18	0	0.00017	1
RAB10	0.000106601	0	1
QRICH1	9.24965e-05	0.00012341	1
PZP	0	0.000116663	1
PYCR2	0	0.000132169	1
PURA	0.000327823	0.000111367	1
PTRH2	0	0.000129115	1
PTPRCAP	0.000471171	0.00018959	1
PTPN1	0	0.000113651	1
PTPLAD1	0	9.09781e-05	1
PTGES3	0.000432348	0.000740069	1
PTGES2	0.000108094	0	1
PSMD6	0.000159386	0.000275232	1
PSMD2	0.000442529	0.000911965	1
PSMD13	0	0.000132646	1
PSMD12	0	0.000159259	1
PSMD11	0.000126199	0.000337781	1
PSMD1	0.000330195	0.000696396	1
PSMC4	0.000380046	0.00079829	1
PSMC3	0.000330908	0.000817626	1
PSMC2	0.00034698	0.000517731	1
PSMC1	0.000205083	0.00041762	1
PSMB7	0	0.000297381	1
PSMB4	0.000159482	0.00021629	1
PSMB2	0.000272633	0.000468794	1
PSMA6	0.00029003	0.00046846	1
PSMA4	0.000151873	0.000265735	1
PRPSAP2	0.000284335	0.000168962	1
PRPF8	0.000566053	0.000856875	1
PRPF4B	0.000142219	0	1
PRO0628	0.000107004	0.000240572	1
PRMT5	0	0.000170658	1
PRMT1	0	0.000248453	1
PRKDC	0	0.00142635	1
PRKCA	0.000148965	0	1
PRF1	0.00105403	0.00029372	1
PRDX3	0.000338629	0.000577339	1
PRDX1	0.00133737	0.00203611	1
PRCP	0.000199621	0	1
PQBP1	9.57668e-05	0	1
PPWD1	0.00012701	0	1
PPP6C	0	9.06604e-05	1
PPP5C	0	9.06604e-05	1
PPP2CB	0.000232699	0	1
PPP1R8	0.000140628	8.57667e-05	1
PPP1R14B	0	0.000159821	1
PPP1R10	0	9.12309e-05	1
PPP1CB	0.000454061	0	1
PPP1CA	0	0.000606276	1
PPOX	0.000103087	0	1
PPM1F	0.00021684	0	1
PPIL1	0	7.56615e-05	1
PPIF	0.000117968	0.000327538	1
PPID	0	0.000210828	1
PPIA	0.00668715	0.00410648	1
PPBP	0.000594759	0.000126557	1
PPAT	0	0.000109496	1
PPA2	0.000456023	0	1
PPA1	0.000242825	0.000786406	1
POP1	0	9.87043e-05	1
POLR2G	0	0.000113492	1
POLR2E	0.000113472	0	1
POLR1A	0	0.000115987	1
POLD1	0	0.000149145	1
POLA2	0	7.56615e-05	1
PNPO	0.000130522	0.000213095	1
PNO1	0	0.000199206	1
PNKP	0	0.000147963	1
PLS1	0.000294375	0	1
PLRG1	0	0.000161703	1
PLG	0	7.56615e-05	1
PLEKHG1	0	0.000132328	1
PDCD4	0.000364584	0.000109021	1
PAF1	0	9.12309e-05	1
OGDH	0.000738706	0.000445287	1
NXF1	0.000106601	0	1
NT5DC1	0	0.000110067	1
NSUN5	0	9.46563e-05	1
NOSIP	0.000195004	0	1
NKTR	0.000108942	0	1
NDUFV3	0.000114076	0	1
NCOA5	0.000134383	0.000217545	1
MX2	0.000143318	0	1
MRPL27	0	9.15486e-05	1
MAPRE2	0.000207211	9.12309e-05	1
MAP1S	7.93211e-05	0	1
MAN2B1	0	0.000147073	1
LRRC59	0.000113446	0.000214292	1
ITGB3	0.000590371	0.000229378	1
IFI16	0.000411834	0	1
IDS	0.000148452	0	1
IDH1	0	8.6147e-05	1
HSPBP1	0	0.00017	1
HSD17B10	0.000679253	0	1
HMHA1	0.00081163	0.000286212	1
HLA-F	0.000969817	0	1
HIBADH	0.000296352	0.000155682	1
GRWD1	0	0.000109496	1
GBP3	0.000505246	0	1
FKBP11	7.93211e-05	0.000110067	1
FAM129A	0.000162217	0	1
FABP5	0	0.000318469	1
F11R	0.000171232	0	1
ENO3	0	0.0140219	1
EMG1	0	0.000136588	1
EIF5	0	0.000166786	1
EIF1AX	0	0.000184851	1
EIF1	0	0.000151323	1
EEF1A1	0.0046208	0.015504	1
EDC4	7.93211e-05	0	1
DPP7	0.000176859	0	1
DHX30	0	0.000136482	1
DDX54	0	0.00016721	1
DDX20	0	0.000161808	1
CTSC	0.000179531	0	1
CTCF	0.000229793	0	1
CSK	0.00041518	0.000244464	1
COX6B1	0.000432516	0.000181924	1
COX4I1	0.000269133	0.000189154	1
COASY	0	9.8324e-05	1
CHD5	0.00017293	0	1
CFL2	0.00671784	0	1
CENTB1	0.000380147	0.000191648	1
CDC42	0.00103466	0.000561793	1
CARD8	0.000123739	0	1
CAPNS1	0.000245407	7.56615e-05	1
CALR	0.00175885	0.00315634	1
CALM1	0.000596181	0.000267209	1
C20orf67	0.000102536	0	1
C1orf58	0.000134383	0	1
C14orf49	0.000113472	0	1
BCLAF1	0.000291562	0	1
ASH2L	0	0.000136846	1
APEH	0.000166618	0	1
ANXA4	0.000223942	0.000151323	1
ANKFY1	0.000114076	7.56615e-05	1
ADRBK1	0.000157375	0	1
ADH5	0.00030553	9.06604e-05	1
ACO1	0.000108942	0	1
ACADSB	9.57668e-05	0.000109021	1
AARSD1	0	0.000201298	1

## Sheet: 0vs48 AS+CE Proscripts T cells
Proscript	SC 0hr	SC 48hr	# of isoforms	NCBI Link	Gene Annotation	Affymetrix TCluster ID	Number Of Expressed Probe Sets	Number Of Expressed Probes	Max. Fold Change in Total Gene Expression (raw)	Alt Splicing Annotation	Diff Gene Expression corrected with Benjamini and Hochberg False Discovery Rate (FDR)	Alt. Exon Usage corrected with Benjamini and Hochberg False Discovery Rate (FDR)	Group Control Median Log Expression	Group Activated_48 Median Log Expression	Group Control Expressed p-value	Group Activated_48 Expressed p-value	Splicing Artifact Score
ABI1	0.000166899	0	12	NM_001012751	abl-interactor 1	3282016	16	63	1.61		0.038437	1.30488e-08	5.96083	6.42854	2.51188e-41	3.26467e-53	11.8862
KLC1	0	0.000129538	10	NM_182923	kinesin light chain 1	3553872	19	75	1.31		0.357588	1.03138e-05	5.25074	5.48362	9.86504e-27	1.14728e-31	4.93443
ERBB2IP	0.000188657	7.56615e-05	8	NM_018695	erbb2 interacting protein	2812435	23	91	1.11		1	8.97204e-05	5.17283	5.24357	1.10327e-36	1.7923e-36	0.210728
ATP2B4	7.60507e-05	0	8	NM_001001396	ATPase Ca++ transporting plasma membrane 4	2375795	10	40	1.41		0.0115096	0.000204547	4.62991	4.98751	1.94309e-07	5.61645e-11	3.53903
PML	0.000236944	0	7	NM_033240	promyelocytic leukemia	3601387	15	60	1.31		0.00990994	1.27664e-06	4.67885	4.9296	6.2329e-11	9.15031e-16	4.83325
IMPDH1	0	0.00013441	7	NM_000883	IMP (inosine monophosphate) dehydrogenase 1	3071700	11	44	1.11		0.233138	0.000399426	5.07657	5.18648	1.23602e-15	1.01292e-16	1.08645
FLNB	0.00103081	0.00029383	6	NM_001457	filamin B beta (actin binding protein 278)	2625907	43	172	1.21	Confirmed	0.485554	1.77736e-10	4.90495	5.0738	2.07868e-43	1.68134e-50	7.09213
SCYL1	0.000108942	0	6	NM_001048218	SCY1-like 1 (S. cerevisiae)	3335267	19	76	1.31	CDS, confirmed	0.0169798	5.92212e-12	4.82682	5.09319	2.02506e-15	1.55974e-19	4.11339
CAMK2G	0.000130972	0	6	NM_172171	calcium/calmodulin-dependent protein kinase (CaM kinase) II gamma	3294854	23	91	-1.31	CDS, confirmed	0.0210087	3.76805e-07	5.16638	4.919	4.42156e-29	3.19349e-22	6.85869
EP400	0.000134383	0	6	NM_015409	E1A binding protein p400	3438617	41	164	1.11		0.816088	8.74881e-05	4.81077	4.89119	3.91995e-37	4.34238e-41	3.95555
SAPS3	0	9.8324e-05	6	NM_018312	SAPS domain family member 3	3337618	27	108	1.31		0.143357	0.000105101	5.42258	5.71853	2.16107e-48	3.1833e-60	11.8318
CALD1	0.000163085	0	5	NM_033138	caldesmon 1	3025545	12	48	1.41	CDS, confirmed	0.00138527	1.9963e-14	4.13326	4.49629	6.32856e-06	2.19955e-08	2.45897
MBD1	0.00015721	0	5	NM_015844	methyl-CpG binding domain protein 1	3807753	18	72	1.31	CDS, confirmed	0.0386093	9.19752e-12	4.76302	5.0495	2.65387e-21	1.41507e-26	5.2731
AGL	0.000129921	0	5	NM_000028	amylo-1 6-glucosidase 4-alpha-glucanotransferase (glycogen debranching enzyme glycogen storage disease type III)	2348634	34	135	1.61		0.00340919	1.72736e-12	4.41191	4.90668	2.05471e-14	2.81515e-27	12.8632
IKZF3	0.000208379	0	5	NM_183229	IKAROS family zinc finger 3 (Aiolos)	3755862	11	43	-1.11		0.641525	3.9944e-08	5.46949	5.39563	1.89881e-19	6.02005e-22	2.49888
C2orf33	0.000112213	0	5	BC093024	chromosome 2 open reading frame 33	2530539	12	46	1.51		0.0213577	1.72484e-06	4.62675	5.00422	4.70429e-12	1.73357e-17	5.43355
RBBP6	0	9.11045e-05	4	NM_006910	retinoblastoma binding protein 6	3653317	25	100	1.61		0.0064102	1.85652e-23	4.90192	5.36273	2.97258e-25	1.14438e-39	14.4146
CAST	0.000744331	0.000285902	4	NM_001042441	calpastatin	2821194	32	126	1.41		0.106081	1.00849e-16	5.00604	5.31825	1.75242e-32	1.08123e-45	13.2097
PPP2R5C	7.93211e-05	0	4	NM_002719	protein phosphatase 2 regulatory subunit B' gamma isoform	3552729	17	64	1.31		0.0446015	8.81969e-15	5.72483	5.95499	9.33431e-27	1.19532e-36	9.8926
SCRIB	0.000108942	0	4	NM_182706	scribbled homolog (Drosophila)	3157751	24	95	1.01		1	3.69453e-08	4.89753	4.89889	8.15432e-22	4.42556e-22	0.265419
HCFC1	0.0005835	0.000278902	4	NM_005334	host cell factor C1 (VP16-accessory protein)	4026956	32	128	1.11		0.0951249	1.39538e-06	5.07637	5.21065	8.15337e-38	8.9913e-45	6.95751
TNRC15	0	0.000159631	3	NM_015575	trinucleotide repeat containing 15	2532510	29	112	1.11	CDS, confirmed	0.292133	1.02925e-07	4.69178	4.82009	1.8851e-20	4.10325e-24	3.66221
ATAD3B	0	0.000155462	3	NM_031921	ATPase family AAA domain containing 3B	2315951	27	106	1.21	CDS, confirmed	0.195301	4.48023e-05	4.63648	4.78528	3.01128e-18	4.88756e-21	2.78966
CENTD2	8.95888e-05	0	3	NM_139181	centaurin delta 2	3381241	35	140	1.41		0.0234294	1.53091e-10	5.01051	5.36838	9.65816e-39	1.09628e-52	13.945
RPL4	0.00109101	0.00171661	3	NM_000968	ribosomal protein L4	3528172	41	161	1.11		0.542501	9.47475e-09	5.21637	5.28165	8.13085e-67	4.46651e-79	12.2602
HP1BP3	0.00234612	0.000741576	3	NM_016287	heterochromatin protein 1 binding protein 3	2400322	13	52	1.51		0.0712803	4.41468e-08	5.92505	6.33006	1.72841e-25	1.29501e-36	11.1254
MYL6	0.00133386	0.000618943	3	NM_021019	myosin light chain 6 alkali smooth muscle and non-muscle	3417457	10	39	1.81		0.0356611	8.34706e-08	6.81898	7.41578	5.26373e-42	3.62093e-51	9.16247
RBM39	0.000362577	0.000525373	3	NM_004902	RNA binding motif protein 39	3904226	19	76	-1.21		1	5.07786e-07	7.01149	6.80913	9.95797e-80	2.11835e-79	0.327826
OPTN	0.000213191	0	3	NM_001008213	optineurin	3235726	13	52	1.51		0.0173768	5.36914e-07	5.31902	5.72408	8.80414e-20	1.59349e-29	9.74234
SQSTM1	0	0.000129015	3	NM_003900	sequestosome 1	2844479	17	67	2.11		0.00409729	5.63306e-07	5.47207	6.19449	1.40661e-26	1.5862e-40	13.9478
UBE3C	0	9.06604e-05	3	NM_014671	ubiquitin protein ligase E3C	3033924	22	87	1.51		0.0155304	3.96875e-06	5.18431	5.59785	7.37445e-30	8.71523e-44	13.9275
COPE	0	0.000138274	3	NM_007263	coatomer protein complex subunit epsilon	3855324	8	32	1.51		0.00124807	5.07444e-06	5.09345	5.5291	8.59037e-09	4.66705e-15	6.26497
CD97	0	0.000210907	3	NM_078481	CD97 molecule	3822657	22	88	-1.11		1	6.25013e-06	6.2001	6.09649	8.1127e-63	2.23462e-64	1.55996
NDRG1	0.000135295	7.56615e-05	3	NM_006096	N-myc downstream regulated gene 1	3154317	16	63	1.81		0.0168029	9.72419e-06	5.4292	6.01376	3.04797e-24	2.43678e-37	13.0972
HRAS	0	7.56615e-05	3	NM_176795	v-Ha-ras Harvey rat sarcoma viral oncogene homolog	3358090	6	24	1.41		0.00378754	6.76956e-05	4.82223	5.14348	1.89615e-07	4.9882e-09	1.57993
GSN	0.000742023	0.00018802	3	NM_000177	gelsolin (amyloidosis Finnish type)	3187686	7	28	-1.11		0.426508	0.0001434	4.72694	4.65134	8.32573e-09	2.88959e-07	1.54041
SMARCA2	0.000260916	0.000109496	3	NM_003070	SWI/SNF related matrix associated actin dependent regulator of chromatin subfamily a member 2	3159946	31	124	-1.11		0.396514	0.000332442	4.91713	4.81001	8.05039e-31	5.01624e-25	5.79456
PPP2R4	0.000222707	9.61463e-05	3	NM_178001	protein phosphatase 2A activator regulatory subunit 4	3190939	11	42	1.61		0.00244295	0.000334194	4.96684	5.41756	5.36182e-12	1.17708e-17	5.65851
RASA3	0.000172837	0	3	NM_007368	RAS p21 protein activator 3	3526831	20	80	-1.71		0.0112096	0.000567147	5.44144	4.9343	4.90173e-34	9.83722e-20	14.3025
CCT3	0.000606872	0.00103784	3	NM_001008800	chaperonin containing TCP1 subunit 3 (gamma)	2438093	7	28	1.31		0.385593	0.000888522	4.70519	4.94149	1.52724e-08	4.68769e-10	1.51295
PSIP1	0	0.000558947	2	NM_033222	PC4 and SFRS1 interacting protein 1	3199790	15	59	2.11	Confirmed	0.00680732	5.60856e-15	5.13822	5.87686	4.53295e-18	1.89517e-32	14.3787
MECP2	0.000921747	0.000293925	2	NM_004992	methyl CpG binding protein 2 (Rett syndrome)	4027056	5	20	1.61	Confirmed	0.14531	3.68758e-11	4.69181	5.13422	6.21107e-05	9.84339e-06	0.800022
FLNB	0	0.000241085	2	NM_001457	filamin B beta (actin binding protein 278)	2625907	43	172	1.21	Confirmed	0.485554	1.77736e-10	4.90495	5.0738	2.07868e-43	1.68134e-50	7.09213
PPP2R1B	0.00020121	0	2	NM_181699	protein phosphatase 2 (formerly 2A) regulatory subunit A beta isoform	3391029	17	68	1.71	Confirmed	0.0024656	7.64595e-10	4.87313	5.39922	2.09537e-17	1.08691e-28	11.2851
NSFL1C	0.000159784	7.56615e-05	2	NM_016143	NSFL1 (p97) cofactor (p47)	3894637	11	43	1.41	Confirmed	0.0853815	9.69599e-10	5.37301	5.69185	1.33257e-14	5.16503e-19	4.41162
SFRS6	0.000128923	0	2	NM_006275	splicing factor arginine/serine-rich 6	3886050	10	40	-1.01	Confirmed	0.419208	5.97929e-08	5.9092	5.88512	4.48956e-24	2.78883e-22	1.79322
JMJD1B	8.95888e-05	0	2	NM_016604	jumonji domain containing 1B	2830742	33	130	1.11	Confirmed	0.907317	1.97086e-06	5.30599	5.44003	2.21396e-45	1.45638e-50	5.1819
PRKCD	0.000116625	0	2	NM_212539	protein kinase C delta	2624291	15	60	1.21	Confirmed	0.010126	2.61133e-05	4.90061	5.09279	8.55423e-16	1.26192e-20	4.83115
SLC25A24	7.60507e-05	0	2	NM_013386	solute carrier family 25 (mitochondrial carrier; phosphate carrier) member 24	2426559	8	32	1.51	Confirmed	0.00779264	0.000161497	4.35568	4.76907	0.000163967	3.5738e-07	2.66163
FNIP1	0.000106523	0	2	NM_133372	folliculin interacting protein 1	2874794	45	178	-1.01	CDS, confirmed	1	1.0249e-62	5.4967	5.45319	4.8772e-62	2.77108e-67	5.24552
SYNCRIP	0.000915409	0.00151303	2	NM_006372	synaptotagmin binding cytoplasmic RNA interacting protein	2963407	21	84	1.61	CDS, confirmed	0.00183695	2.41428e-13	4.75403	5.19578	2.76185e-23	2.35813e-36	13.0686
SYNCRIP	0.000915409	0	2	NM_006372	synaptotagmin binding cytoplasmic RNA interacting protein	2963407	21	84	1.61	CDS, confirmed	0.00183695	2.41428e-13	4.75403	5.19578	2.76185e-23	2.35813e-36	13.0686
RRP12	0.000128658	0.00040798	2	NM_015179	ribosomal RNA processing 12 homolog (S. cerevisiae)	3302240	33	131	1.11	CDS, confirmed	0.108213	3.66463e-13	4.74627	4.80804	1.81621e-24	3.03378e-28	3.77718
TPM3	0.00114191	0	2	NM_152263	tropomyosin 3	2436526	16	64	1.71	CDS, confirmed	0.00278865	8.55299e-13	5.72838	6.25062	3.20599e-28	1.81359e-36	8.24742
EIF4H	0.000338646	0.000546405	2	NM_022170	eukaryotic translation initiation factor 4H	3008144	6	24	2.81	CDS, confirmed	0.00108852	1.68467e-10	5.91529	6.95393	1.38706e-14	1.38434e-24	10.0009
CIAPIN1	0.000111168	0.000173663	2	NM_020313	cytokine induced apoptosis inhibitor 1	3782771	8	32	-1.21	CDS, confirmed	0.0318216	7.51317e-10	5.12909	4.91722	6.53794e-08	1.73232e-09	1.57681
PABPN1	0	9.06604e-05	2	NM_004643	poly(A) binding protein nuclear 1	3529082	11	43	2.01	CDS, confirmed	0.00188441	1.54622e-09	5.54552	6.22355	8.89399e-18	6.6683e-26	8.12508
ARHGAP17	0.000228152	0.000123925	2	NM_018054	Rho GTPase activating protein 17	3685610	20	80	1.31	CDS, confirmed	0.0189098	4.093e-06	4.69499	4.93908	3.40488e-14	2.20842e-19	5.18802
GPS1	0	9.06604e-05	2	NM_212492	G protein pathway suppressor 1	3738490	13	52	1.41	CDS, confirmed	0.305841	7.22666e-06	5.1776	5.49096	1.13626e-21	9.5987e-25	3.07327
MYH11	0.00209512	0	2	NM_022844	myosin heavy chain 11 smooth muscle	3682028	15	60	-1.01	CDS, confirmed	1	7.92248e-05	4.55393	4.54426	2.87996e-10	3.70252e-09	1.10911
PSPC1	0.000187439	0.000119358	2	NM_001042414	paraspeckle component 1	3503976	16	64	1.01	CDS, confirmed	1	0.000201352	4.82358	4.86823	3.39325e-15	6.40462e-15	0.275877
FBXL11	0.000138184	0	2	NM_012308	F-box and leucine-rich repeat protein 11	3336696	24	96	-1.01		1	3.80406e-17	5.83051	5.81749	1.36992e-60	3.21268e-59	1.37017
CAST	0	0.00021281	2	NM_001042441	calpastatin	2821194	32	126	1.41		0.106081	1.00849e-16	5.00604	5.31825	1.75242e-32	1.08123e-45	13.2097
TRAF3IP3	0.000382858	0.000111262	2	NM_025228	TRAF3 interacting protein 3	2378121	18	70	-1.01		1	1.60801e-15	5.56012	5.55684	1.77111e-35	7.94652e-36	0.34807
MCCC2	0.000114076	0	2	NM_022132	methylcrotonoyl-Coenzyme A carboxylase 2 (beta)	2814642	14	56	1.51		0.00435632	9.66201e-14	4.60569	5.00108	1.57104e-08	3.35837e-14	5.67006
DOCK11	0.000428215	0.000141672	2	NM_144658	dedicator of cytokinesis 11	3988435	35	138	-1.01		0.832177	1.66168e-11	5.28966	5.26911	2.34636e-48	8.10957e-44	4.5386
RBM8A	0	9.15486e-05	2	NM_005105	RNA binding motif protein 8A	2356181	13	52	1.21		0.0304248	7.19976e-10	5.21996	5.42564	7.26713e-22	1.85322e-29	7.59344
FOXP1	0	0.000136846	2	NM_032682	forkhead box P1	2681753	24	95	-1.11		1	5.53279e-09	5.94076	5.85259	2.61228e-55	3.63738e-55	0.143768
PRKCB1	0.000180813	0	2	NM_212535	protein kinase C beta 1	3653123	21	84	1.21		0.303136	7.68967e-09	5.45545	5.60964	2.07664e-34	4.62928e-42	7.65185
SNX6	0.000179255	9.44974e-05	2	NM_152233	sorting nexin 6	3560617	4	16	1.51		0.00711934	1.14446e-07	5.31295	5.68529	2.55739e-06	3.14067e-09	2.91077
HNRPLL	0	0.000151164	2	NM_138394	heterogeneous nuclear ribonucleoprotein L-like	2548871	15	58	1.41		0.0178239	1.15959e-07	4.64449	4.96282	6.78227e-12	1.03213e-20	8.81764
DDX20	0	0.000161808	2	NM_007204	DEAD (Asp-Glu-Ala-Asp) box polypeptide 20	2351940	11	44	-1.11		1	2.17128e-07	5.15382	5.0864	1.55193e-14	2.38365e-15	0.813631
SRPR	0	0.000162961	2	NM_003139	signal recognition particle receptor ('docking protein')	3396916	17	67	1.11		0.0238203	2.85571e-07	5.90859	6.03542	4.75936e-37	4.44588e-47	10.0296
GLOD4	0.000575787	0.000210284	2	NM_016080	glyoxalase domain containing 4	3739827	11	44	1.91		0.00935425	3.35882e-07	5.52978	6.17011	5.93644e-17	5.87357e-26	9.00462
VCL	0.00138288	0.000371204	2	NM_014000	vinculin	3252071	32	127	-1.21		0.0478261	4.25247e-07	4.76164	4.60659	9.83148e-21	1.04151e-15	5.02505
ASMTL	0	7.56615e-05	2	NM_004192	acetylserotonin O-methyltransferase-like	4033203	12	48	1.41		0.0052313	4.9622e-07	4.48034	4.82592	3.03398e-08	3.28611e-11	2.96533
CUGBP2	0.000276646	0.000187877	2	NM_006561	CUG triplet repeat RNA binding protein 2	3234760	20	80	-1.11		1	1.12764e-06	5.69506	5.63326	5.53099e-45	8.31297e-44	1.17695
GLG1	0.000123927	0	2	NM_012201	golgi apparatus protein 1	3698919	26	104	-1.01		1	1.62766e-06	5.46267	5.4253	3.11636e-43	2.45136e-44	1.10424
N-PAC	0.000228031	9.87043e-05	2	NM_032569	cytokine-like nuclear factor n-pac	3678395	16	63	1.21		0.0495678	2.32688e-06	4.72993	4.87412	2.85538e-14	9.25564e-18	3.48926
RUFY1	7.60507e-05	0	2	NM_025158	RUN and FYVE domain containing 1	2844082	9	36	1.71		0.00135965	4.65938e-06	4.55043	5.10219	1.00555e-08	2.1112e-13	4.67787
WDR46	0	0.000110067	2	NM_005452	WD repeat domain 46	2950561	17	67	1.41		0.00107211	4.75913e-06	4.70928	5.05961	3.983e-12	2.70974e-21	9.16728
HNRPH1	0.00105508	0.00146683	2	NM_005520	heterogeneous nuclear ribonucleoprotein H1 (H)	2890148	13	51	-1.01		1	4.84274e-06	7.36064	7.35141	4.70264e-62	1.63581e-63	1.45861
LSP1	0.000865579	0.000443829	2	NM_001013254	lymphocyte-specific protein 1	3317071	11	44	1.51		0.0683772	6.04926e-06	5.84326	6.27494	4.45114e-23	2.77702e-32	9.20489
TRIM22	9.604e-05	0	2	NM_006074	tripartite motif-containing 22	3318443	10	40	-1.51		0.0274897	7.70579e-06	5.97994	5.55508	2.07029e-26	2.80225e-19	7.13148
EVL	0.000690315	0.000265592	2	NM_016337	Enah/Vasp-like	3551566	17	68	-1.41		0.0490414	8.96979e-06	5.36363	5.04781	5.26132e-31	1.63348e-21	9.49202
MYBBP1A	0	0.000498926	2	NM_014520	MYB binding protein (P160) 1a	3742130	27	108	1.41		0.0013045	9.73514e-06	4.75283	5.09271	1.03206e-21	9.17062e-32	10.0513
ZAP70	0.000555719	0.000269199	2	NM_001079	zeta-chain (TCR) associated protein kinase 70kDa	2495187	15	59	-1.31		0.238186	1.05567e-05	5.24741	4.99277	2.77605e-22	3.96424e-18	4.15473
FMNL1	0.000618552	0.00021453	2	NM_005892	formin-like 1	3723378	25	100	1.31		0.126694	1.06652e-05	5.25418	5.54184	1.08698e-38	1.85818e-48	9.76713
SMARCC2	0.000258974	0.000168819	2	NM_139067	SWI/SNF related matrix associated actin dependent regulator of chromatin subfamily c member 2	3457455	32	128	1.21		0.0703961	1.12649e-05	5.21795	5.39152	1.0094e-40	2.0115e-52	11.7005
PSMF1	0.000208269	0.000111093	2	NM_178578	proteasome (prosome macropain) inhibitor subunit 1 (PI31)	3873389	14	56	1.51		0.00258863	1.27087e-05	5.34433	5.73009	1.58222e-21	9.91972e-32	10.2028
REPS1	0.000119425	0	2	NM_031922	RALBP1 associated Eps domain containing 1	2976626	25	100	1.21		0.0914909	1.53278e-05	5.08465	5.30533	4.40884e-28	2.02452e-39	11.338
GORASP2	0.000174271	0.000111473	2	NM_015530	golgi reassembly stacking protein 2 55kDa	2515050	14	56	1.61		0.0199486	1.72258e-05	5.25244	5.73662	3.60085e-18	2.50709e-27	9.15723
SNX3	0.000114076	0	2	NM_003795	sorting nexin 3	2968232	7	28	1.51		0.00801253	1.73922e-05	5.46569	5.87171	2.36983e-11	1.56655e-16	5.17977
INPPL1	0.000108942	0	2	NM_001567	inositol polyphosphate phosphatase-like 1	3339423	23	91	1.11		0.534538	2.53854e-05	4.81848	4.9103	5.48242e-21	3.98972e-23	2.13803
MAPK3	0.000122077	0	2	NM_001040056	mitogen-activated protein kinase 3	3687494	7	28	1.31		0.0127702	2.89033e-05	5.0986	5.37236	5.28018e-09	1.89227e-14	5.44567
NPLOC4	0.00014079	0	2	NM_017921	nuclear protein localization 4 homolog (S. cerevisiae)	3774029	19	75	1.61		0.0163232	2.89118e-05	5.01299	5.46773	3.46752e-21	7.70787e-31	9.65308
C19orf62	0	7.56615e-05	2	NM_014173	chromosome 19 open reading frame 62	3824153	11	42	1.61		0.00348027	3.09205e-05	5.28781	5.75979	3.43575e-15	4.17984e-24	8.91486
GFM1	0	0.000146375	2	NM_024996	G elongation factor mitochondrial 1	2649640	21	84	1.51		0.0233411	3.65759e-05	4.76714	5.17033	8.85819e-17	9.26184e-27	9.98065
PSME3	0	0.000142103	2	NM_176863	proteasome (prosome macropain) activator subunit 3 (PA28 gamma; Ki)	3722152	14	56	1.21		0.00798387	4.9179e-05	5.12553	5.31343	2.60554e-17	8.34528e-26	8.49446
ATG5	9.604e-05	0	2	NM_004849	ATG5 autophagy related 5 homolog (S. cerevisiae)	2967550	12	48	1.61		0.0635668	5.8005e-05	4.90862	5.35089	1.65443e-10	5.71337e-16	5.46176
LSM14A	0.000112213	0	2	BC016842	LSM14A SCD6 homolog A (S. cerevisiae)	3829575	14	55	1.61		0.0986745	7.51215e-05	5.83835	6.27984	1.21339e-33	2.34857e-43	9.7132
FXR1	0.000146363	0	2	NM_001013439	fragile X mental retardation autosomal homolog 1	2654394	15	57	1.91		0.00187907	7.70716e-05	4.92504	5.55129	1.3779e-14	3.43961e-26	11.6027
PNPLA6	0.000111884	0	2	NM_006702	patatin-like phospholipase domain containing 6	3818897	16	64	1.31		0.00237263	8.18074e-05	4.89933	5.1355	6.18787e-17	3.78956e-24	7.21295
ARFGAP3	8.95888e-05	0	2	NM_014570	ADP-ribosylation factor GTPase activating protein 3	3962587	17	67	1.51		0.00274624	9.81636e-05	4.79471	5.18791	2.71964e-14	2.26736e-26	12.079
TOR1AIP1	0.00049731	0.000292031	2	NM_015602	torsin A interacting protein 1	2369796	15	59	1.31		0.0497467	0.000105401	5.09204	5.36193	4.24546e-19	4.74017e-27	7.95213
ARHGEF1	0.00106601	0.000510745	2	NM_199002	Rho guanine nucleotide exchange factor (GEF) 1	3834519	19	76	-1.31		0.157773	0.000106085	6.1672	5.87745	1.87082e-58	3.46416e-50	8.26756
KARS	0.000176964	0.000325945	2	NM_005548	lysyl-tRNA synthetase	3699757	15	60	1.51		0.00638625	0.000111431	5.09257	5.5146	4.48422e-18	2.78887e-27	9.20626
PKN1	0.000270402	0	2	NM_213560	protein kinase N1	3822723	18	72	1.51		0.0268874	0.000120123	5.47189	5.8784	1.07928e-34	3.56972e-46	11.4805
ADPGK	0	9.88102e-05	2	NM_031284	ADP-dependent glucokinase	3632298	12	47	1.51		0.0121552	0.000175233	4.87063	5.26261	1.16203e-13	9.00224e-20	6.11087
TRMT1	0	0.000113333	2	NM_017722	TRM1 tRNA methyltransferase 1 homolog (S. cerevisiae)	3852034	14	56	1.31		0.36687	0.000196656	4.80069	5.02529	3.42203e-13	1.12571e-16	3.48286
IDH3G	0	9.84299e-05	2	NM_174869	isocitrate dehydrogenase 3 (NAD+) gamma	4026722	12	47	1.81		0.005599	0.000243412	5.12591	5.72025	5.01963e-15	2.56489e-24	9.2916
ASNA1	0.000116625	0	2	NM_004317	arsA arsenite transporter ATP-binding homolog 1 (bacterial)	3821847	8	32	1.61		0.0415203	0.000268754	5.26806	5.71653	2.05973e-13	7.18557e-18	4.45735
C21orf33	0.000460442	0.000320578	2	NM_198155	chromosome 21 open reading frame 33	3923537	9	36	1.41		0.00968782	0.000495921	4.65386	5.01554	4.8842e-08	3.98786e-12	4.08805
STK10	0.000783574	0.000379219	2	NM_005990	serine/threonine kinase 10	2887048	20	79	-1.31		0.0907376	0.000519981	5.43623	5.21105	1.93984e-33	9.91243e-26	7.70841
MPI	0.000178455	0	2	NM_002435	mannose phosphate isomerase	3601955	8	32	2.01		0.0036884	0.000532489	4.88125	5.55399	3.61193e-08	8.85005e-15	6.61079
FRAP1	7.60507e-05	0	2	NM_004958	FK506 binding protein 12-rapamycin associated protein 1	2396537	55	220	1.01		1	0.000691767	4.74958	4.77551	3.41392e-42	4.60118e-42	0.129617
SNX12	0.000118982	0	2	NM_013346	sorting nexin 12	4011768	6	24	1.21		0.0209672	0.000729358	4.49397	4.65722	0.000396454	1.07288e-05	1.56764
DDX46	0.000148965	0	2	NM_014829	DEAD (Asp-Glu-Ala-Asp) box polypeptide 46	2829488	17	68	1.61		0.0369595	0.000786172	4.65815	5.13449	2.5234e-14	1.70887e-20	6.16928
ELF1	0.000194649	0	2	NM_172373	E74-like factor 1 (ets domain transcription factor)	3511031	12	48	-1.21		1	0.000837651	6.62637	6.4325	2.4282e-40	6.38067e-40	0.419582
IDS	0.000148452	0	1	NM_006123	iduronate 2-sulfatase (Hunter syndrome)	4025339	13	52	-1.31	Confirmed	0.0263374	1.53577e-26	5.92742	5.69269	2.40521e-35	1.42434e-25	9.77246
EIF5	0	0.000166786	1	NM_183004	eukaryotic translation initiation factor 5	3553607	22	88	1.01	Confirmed	1	2.95851e-24	5.70504	5.74754	1.46351e-50	2.63957e-50	0.256137
PDCD4	0.000364584	0.000109021	1	NM_014456	programmed cell death 4 (neoplastic transformation inhibitor)	3263944	19	75	-1.11	Confirmed	0.874638	2.32346e-16	6.03071	5.93004	7.74854e-42	6.25433e-38	3.90696
PSIP1	0.00112279	0.000714527	1	NM_033222	PC4 and SFRS1 interacting protein 1	3199790	15	59	2.11	Confirmed	0.00680732	5.60856e-15	5.13822	5.87686	4.53295e-18	1.89517e-32	14.3787
ACO1	0.000108942	0	1	NM_002197	aconitase 1 soluble	3166477	21	84	1.51	Confirmed	0.00102435	7.03189e-14	4.44203	4.84066	4.16446e-09	5.40449e-18	8.8868
PQBP1	9.57668e-05	0	1	NM_001032385	polyglutamine binding protein 1	3976930	12	48	1.71	Confirmed	0.0552339	1.23742e-10	5.3317	5.88759	8.7688e-22	1.1262e-26	4.89133
NSFL1C	0	7.56615e-05	1	NM_016143	NSFL1 (p97) cofactor (p47)	3894637	11	43	1.41	Confirmed	0.0853815	9.69599e-10	5.37301	5.69185	1.33257e-14	5.16503e-19	4.41162
EIF1AX	0	0.000184851	1	NM_001412	eukaryotic translation initiation factor 1A X-linked	4002148	10	39	2.01	Confirmed	0.0104507	3.37308e-09	5.45474	6.17028	7.91269e-13	5.40443e-21	8.16557
F11R	0.000171232	0	1	NM_144503	F11 receptor	2440476	18	72	1.51	Confirmed	0.0204863	3.34933e-08	4.84335	5.27108	9.10009e-20	8.80144e-29	9.01449
ARPC5	0.000756581	0.000183747	1	NM_005717	actin related protein 2/3 complex subunit 5 16kDa	2447454	9	36	1.81	Confirmed	0.0131068	1.12879e-07	6.31455	6.88665	7.44784e-29	5.22573e-37	8.15388
ARPC5	0	0.000144537	1	NM_005717	actin related protein 2/3 complex subunit 5 16kDa	2447454	9	36	1.81	Confirmed	0.0131068	1.12879e-07	6.31455	6.88665	7.44784e-29	5.22573e-37	8.15388
STRAP	0.000113138	0.000269405	1	NM_007178	serine/threonine kinase receptor associated protein	3406421	13	52	1.71	Confirmed	0.0105308	2.10617e-07	5.43578	5.94686	8.2467e-21	1.95737e-29	8.62461
EIF1	0	0.000151323	1	NM_005801	eukaryotic translation initiation factor 1	3721400	6	23	1.11	Confirmed	0.870975	3.40409e-07	8.48347	8.58929	1.85914e-45	9.9682e-46	0.270694
TMEM33	0	0.000110067	1	NM_018126	transmembrane protein 33	2725332	8	32	1.61	Confirmed	0.00454702	5.98188e-07	5.11775	5.58185	5.96017e-12	8.22507e-17	4.86012
CALM1	0.000596181	0.000267209	1	NM_006888	calmodulin 1 (phosphorylase kinase delta)	3548346	15	60	1.11	Confirmed	1	1.49211e-06	5.78183	5.84066	9.12529e-43	1.21882e-40	2.12569
LRRC59	0.000113446	0.000214292	1	NM_018509	leucine rich repeat containing 59	3762355	8	32	1.61	Confirmed	0.00343686	3.52172e-06	4.98895	5.45178	1.2283e-11	2.30053e-18	6.72748
COX4I1	0.000269133	0.000189154	1	NM_001861	cytochrome c oxidase subunit IV isoform 1	3672455	7	28	-1.01	Confirmed	0.311907	5.08962e-06	5.80659	5.8016	8.69668e-17	1.08995e-14	2.09805
RPL37A	0	0.000175946	1	NM_000998	ribosomal protein L37a	2527196	7	28	1.21	Confirmed	0.00397141	7.05179e-06	8.01972	8.16364	8.8493e-31	2.37379e-36	5.57147
C20orf67	0.000102536	0	1	NM_022104	chromosome 20 open reading frame 67	3887165	15	60	1.11	Confirmed	1	6.29718e-05	4.89917	5.00115	2.35585e-15	1.15328e-16	1.31021
REXO4	0	7.56615e-05	1	NM_020385	REX4 RNA exonuclease 4 homolog (S. cerevisiae)	4051998	8	32	1.21	Confirmed	0.774265	0.000958514	4.61946	4.77275	2.50463e-07	1.71514e-08	1.16444
RPS8	0.000688188	0	1	NM_001012	ribosomal protein S8	3581637	105	415	-1.11	CDS, confirmed	0.190814	5.94582e-60	4.88658	4.79582	9.37625e-95	9.52138e-85	10.0067
TUBA1A	0.00318322	0.00467059	1	NM_006009	tubulin alpha 1a	3453837	9	36	2.81	CDS, confirmed	0.0168004	2.712e-32	6.81885	7.86469	7.10006e-35	1.42031e-40	5.69888
IFI16	0.000411834	0	1	NM_005531	interferon gamma-inducible protein 16	2362351	7	26	-1.31	CDS, confirmed	0.307148	3.36401e-21	5.02888	4.7318	1.99089e-10	3.30898e-08	2.22065
GBP3	0.000505246	0	1	NM_018284	guanylate binding protein 3	2421843	7	28	1.71	CDS, confirmed	0.0611362	1.24532e-13	4.30145	4.84095	4.44291e-05	3.26885e-06	1.13327
HIBADH	0.000296352	0.000155682	1	NM_152740	3-hydroxyisobutyrate dehydrogenase	3043165	11	44	2.01	CDS, confirmed	0.00765189	3.16222e-13	4.59405	5.30339	5.46731e-10	6.37933e-16	5.933
PSMD2	0.000442529	0.000911965	1	NM_002808	proteasome (prosome macropain) 26S subunit non-ATPase 2	2655606	11	44	1.11	CDS, confirmed	0.359803	1.28574e-12	4.7935	4.86904	6.21772e-10	1.14248e-09	0.264216
NDUFA10	0.000146363	8.6147e-05	1	NM_004544	NADH dehydrogenase (ubiquinone) 1 alpha subcomplex 10 42kDa	2606574	14	55	1.61	CDS, confirmed	0.02753	3.26837e-12	5.34174	5.83694	1.84909e-22	4.11586e-29	6.6525
NDUFA10	0	8.6147e-05	1	NM_004544	NADH dehydrogenase (ubiquinone) 1 alpha subcomplex 10 42kDa	2606574	14	55	1.61	CDS, confirmed	0.02753	3.26837e-12	5.34174	5.83694	1.84909e-22	4.11586e-29	6.6525
CNDP2	0.000616991	0.00039842	1	NM_018235	CNDP dipeptidase 2 (metallopeptidase M20 family)	3793760	19	76	1.41	CDS, confirmed	0.00131333	1.91394e-10	4.84897	5.20618	9.74171e-17	4.15454e-27	10.3701
CNDP2	0	0.000388402	1	NM_018235	CNDP dipeptidase 2 (metallopeptidase M20 family)	3793760	19	76	1.41	CDS, confirmed	0.00131333	1.91394e-10	4.84897	5.20618	9.74171e-17	4.15454e-27	10.3701
SRP68	0	0.00020799	1	NM_014230	signal recognition particle 68kDa	3771259	6	24	1.01	CDS, confirmed	0.0075579	3.11837e-10	4.75526	4.78193	6.0001e-09	1.72135e-08	0.45771
CHD5	0.00017293	0	1	NM_015557	chromodomain helicase DNA binding protein 5	2394478	24	95	-1.01	CDS, confirmed	0.242997	3.65428e-10	4.55927	4.54886	4.64889e-17	4.69616e-15	2.00439
TALDO1	0.000978127	0.000432311	1	NM_006755	transaldolase 1	3316149	11	44	1.11	CDS, confirmed	0.00111497	4.09164e-10	4.68062	4.74031	3.45821e-08	3.2273e-10	2.03001
THOC3	0	9.09781e-05	1	CR610202	THO complex 3	2888103	12	48	1.71	CDS, confirmed	0.0582258	9.67172e-10	5.3147	5.83548	1.72487e-18	5.58726e-26	7.48956
EDC4	7.93211e-05	0	1	NM_014329	enhancer of mRNA decapping 4	3665882	31	124	1.31	CDS, confirmed	0.036444	1.91228e-09	5.30836	5.56422	1.24683e-43	6.38291e-54	10.2908
POLR1A	0	0.000115987	1	NM_015425	polymerase (RNA) I polypeptide A 194kDa	2562605	33	131	1.21	CDS, confirmed	0.00268619	1.11402e-08	4.58904	4.74679	3.18191e-17	1.7076e-23	6.2703
MRPL27	0	9.15486e-05	1	NM_148571	mitochondrial ribosomal protein L27	3762339	8	32	-1.01	CDS, confirmed	0.461156	1.4336e-08	5.20203	5.18364	1.52832e-12	9.6653e-14	1.199
TBL3	0	0.000253836	1	NM_006453	transducin (beta)-like 3	3644249	18	72	1.11	CDS, confirmed	0.0389044	1.96793e-08	4.92305	5.05485	1.28933e-17	3.19214e-21	3.60628
RBM28	0	0.000143967	1	NM_018077	RNA binding motif protein 28	3071636	9	36	1.21	CDS, confirmed	0.00778178	5.77185e-08	4.51838	4.7192	3.30418e-08	3.42954e-10	1.98383
RPS16	0.000522065	0.000700494	1	NM_001020	ribosomal protein S16	3862018	8	31	1.21	CDS, confirmed	0.524574	8.06326e-08	8.37678	8.52625	1.41494e-61	4.83187e-63	1.46662
SAPS1	0.00027187	0.000191627	1	NM_014931	SAPS domain family member 1	3871256	19	75	1.41	CDS, confirmed	0.0337796	2.04735e-07	4.93362	5.27933	2.26057e-20	7.20875e-27	6.49636
HSD17B10	0.000679253	0	1	NM_004493	hydroxysteroid (17-beta) dehydrogenase 10	4009288	8	30	1.91	CDS, confirmed	0.00334923	5.12543e-07	5.47976	6.09779	7.24431e-14	1.5731e-20	6.66324
C14orf49	0.000113472	0	1	NM_152592	chromosome 14 open reading frame 49	3578089	16	64	1.21	CDS, confirmed	0.00800437	7.64255e-07	4.81504	4.9603	5.55131e-16	3.05831e-20	4.25891
ZYX	0.00136789	0.000430804	1	NM_003461	zyxin	3029129	12	48	1.51	CDS, confirmed	0.0544647	2.36075e-06	5.24208	5.61565	6.66558e-21	1.94242e-27	6.5355
HSPBP1	0	0.00017	1	NM_012267	hsp70-interacting protein	3871302	7	27	-1.01	CDS, confirmed	0.0173133	7.88958e-06	5.10059	5.07643	4.18474e-08	8.8518e-10	1.67464
ANXA4	0.000223942	0.000151323	1	NM_001153	annexin A4	2487412	11	44	1.21	CDS, confirmed	0.0149935	1.41575e-05	4.47209	4.64214	1.73519e-07	2.25366e-09	1.88646
WAS	0.000574269	0.000271118	1	NM_000377	Wiskott-Aldrich syndrome (eczema-thrombocytopenia)	3976766	12	48	1.31	CDS, confirmed	0.268694	1.59074e-05	4.66966	4.93049	2.4083e-12	2.17417e-14	2.04442
CAPNS1	0.000245407	7.56615e-05	1	NM_001749	calpain small subunit 1	3831168	11	44	1.51	CDS, confirmed	0.0737864	8.443e-05	6.21832	6.63052	2.14092e-35	1.56206e-42	7.1369
PNKP	0	0.000147963	1	NM_007254	polynucleotide kinase 3'-phosphatase	3868125	13	52	-1.11	CDS, confirmed	1	0.000945739	4.91209	4.82361	3.65979e-12	9.07435e-12	0.394359
ASH2L	0	0.000136846	1	NM_004674	ash2 (absent small or homeotic)-like (Drosophila)	3094447	21	83	1.81		0.0104227	5.00992e-17	4.935	5.51774	1.75726e-25	1.21038e-39	14.1619
TARDBP	0.000442012	0.000289874	1	NM_007375	TAR DNA binding protein	2320048	15	59	1.21		1	2.89245e-14	5.8533	6.06144	1.13143e-37	3.66823e-40	2.48917
TPP2	0.000259835	0	1	NM_003291	tripeptidyl peptidase II	3499453	28	111	1.41		0.38835	8.68593e-14	5.55003	5.86333	9.74857e-53	2.10938e-64	11.6648
COASY	0	9.8324e-05	1	NM_001042532	Coenzyme A synthase	3721851	19	74	1.21		0.00318146	9.90477e-11	5.00012	5.18945	6.59793e-19	4.77911e-26	7.14006
SIT1	0.000113354	0	1	NM_014450	signaling threshold regulating transmembrane adaptor 1	3204680	7	28	2.01		0.00379861	1.57474e-10	4.86383	5.57111	7.73775e-08	4.99856e-15	7.18977
DHX30	0	0.000136482	1	NM_138615	DEAH (Asp-Glu-Ala-His) box polypeptide 30	2621451	25	99	1.31		0.00492173	2.83272e-10	4.76544	5.06227	6.8395e-20	3.25386e-27	7.32263
NSUN5	0	9.46563e-05	1	NM_018044	NOL1/NOP2/Sun domain family member 5	3055999	10	39	1.31		0.0106786	2.95009e-10	5.58148	5.86926	2.73412e-18	2.54131e-23	5.03176
CDC42	0.00103466	0.000561793	1	NM_001039802	cell division cycle 42 (GTP binding protein 25kDa)	2324634	11	43	1.51		0.611879	1.59293e-09	7.01885	7.43522	1.55733e-43	2.46023e-47	3.8014
CENTB1	0.000380147	0.000191648	1	NM_014716	centaurin beta 1	3708462	23	92	1.21		0.600934	1.69261e-09	5.37275	5.57644	4.04756e-40	2.70363e-46	6.17525
NKTR	0.000108942	0	1	NM_001012651	natural killer-tumor recognition sequence	2619344	21	83	1.11		1	2.83958e-09	5.14085	5.22672	1.2467e-28	1.36819e-28	0.0403854
NCOA5	0.000134383	0.000217545	1	NM_020967	nuclear receptor coactivator 5	3907652	14	55	1.11		0.721288	5.14673e-09	4.94115	5.03959	3.71311e-15	4.37474e-17	1.92879
RAP1GDS1	0.000148045	0.000219818	1	NM_021159	RAP1 GTP-GDP dissociation stimulator 1	2736853	15	60	1.81		0.00295327	2.00395e-08	4.86838	5.45294	6.11265e-14	1.55416e-25	11.5947
MX2	0.000143318	0	1	NM_002463	myxovirus (influenza virus) resistance 2 (mouse)	3922037	14	56	-1.11		0.209347	2.59107e-08	5.01966	4.89311	3.65422e-18	5.0873e-14	4.14369
ADH5	0.00030553	9.06604e-05	1	NM_000671	alcohol dehydrogenase 5 (class III) chi polypeptide	2779095	11	42	2.01		0.0010175	4.47916e-08	5.40293	6.10346	3.13451e-18	2.56041e-32	14.0879
CFL2	0.00671784	0	1	NM_021914	cofilin 2 (muscle)	3560673	8	31	1.01		0.984852	4.50892e-08	4.85199	4.87262	1.86388e-10	3.88831e-09	1.31934
GRWD1	0	0.000109496	1	NM_031485	glutamate-rich WD repeat containing 1	3837796	10	39	1.41		0.0282261	7.98631e-08	5.17665	5.53992	1.02753e-12	9.6761e-16	3.02609
TMOD3	0.000461923	0.000255873	1	NM_014547	tropomodulin 3 (ubiquitous)	3594066	12	48	1.41		0.0010165	8.1068e-08	4.80634	5.1368	3.87795e-10	1.28082e-20	10.4811
RAB18	0	0.00017	1	NM_021252	RAB18 member RAS oncogene family	3240095	15	59	-1.11		0.520209	1.25991e-07	5.36122	5.29149	9.89473e-21	3.4691e-25	4.45519
TOM1	0.000128658	0	1	NM_005488	target of myb1 (chicken)	3944084	10	40	-1.11		0.203297	1.41821e-07	4.87292	4.79619	1.22996e-12	4.28022e-12	0.541573
DDX54	0	0.00016721	1	NM_024072	DEAD (Asp-Glu-Ala-Asp) box polypeptide 54	3472225	19	76	1.41		0.00351937	2.11899e-07	5.05649	5.3777	2.72255e-21	1.90011e-29	8.1562
CALR	0.00175885	0.00315634	1	NM_004343	calreticulin	3822049	14	56	1.51		0.0160868	2.21752e-07	6.14314	6.52908	6.35083e-44	5.92617e-56	12.0301
TAOK3	0.000142196	0	1	NM_016281	TAO kinase 3	3473802	21	84	1.51		0.0604846	3.50309e-07	4.83766	5.2229	1.61921e-16	6.53257e-25	8.39422
MAN2B1	0	0.000147073	1	NM_000528	mannosidase alpha class 2B member 1	3851545	25	100	1.41		0.0386233	5.11071e-07	4.88689	5.21943	7.88112e-27	1.68093e-39	12.671
FABP5	0	0.000318469	1	NM_001444	fatty acid binding protein 5 (psoriasis-associated)	3606304	58	231	-1.11		1	7.81073e-07	5.22198	5.13973	2.02268e-67	3.16911e-68	0.80499
SNRP70	0	0.000251292	1	NM_003089	small nuclear ribonucleoprotein 70kDa polypeptide (RNP antigen)	3838185	10	40	-1.41		0.13414	1.02753e-06	5.96992	5.60497	1.13884e-23	4.25856e-19	4.5728
ANKFY1	0.000114076	7.56615e-05	1	NM_016376	ankyrin repeat and FYVE domain containing 1	3741997	26	104	1.21		1	1.27694e-06	4.87809	5.026	5.33229e-23	1.59821e-24	1.52328
ENO3	0	0.0140219	1	NM_001976	enolase 3 (beta muscle)	2544925	23	91	1.71		0.00118549	1.50965e-06	4.59851	5.11347	4.95586e-15	1.37168e-26	11.5579
UBAP2	0	9.15486e-05	1	NM_018449	ubiquitin associated protein 2	3203753	33	131	1.31		0.00904501	1.88302e-06	5.13887	5.4366	3.40088e-38	4.53518e-52	13.875
RAB21	0.000104421	0	1	NM_014999	RAB21 member RAS oncogene family	3422326	18	72	1.51		0.0900442	1.89135e-06	5.39964	5.80916	1.55411e-25	2.32176e-35	9.82566
DPP7	0.000176859	0	1	NM_013379	dipeptidyl-peptidase 7	3230811	7	28	1.31		0.185672	2.1825e-06	5.79958	6.03836	6.01478e-15	6.1377e-19	3.99121
NXF1	0.000106601	0	1	NM_006362	nuclear RNA export factor 1	3376155	25	98	1.21		0.338798	3.73213e-06	6.41814	6.60121	6.56141e-73	1.21508e-81	8.73239
SCYE1	0.000197687	0.000278839	1	NM_004757	small inducible cytokine subfamily E member 1 (endothelial monocyte-activating)	2738466	9	35	1.31		0.0501575	4.72539e-06	5.16889	5.44128	9.33159e-13	2.00793e-17	4.66721
LSP1	0	0.000441085	1	NM_001013254	lymphocyte-specific protein 1	3317071	11	44	1.51		0.0683772	6.04926e-06	5.84326	6.27494	4.45114e-23	2.77702e-32	9.20489
PAF1	0	9.12309e-05	1	NM_019088	Paf1 RNA polymerase II associated factor homolog (S. cerevisiae)	3861978	14	56	1.41		0.216781	6.21833e-06	5.14487	5.44499	1.28087e-20	1.82269e-24	3.84679
BCLAF1	0.000291562	0	1	NM_001077440	BCL2-associated transcription factor 1	2975680	21	83	-1.21		0.645145	6.54098e-06	6.43579	6.21706	1.36171e-59	1.64489e-53	6.08205
MAPRE2	0.000207211	9.12309e-05	1	NM_014268	microtubule-associated protein RP/EB family member 2	3784344	11	44	1.21		0.445926	6.65289e-06	5.17345	5.35197	7.17494e-14	8.4174e-16	1.93064
C1orf58	0.000134383	0	1	NM_144695	chromosome 1 open reading frame 58	2381876	11	44	2.11		0.00389698	1.34402e-05	5.15834	5.91132	3.0327e-14	9.10492e-26	11.5226
APEH	0.000166618	0	1	NM_001640	N-acylaminoacyl-peptide hydrolase	2622196	16	64	1.41		0.0438536	1.98823e-05	5.15278	5.45448	1.55195e-24	1.22308e-32	8.10342
COX6B1	0.000432516	0.000181924	1	NM_001863	cytochrome c oxidase subunit Vib polypeptide 1 (ubiquitous)	3830649	5	20	2.31		0.00273932	2.50182e-05	5.64019	6.4793	5.84365e-11	5.00129e-18	7.0676
SAMM50	7.93211e-05	0	1	NM_015380	sorting and assembly machinery component 50 homolog (S. cerevisiae)	3947986	15	59	1.41		0.00346949	2.58241e-05	4.83422	5.17668	9.33061e-13	2.68192e-22	9.54146
MAP1S	7.93211e-05	0	1	NM_018174	microtubule-associated protein 1S	3824497	10	40	1.21		0.00491069	3.07108e-05	4.74057	4.92852	1.05185e-08	3.92055e-10	1.42861
RNF20	0	9.09781e-05	1	NM_019592	ring finger protein 20	3182489	16	64	1.71		0.0127603	3.48365e-05	4.82326	5.32863	1.0313e-14	7.00316e-26	11.1681
FKBP11	7.93211e-05	0.000110067	1	NM_016594	FK506 binding protein 11 19 kDa	3453405	11	43	-1.11		1	5.31316e-05	5.259	5.20699	8.0721e-18	1.84709e-18	0.640497
HLA-F	0.000969817	0	1	NM_018950	major histocompatibility complex class I F	2900974	12	48	-1.41		0.226682	6.17361e-05	7.0041	6.66827	4.5653e-56	3.04605e-49	6.82427
BTF3	0.000360254	0.000778716	1	NM_001207	basic transcription factor 3	2686646	16	64	-1.11		1	6.31565e-05	4.91509	4.82142	7.50085e-17	1.808e-15	1.38209
BTF3	0.000461285	0	1	NM_001207	basic transcription factor 3	2686646	16	64	-1.11		1	6.31565e-05	4.91509	4.82142	7.50085e-17	1.808e-15	1.38209
CTSC	0.000179531	0	1	NM_001814	cathepsin C	3385769	11	44	1.51		0.0165425	6.81174e-05	4.83025	5.21567	2.63016e-10	5.21e-16	5.70314
PTPN1	0	0.000113651	1	NM_002827	protein tyrosine phosphatase non-receptor type 1	3888721	15	60	1.81		0.00301385	6.83721e-05	5.12562	5.68633	4.41258e-18	8.30783e-29	10.7252
RAB10	0.000106601	0	1	NM_002835	protein tyrosine phosphatase non-receptor type 12	3009959	8	32	-1.31		0.0641539	7.19881e-05	4.80668	4.5697	5.50782e-09	6.75547e-06	3.08868
CSK	0.00041518	0.000244464	1	NM_004383	c-src tyrosine kinase	3601840	14	55	1.21		0.0622135	7.46766e-05	5.5856	5.79385	1.20182e-26	2.56269e-36	9.67114
RASSF2	0.000118982	0	1	NM_014737	Ras association (RalGDS/AF-6) domain family 2	3896034	15	60	1.11		0.205698	9.49447e-05	4.95648	5.05926	5.33863e-15	1.86962e-19	4.45568
ARFGAP3	0.000698495	0.0012126	1	NM_014570	ADP-ribosylation factor GTPase activating protein 3	3962587	17	67	1.51		0.00274624	9.81636e-05	4.79471	5.18791	2.71964e-14	2.26736e-26	12.079
CTCF	0.000229793	0	1	NM_006565	CCCTC-binding factor (zinc finger protein)	3665603	16	63	1.71		0.00584327	0.000101806	5.26594	5.7842	1.60249e-21	2.893e-34	12.7434
ARHGEF1	0.00087403	0	1	NM_199002	Rho guanine nucleotide exchange factor (GEF) 1	3834519	19	76	-1.31		0.157773	0.000106085	6.1672	5.87745	1.87082e-58	3.46416e-50	8.26756
GPX1	0.000336804	0.00020799	1	NM_201397	glutathione peroxidase 1	2674229	6	23	1.71		0.00118857	0.000116916	5.51128	6.02999	2.78019e-11	1.57484e-15	4.24684
GPX1	0.000339003	0	1	NM_201397	glutathione peroxidase 1	2674229	6	23	1.71		0.00118857	0.000116916	5.51128	6.02999	2.78019e-11	1.57484e-15	4.24684
NT5DC1	0	0.000110067	1	NM_152729	5'-nucleotidase domain containing 1	2922521	11	44	1.71		0.026556	0.000129622	4.79994	5.31741	1.90359e-10	2.75835e-17	6.83892
ADRBK1	0.000157375	0	1	NM_001619	adrenergic beta receptor kinase 1	3336801	24	95	1.21		0.281612	0.000141037	5.39359	5.61083	9.29719e-34	1.21894e-39	5.88237
CARD8	0.000123739	0	1	NM_014959	caspase recruitment domain family member 8	3866958	15	59	1.71		0.0282556	0.000202429	5.21128	5.76901	8.87812e-21	7.78439e-30	9.0571
OGDH	0.000738706	0.000445287	1	NM_002541	oxoglutarate (alpha-ketoglutarate) dehydrogenase (lipoamide)	2999948	25	100	1.21		0.392277	0.00022042	5.38033	5.58595	3.61516e-38	5.19974e-45	6.84215
SLC2A3	0	0.000113333	1	NM_006931	solute carrier family 2 (facilitated glucose transporter) member 3	3442854	12	47	2.01		0.00298731	0.000321277	7.25163	7.95431	1.5447e-48	7.78493e-63	14.2976
FAM129A	0.000162217	0	1	NM_052966	family with sequence similarity 129 member A	2447877	11	44	1.41		0.00967003	0.00032214	4.98683	5.2939	8.04213e-13	6.21468e-22	9.11195
NOSIP	0.000195004	0	1	NM_015953	nitric oxide synthase interacting protein	3867928	12	47	-1.41		0.0937994	0.000325572	5.69385	5.37042	1.65206e-24	9.80978e-19	5.77363
EEF1A1	0.0046208	0.015504	1	NM_001402	eukaryotic translation elongation factor 1 alpha 1	3192640	12	48	1.11		0.0141729	0.000327655	8.51554	8.63131	2.03711e-91	3.45125e-96	4.77104
POLR2G	0	0.000113492	1	NM_002696	polymerase (RNA) II (DNA directed) polypeptide G	3333622	7	28	-1.11		0.0784822	0.000346511	5.92636	5.85591	1.24889e-18	1.35759e-23	4.96376
ACADSB	9.57668e-05	0.000109021	1	NM_001609	acyl-Coenzyme A dehydrogenase short/branched chain	3268588	9	36	1.11		0.94204	0.000349528	4.62462	4.7286	2.51999e-06	3.2592e-08	1.88829
EMG1	0	0.000136588	1	NM_006331	EMG1 nucleolar protein homolog (S. cerevisiae)	3403140	5	20	1.51		0.0142278	0.000367721	4.51258	4.89886	0.000101477	9.74972e-07	2.01738
RPL17	0.000646176	0.00120005	1	NM_000985	ribosomal protein L17	3807487	10	40	1.21		0.0772404	0.000372128	6.74019	6.91212	1.29818e-42	1.84061e-50	7.84837
HMHA1	0.00081163	0.000286212	1	NM_012292	histocompatibility (minor) HA-1	3815493	22	88	-1.21		0.19561	0.000416973	5.36084	5.14673	4.35252e-35	1.36944e-27	7.4978
EFHD2	0.000591359	0.000152263	1	NM_024329	EF-hand domain family member D2	2321779	8	32	-1.81		0.00141712	0.000494258	5.80785	5.20457	3.75626e-17	4.91324e-11	6.11661
EFHD2	0.000489714	0	1	NM_024329	EF-hand domain family member D2	2321779	8	32	-1.81		0.00141712	0.000494258	5.80785	5.20457	3.75626e-17	4.91324e-11	6.11661
SAFB	0.000360516	0.000208148	1	NM_002967	scaffold attachment factor B	3817984	22	88	1.21		0.250858	0.000533481	5.10055	5.31138	1.49127e-26	1.77227e-31	4.92503
IDH1	0	8.6147e-05	1	NM_005896	isocitrate dehydrogenase 1 (NADP+) soluble	2597010	5	20	1.31		0.15099	0.000562578	4.71506	4.94844	3.13349e-05	5.69464e-07	1.74056
VAT1	0.000119532	0	1	NM_006373	vesicle amine transport protein 1 homolog (T. californica)	3758291	11	44	1.31		0.0241478	0.000579035	4.87572	5.10588	1.93735e-12	1.05774e-16	4.26283
ITGB3	0.000590371	0.000229378	1	NM_000212	integrin beta 3 (platelet glycoprotein IIIa antigen CD61)	3724545	7	28	-1.21		0.0965218	0.000695759	4.77271	4.61034	1.22194e-07	6.1259e-06	1.70012
MYH9	0.0243116	0.0119714	1	NM_002473	myosin heavy chain 9 non-muscle	3959451	49	194	1.21		0.540211	0.00075254	5.09856	5.27315	2.01613e-61	4.37367e-72	10.6637
MYH9	0.0107599	0	1	NM_002473	myosin heavy chain 9 non-muscle	3959451	49	194	1.21		0.540211	0.00075254	5.09856	5.27315	2.01613e-61	4.37367e-72	10.6637
NDUFV3	0.000114076	0	1	NM_001001503	NADH dehydrogenase (ubiquinone) flavoprotein 3 10kDa	3922921	8	32	1.21		0.00808816	0.000776268	4.65462	4.83582	1.13306e-06	8.9261e-09	2.10359
STXBP3	7.60507e-05	0	1	NM_007269	syntaxin binding protein 3	2350339	19	75	1.51		0.077512	0.000801638	4.90133	5.33753	4.28525e-19	4.11414e-29	10.0177

## Sheet: 0vs48 AS+DE proscripts T cell
Proscript	0hr Spectral Counts	48hr Spectral Counts	# of isoforms	NCBI Link	Gene Annotation	Affymetrix TCluster ID	Number Of Expressed Probe Sets	Number Of Expressed Probes	Max. Fold Change in Total Gene Expression (raw)	Alt Splicing Annotation	Diff Gene Expression corrected with Benjamini and Hochberg False Discovery Rate (FDR)	Alt. Exon Usage corrected with Benjamini and Hochberg False Discovery Rate (FDR)	Group Control Median Log Expression	Group Activated_48 Median Log Expression	Group Control Expressed p-value	Group Activated_48 Expressed p-value
GNAS	0.000154328	0	7	NM_080425	GNAS complex locus	3891163	17	67	1.61	CDS, confirmed	0.000892429	9.48197e-14	7.04829	7.53087	1.49535e-52	5.39241e-66
NIT1	0	0.000128332	5	NM_005600	nitrilase 1	2363389	12	48	2.41	CDS, confirmed	1.64207e-07	4.32602e-22	4.78623	5.67503	4.5124e-10	9.45839e-22
SNRPB	0.000268366	0	4	NM_003091	small nuclear ribonucleoprotein polypeptides B and B1	3894995	10	39	2.31	Confirmed	5.5151e-05	3.78638e-12	6.8111	7.65202	3.07973e-29	9.88563e-44
BCCIP	0	0.000254239	4	NM_016567	BRCA2 and CDKN1A interacting protein	3269662	14	56	2.21	Confirmed	3.26713e-05	5.75265e-17	4.75343	5.53429	2.71007e-10	1.58648e-22
NASP	0.000146946	0	4	NM_172164	nuclear autoantigenic sperm protein (histone-binding)	2334404	11	42	1.91	Confirmed	2.13611e-05	2.57239e-18	4.96401	5.60573	3.35193e-10	3.80937e-19
TPD52	0	9.12309e-05	4	NM_001025252	tumor protein D52	3141857	8	32	1.91	Confirmed	0.000101263	1.35753e-07	4.69465	5.31265	2.84395e-05	5.47443e-11
VDAC2	0.000378215	0.000554766	4	NM_003375	voltage-dependent anion channel 2	3252534	6	24	1.61	Confirmed	0.00063031	8.65907e-09	5.76988	6.26779	8.72909e-10	2.13564e-15
HMGA1	0.000126993	0	4	NM_145899	high mobility group AT-hook 1	2904000	9	36	2.81	CDS, confirmed	1.0369e-05	2.82586e-12	4.72282	5.74395	1.17679e-09	2.7887e-18
DPM1	0	9.44974e-05	4	NM_003859	dolichyl-phosphate mannosyltransferase polypeptide 1 catalytic subunit	3909395	11	43	2.31	CDS, confirmed	0.000844237	7.50253e-05	5.7529	6.59022	1.208e-20	2.09534e-34
ZC3H14	0	0.000128903	4	NM_207662	zinc finger CCCH-type containing 14	3547610	15	60	2.01		0.000183003	6.02404e-12	4.76297	5.44014	8.70666e-12	2.99262e-26
ECHDC1	9.24965e-05	0	3	NM_018479	enoyl Coenzyme A hydratase domain containing 1	2973168	9	36	2.31	Confirmed	0.000545825	2.32775e-09	5.50737	6.36113	3.3013e-14	2.28275e-26
LTA	0	0.000170318	3	NM_000595	lymphotoxin alpha (TNF superfamily member 1)	2902407	5	20	3.91	CDS, confirmed	8.22367e-11	1.01018e-28	4.53574	5.89052	0.000503285	1.97744e-16
SLC39A14	0	0.000110067	3	NM_015359	solute carrier family 39 (zinc transporter) member 14	3089360	9	36	2.61	CDS, confirmed	4.89844e-10	6.7381e-14	4.27496	5.21683	2.22756e-05	9.47759e-14
CSTF2	0	0.0001572	3	NM_001325	cleavage stimulation factor 3' pre-RNA subunit 2 64kDa	3984536	16	64	2.51	CDS, confirmed	3.24622e-07	9.70926e-16	4.38694	5.30702	1.70933e-06	2.22957e-21
TPD52L2	0.000309365	0	3	NM_199360	tumor protein D52-like 2	3893760	12	48	2.01	CDS, confirmed	3.6418e-05	5.51809e-06	5.08774	5.76412	2.34041e-13	1.87103e-22
SERPINB6	0.00031589	0.00011002	3	NM_004568	serpin peptidase inhibitor clade B (ovalbumin) member 6	2939069	15	60	1.81	CDS, confirmed	0.00082155	1.19776e-15	4.68134	5.27227	2.42033e-13	1.05024e-23
PPP2R5D	7.93211e-05	0	3	NM_180976	protein phosphatase 2 regulatory subunit B' delta isoform	2907538	18	72	1.81	CDS, confirmed	0.000301476	3.34235e-11	4.89702	5.49775	2.10958e-20	6.09006e-35
CLIP1	9.24965e-05	0	3	NM_002956	CAP-GLY domain containing linker protein 1	3475587	15	59	1.51	CDS, confirmed	7.01211e-05	1.11968e-11	4.5479	4.93981	2.07358e-10	1.67079e-20
RPS6KA1	8.95888e-05	0.000132487	3	NM_002953	ribosomal protein S6 kinase 90kDa polypeptide 1	2326561	20	80	1.41	CDS, confirmed	0.000535257	8.61728e-08	4.61791	4.9612	3.591e-15	5.13652e-22
SH2D2A	0	0.000132169	3	NM_003975	SH2 domain protein 2A	2438575	9	35	3.51		7.94186e-07	6.53652e-10	4.53731	5.78772	3.49961e-07	3.65453e-22
ACP1	0.000245038	0	3	NM_004300	acid phosphatase 1 soluble	2466141	12	48	1.91		0.000654116	1.14346e-10	5.23075	5.87771	6.14677e-19	1.68095e-31
CMAS	0.000112804	0	2	NM_018686	cytidine monophosphate N-acetylneuraminic acid synthetase	3407926	8	32	3.51	Confirmed	2.26435e-06	4.62424e-16	4.62851	5.88678	1.0214e-07	1.52024e-19
PPIL3	0.000125751	0	2	NM_131916	peptidylprolyl isomerase (cyclophilin)-like 3	2594535	10	40	3.41	Confirmed	2.22304e-05	1.49322e-19	5.08745	6.32517	9.09227e-10	1.01515e-22
WDSOF1	0	0.000128544	2	NM_015420	WD repeats and SOF1 domain containing	3110341	11	44	2.91	Confirmed	2.63309e-06	5.68579e-24	4.74238	5.80067	1.45115e-11	1.42595e-25
PRKAR2A	0.000147778	0	2	NM_004157	protein kinase cAMP-dependent regulatory type II alpha	2673648	9	36	1.71	Confirmed	0.000229682	1.08181e-12	4.64656	5.15047	1.3638e-08	4.33589e-16
TOR1A	0.000119532	0	2	NM_000113	torsin family 1 member A (torsin A)	3227098	12	48	1.71	Confirmed	0.000136815	1.07221e-09	4.87372	5.42883	2.32663e-11	7.62674e-19
C12orf10	0	0.000115987	2	NM_021640	chromosome 12 open reading frame 10	3415937	9	36	1.41	Confirmed	0.000202454	1.56571e-06	5.00168	5.3713	1.28055e-11	1.73048e-16
EIF5A	0.00144706	0.00309159	2	NM_001970	eukaryotic translation initiation factor 5A	3708422	7	28	2.41	CDS, confirmed	0.000179777	6.18437e-06	6.03281	6.88862	3.22337e-16	3.39934e-23
HDDC3	0.000239464	0	2	NM_198527	HD domain containing 3	3639007	4	16	2.01	CDS, confirmed	0.000136134	1.38626e-07	4.63466	5.31572	0.000749068	7.30622e-07
TSFM	0	0.000110987	2	NM_005726	Ts translation elongation factor mitochondrial	3418551	6	24	1.91	CDS, confirmed	1.2442e-05	4.3562e-08	4.49081	5.13226	2.41711e-05	4.93197e-09
SEC13	0	9.84299e-05	2	NM_183352	SEC13 homolog (S. cerevisiae)	2662657	10	40	1.91	CDS, confirmed	0.000148282	1.63834e-07	5.31397	5.98087	6.1872e-12	5.32154e-19
PES1	0	0.000202598	2	NM_014303	pescadillo homolog 1 containing BRCT domain (zebrafish)	3957445	12	48	1.91	CDS, confirmed	5.87332e-06	2.87705e-08	4.76181	5.3888	1.18535e-10	1.21017e-20
PELP1	0	0.000113333	2	NM_014389	proline glutamic acid and leucine rich protein 1	3742236	21	84	1.91	CDS, confirmed	1.65768e-06	1.92898e-07	4.84365	5.47374	5.32763e-22	4.16565e-34
COMT	0	0.000104	2	NM_007310	catechol-O-methyltransferase	3937092	8	32	1.91	CDS, confirmed	9.70254e-07	1.64044e-12	4.73086	5.36505	1.41998e-10	2.12295e-17
PCK2	0	0.000168882	2	NM_001018073	phosphoenolpyruvate carboxykinase 2 (mitochondrial)	3529508	12	48	1.81	CDS, confirmed	4.15095e-12	1.03177e-30	4.42097	5.02367	4.35952e-06	7.67035e-18
RNPEP	0.000283679	0	2	NM_020216	arginyl aminopeptidase (aminopeptidase B)	2374982	13	52	1.71	CDS, confirmed	0.000556044	5.51876e-06	5.01747	5.54995	1.05895e-13	2.67534e-22
DNAJC11	7.60507e-05	0	2	NM_018198	DnaJ (Hsp40) homolog subfamily C member 11	2394841	16	64	1.61	CDS, confirmed	0.000231961	9.22621e-09	4.72026	5.17891	1.36106e-12	8.4612e-21
DAZAP1	0.000282744	0.00016124	2	NM_170711	DAZ associated protein 1	3815834	12	48	1.51	CDS, confirmed	2.15756e-06	8.53377e-13	5.53791	5.95676	2.29758e-18	4.18564e-31
ABCF1	0.00021773	0.000404784	2	NM_001025091	ATP-binding cassette sub-family F (GCN20) member 1	2901687	22	88	1.51	CDS, confirmed	0.000568524	1.03564e-07	5.14291	5.55039	5.23379e-28	1.45338e-39
PYCR1	0	9.44974e-05	2	NM_153824	pyrroline-5-carboxylate reductase 1	3774436	7	28	1.51	CDS, confirmed	6.18027e-07	3.76656e-18	4.65809	5.07433	2.44568e-06	6.14246e-13
POLR1C	0	9.46563e-05	2	NM_203290	polymerase (RNA) I polypeptide C 30kDa	2908052	13	52	1.51	CDS, confirmed	0.00030083	1.66809e-08	5.32604	5.70295	2.61285e-18	4.27878e-27
ASMTL	0	7.56615e-05	2	NM_004192	acetylserotonin O-methyltransferase-like	3997402	12	48	1.51	CDS, confirmed	0.000365325	2.13834e-11	4.4695	4.84825	8.22143e-08	3.72196e-11
ABCF2	0	0.000205143	2	NM_007189	ATP-binding cassette sub-family F (GCN20) member 2	3079463	12	47	1.51	CDS, confirmed	9.70555e-05	2.68676e-11	5.0462	5.44428	2.21757e-11	1.72292e-18
THOC6	0	9.09781e-05	2	NM_024339	THO complex 6 homolog (Drosophila)	3645565	13	51	1.41	CDS, confirmed	2.76906e-05	1.18136e-21	4.89566	5.26027	5.57727e-13	4.14989e-25
TSGA14	0.000116625	0	2	NM_018718	testis specific 14	3072546	18	71	1.31	CDS, confirmed	0.000322222	5.26892e-12	4.62836	4.89909	1.1309e-10	5.77184e-16
CNOT3	0.000103087	0	2	NM_014516	CCR4-NOT transcription complex subunit 3	3841260	18	72	1.31	CDS, confirmed	0.000475302	1.50575e-13	4.85319	5.08526	2.49937e-17	5.3799e-25
DDI2	8.95888e-05	0	2	NM_032341	DDI1 DNA-damage inducible 1 homolog 2 (S. cerevisiae)	2321911	6	24	1.31	CDS, confirmed	0.000373686	7.39489e-07	4.7193	4.97333	6.38033e-08	4.9561e-11
UNC45A	0	9.15486e-05	2	NM_001039675	unc-45 homolog A (C. elegans)	3608520	25	100	1.31	CDS, confirmed	2.0525e-05	5.1425e-21	4.7304	4.95487	3.66893e-19	3.9739e-30
NOLA1	0	9.44974e-05	2	NM_018983	nucleolar protein family A member 1 (H/ACA small nucleolar RNPs)	2739242	9	35	1.31	CDS, confirmed	0.000464366	6.96493e-11	5.81249	6.07279	1.4398e-10	1.75016e-14
MCTS1	0	9.87043e-05	2	NM_014060	malignant T cell amplified sequence 1	3989180	7	26	2.81		4.39565e-06	1.85811e-06	4.67054	5.70681	0.000168259	1.68768e-13
HNRPAB	0	0.000528026	2	NM_031266	heterogeneous nuclear ribonucleoprotein A/B	2843619	5	20	2.61		6.90794e-06	0.000103946	5.37915	6.3363	3.02093e-08	6.16692e-17
TRNT1	0.000112213	0	2	NM_016000	tRNA nucleotidyl transferase CCA-adding 1	2608156	11	44	2.41		2.33947e-05	5.56954e-13	4.33902	5.22825	4.98283e-05	1.90798e-13
DNAJA3	0	0.000104352	2	NM_005147	DnaJ (Hsp40) homolog subfamily A member 3	3646164	14	56	2.11		6.94957e-06	0.000317328	4.65572	5.38415	1.33948e-09	2.54999e-21
HSDL2	0.000146946	0	2	NM_032303	hydroxysteroid dehydrogenase like 2	3185205	11	44	2.01		6.14793e-05	1.38998e-08	4.51494	5.22937	3.48657e-07	2.27796e-19
TOMM40	0	0.000128935	2	NM_006114	translocase of outer mitochondrial membrane 40 homolog (yeast)	3835855	6	24	2.01		4.14761e-05	2.12913e-09	4.93099	5.63817	2.24532e-07	2.44883e-12
PLAA	0.000213729	0.000123544	2	NM_001031689	phospholipase A2-activating protein	3202171	15	60	1.91		0.00029858	1.20388e-05	4.73637	5.37389	1.92584e-12	9.07825e-21
GMFB	0	9.15486e-05	2	NM_004124	glia maturation factor beta	3565361	6	23	1.81		0.000596132	7.66674e-05	5.06998	5.63725	4.69351e-07	1.41423e-12
BLVRB	0	0.000136846	2	NM_000713	biliverdin reductase B (flavin reductase (NADPH))	3862661	5	20	1.81		0.000651789	2.12872e-07	4.72082	5.28787	0.000268447	1.39033e-08
RANGAP1	0.000257799	0.000614535	2	NM_002883	Ran GTPase activating protein 1	3961842	17	68	1.61		7.99983e-06	0.000136842	4.80426	5.30413	1.8285e-16	1.00265e-27
GMPPA	0	0.000197216	2	NM_205847	GDP-mannose pyrophosphorylase A	2528620	11	44	1.61		5.50738e-05	1.35415e-05	4.9501	5.39259	6.62912e-10	2.17769e-18
RPLP0	0.000920973	0	2	NM_053275	ribosomal protein large P0	3333086	8	32	1.51		0.000758678	2.13094e-09	6.73423	7.13207	5.63903e-28	1.07869e-34
AIFM1	0.000180793	0.000284973	2	NM_004208	apoptosis-inducing factor mitochondrion-associated 1	4021469	14	56	1.51		0.000651931	2.44663e-06	4.47986	4.8883	2.82512e-06	2.71442e-11
LRRFIP2	0.000112804	0	2	NM_017724	leucine rich repeat (in FLII) interacting protein 2	2669184	18	72	1.31		0.000585214	1.53403e-05	4.37827	4.62149	1.20153e-07	4.51321e-14
ZNF598	0	9.46563e-05	2	NM_178167	zinc finger protein 598	3676356	9	36	1.21		0.000158916	2.24811e-05	4.54772	4.70009	1.76739e-05	1.46631e-07
FABP5	0	0.000318469	1	NM_001444	fatty acid binding protein 5 (psoriasis-associated)	3104933	6	24	6.01	Confirmed	7.52916e-09	1.29884e-08	4.54842	6.3374	0.000721752	8.81004e-19
PPAT	0	0.000109496	1	NM_002703	phosphoribosyl pyrophosphate amidotransferase	2770242	5	19	3.91	Confirmed	1.02339e-06	4.31378e-09	4.57823	5.95056	4.26921e-05	1.443e-17
CBX5	0.000430635	0	1	NM_012117	chromobox homolog 5 (HP1 alpha homolog Drosophila)	3456630	6	24	3.51	Confirmed	1.23479e-05	1.99996e-12	4.83496	6.07577	4.46483e-06	1.43892e-14
SNRPE	0	0.000138274	1	NM_003094	small nuclear ribonucleoprotein polypeptide E	2375877	7	27	3.41	Confirmed	1.7908e-06	3.31243e-05	5.30803	6.52973	2.45873e-15	3.08043e-28
SERPINH1	0	9.44974e-05	1	NM_001235	serpin peptidase inhibitor clade H (heat shock protein 47) member 1 (collagen binding protein 1)	3340589	9	36	3.21	Confirmed	3.1316e-06	3.32881e-18	4.49564	5.6544	2.68266e-05	3.51549e-15
MAT2B	0.000223972	0	1	NM_013283	methionine adenosyltransferase II beta	2838688	7	28	3.01	Confirmed	0.00016762	8.07651e-07	5.4929	6.57916	1.3309e-12	2.9892e-23
PSMB2	0.000272633	0.000468794	1	NM_002794	proteasome (prosome macropain) subunit beta type 2	2406245	10	39	2.91	Confirmed	9.24858e-05	2.88172e-17	5.80525	6.85609	7.35609e-19	2.27736e-32
PHPT1	7.93211e-05	0	1	NM_014172	phosphohistidine phosphatase 1	3194810	6	24	2.91	Confirmed	1.97975e-06	1.87473e-07	4.77747	5.85658	1.53223e-05	3.04757e-13
CLNS1A	0	0.000136694	1	NM_001293	chloride channel nucleotide-sensitive 1A	3382948	7	28	2.91	Confirmed	9.55456e-05	3.73759e-09	5.05611	6.13259	3.48599e-11	1.43944e-20
PHB	0.00120586	0.00318836	1	NM_002634	prohibitin	3328069	10	40	2.81	Confirmed	1.04091e-05	1.91349e-10	4.69471	5.73975	2.06813e-07	1.04434e-18
PPIL1	0	7.56615e-05	1	NM_016059	peptidylprolyl isomerase (cyclophilin)-like 1	2952065	5	20	2.81	Confirmed	3.21812e-09	1.98681e-10	4.77042	5.78765	5.49415e-05	2.27964e-10
CLIC1	0.0013509	0.000857716	1	NM_001288	chloride intracellular channel 1	2949330	7	28	2.71	Confirmed	1.17792e-05	2.29918e-07	5.93367	6.93098	1.69638e-13	9.15055e-24
DENR	0.000145319	0	1	NM_003677	density-regulated protein	3435490	9	35	2.71	Confirmed	6.06059e-06	1.42583e-08	4.82352	5.80268	2.29221e-10	2.30713e-21
PPIF	0.000117968	0.000327538	1	NM_005729	peptidylprolyl isomerase F (cyclophilin F)	3253880	9	36	2.71	Confirmed	1.72785e-07	5.67547e-18	5.1344	6.12525	1.63114e-12	1.65567e-21
H2AFV	0.00998336	0.00523389	1	NM_138635	H2A histone family member V	3048869	5	20	2.51	Confirmed	0.000191605	4.61505e-13	5.89904	6.80104	5.38439e-13	1.37704e-19
FXR2	0.000123739	0	1	NM_004860	fragile X mental retardation autosomal homolog 2	3743852	15	60	2.31	Confirmed	7.35008e-08	3.31414e-27	4.62492	5.4753	5.64464e-11	1.63785e-23
APOOL	0.000116625	0	1	NM_198450	apolipoprotein O-like	3983105	8	31	2.11	Confirmed	2.95702e-05	7.21367e-05	4.29695	5.04526	8.50089e-05	1.63105e-10
C6orf108	0.000168426	0.000119438	1	NM_199184	chromosome 6 open reading frame 108	2954489	7	28	2.01	Confirmed	0.000108482	1.48929e-08	4.58509	5.27535	2.1602e-05	1.3389e-09
ALDH6A1	0.000111168	0	1	NM_005589	aldehyde dehydrogenase 6 family member A1	3571727	10	40	2.01	Confirmed	0.000663801	7.16496e-11	4.34488	5.03108	2.70059e-05	1.7636e-11
COPS5	7.93211e-05	0	1	NM_006837	COP9 constitutive photomorphogenic homolog subunit 5 (Arabidopsis)	3138978	11	42	2.01	Confirmed	0.000736754	3.44053e-10	4.92677	5.64167	4.49667e-10	1.75547e-20
RPIA	0	0.000226651	1	NM_144563	ribose 5-phosphate isomerase A (ribose 5-phosphate epimerase)	2492938	12	47	2.01	Confirmed	0.00026022	8.18071e-09	4.67438	5.39086	7.24373e-13	1.08191e-22
MRPS22	0	0.000110067	1	NM_020191	mitochondrial ribosomal protein S22	2644822	9	36	2.01	Confirmed	0.000452904	4.88327e-08	4.76613	5.43482	7.02865e-08	2.07694e-13
ETF1	0	0.000261818	1	NM_004730	eukaryotic translation termination factor 1	2877465	13	51	2.01	Confirmed	0.000740392	6.16762e-14	4.93554	5.63124	3.6421e-14	6.18091e-26
EDC3	0	0.000138433	1	NM_025083	enhancer of mRNA decapping 3 homolog (S. cerevisiae)	3633048	11	44	1.81	Confirmed	1.0696e-05	7.97821e-12	4.55243	5.16702	8.0473e-10	1.23721e-16
CFDP1	0	9.06604e-05	1	NM_006324	craniofacial development protein 1	3699508	8	32	1.71	Confirmed	0.000754405	1.32519e-05	4.57274	5.11867	2.09733e-05	1.76808e-09
PLS1	0.000294375	0	1	NM_002670	plastin 1 (I isoform)	2645906	8	32	1.51	Confirmed	0.000176651	9.92133e-07	4.30036	4.70995	0.000590961	3.47526e-07
FTSJ3	0.000133444	0.000214435	1	NM_017647	FtsJ homolog 3 (E. coli)	3766373	25	99	1.51	Confirmed	9.00535e-05	9.95587e-15	4.64759	5.07303	9.38793e-16	3.98654e-28
M6PRBP1	0.000232233	0	1	NM_005817	mannose-6-phosphate receptor binding protein 1	3847005	12	48	1.31	Confirmed	1.83505e-05	9.35099e-14	4.84608	5.1051	2.4154e-11	3.56416e-18
CCDC86	0	0.000136467	1	NM_024098	coiled-coil domain containing 86	3332548	5	20	1.31	Confirmed	0.000132763	0.000140317	4.84157	5.08945	4.43644e-06	2.00119e-08
FTH1	0	0.000401607	1	NM_002032	ferritin heavy polypeptide 1	3375648	8	32	-1.31	Confirmed	0.000344534	4.95304e-19	8.08222	7.81131	1.97062e-45	1.03963e-35
LAG3	0	0.000220134	1	NM_002286	lymphocyte-activation gene 3	3402757	8	32	8.11	CDS, confirmed	9.51994e-11	1.85365e-47	4.25921	6.35001	6.91356e-05	8.28294e-20
RANBP1	0.000337198	0.000614639	1	NM_002882	RAN binding protein 1	3937228	5	19	5.51	CDS, confirmed	3.29484e-07	4.41975e-10	4.65787	6.35734	0.000337293	4.49156e-15
PRDX1	0.00133737	0.00203611	1	NM_002574	peroxiredoxin 1	2410241	6	24	4.71	CDS, confirmed	5.49592e-07	9.20378e-15	5.71494	7.2616	1.53208e-10	6.81831e-24
FEN1	0.000155783	0.000371799	1	NM_004111	flap structure-specific endonuclease 1	3333226	6	24	4.51	CDS, confirmed	2.58125e-08	4.74376e-08	5.1661	6.66551	3.03655e-07	3.15009e-18
MRPL17	0	7.56615e-05	1	NM_022061	mitochondrial ribosomal protein L17	3361116	5	19	4.21	CDS, confirmed	1.77289e-06	6.09177e-12	4.45076	5.88694	0.000339941	4.81024e-12
XTP3TPA	0	0.000110067	1	NM_024096	XTP3-transactivated protein A	3687789	7	28	4.01	CDS, confirmed	1.70492e-07	4.71197e-18	5.19999	6.57518	1.54851e-13	4.65353e-28
GNPDA1	0.000122848	0.000237195	1	NM_005471	glucosamine-6-phosphate deaminase 1	2879028	13	52	3.41	CDS, confirmed	1.49358e-07	2.39825e-30	4.56699	5.78186	6.8653e-07	3.29969e-21
PDHA1	0.000337578	0.000235186	1	NM_000284	pyruvate dehydrogenase (lipoamide) alpha 1	3970833	12	48	2.91	CDS, confirmed	3.61341e-06	3.99638e-14	4.79764	5.87723	6.99969e-13	7.28808e-26
HSPA14	0	9.06604e-05	1	NM_016299	heat shock 70kDa protein 14	3236395	17	68	2.71	CDS, confirmed	5.41875e-05	1.92271e-34	4.54801	5.54672	1.52744e-12	6.5495e-25
GSTP1	0.00091303	0	1	NM_000852	glutathione S-transferase pi	3337168	7	28	2.61	CDS, confirmed	0.000134446	1.41922e-09	5.42913	6.38271	9.33431e-16	2.155e-28
EDARADD	0	0.00130786	1	NM_080738	EDAR-associated death domain	2386828	5	19	2.61	CDS, confirmed	5.56219e-10	3.78043e-26	4.70851	5.67806	7.52942e-06	3.44776e-11
SRPRB	7.93211e-05	0.000113492	1	NM_021203	signal recognition particle receptor B subunit	2643324	8	32	2.51	CDS, confirmed	9.6997e-06	5.40633e-09	4.62601	5.55039	1.28698e-08	3.33592e-19
SRM	0	0.00021828	1	NM_003132	spermidine synthase	2396461	8	32	2.51	CDS, confirmed	5.30328e-06	8.01065e-11	5.2441	6.17396	4.57111e-13	1.44013e-23
HSPB1	0.000142823	0	1	NM_001540	heat shock 27kDa protein 1	3009399	4	16	2.31	CDS, confirmed	0.000736691	0.000262315	6.21606	7.03172	1.50623e-10	1.62142e-14
RTCD1	8.95888e-05	0.000189154	1	NM_003729	RNA terminal phosphate cyclase domain 1	2348854	12	48	2.31	CDS, confirmed	6.78477e-06	1.59453e-14	5.01067	5.82627	2.76595e-19	2.46507e-33
ISOC1	8.95888e-05	0	1	NM_016048	isochorismatase domain containing 1	2827709	9	36	2.31	CDS, confirmed	0.00072857	3.74301e-12	4.985	5.79565	4.05675e-11	2.14094e-17
UHRF1	0	0.000222523	1	NM_013282	ubiquitin-like containing PHD and RING finger domains 1	3817698	11	44	2.31	CDS, confirmed	1.44836e-08	1.59809e-18	4.32104	5.16373	1.4804e-05	8.33938e-16
YWHAZ	0.00501345	0.00324804	1	NM_145690	tyrosine 3-monooxygenase/tryptophan 5-monooxygenase activation protein zeta polypeptide	3592109	9	36	2.21	CDS, confirmed	2.71217e-06	1.33768e-20	4.77208	5.56078	1.15313e-08	5.65935e-18
GZMH	0.000321017	0	1	NM_033423	granzyme H (cathepsin G-like 2 protein h-CCPX)	3558359	8	32	2.21	CDS, confirmed	0.000368609	1.12171e-18	4.75529	5.5424	6.77884e-12	2.93552e-23
TRIP6	0	9.46563e-05	1	NM_003302	thyroid hormone receptor interactor 6	3015911	7	27	2.21	CDS, confirmed	3.7412e-09	7.93889e-18	4.64483	5.44002	1.42084e-05	4.04116e-10
HYOU1	0.000234813	0.000567587	1	NM_006389	hypoxia up-regulated 1	3394092	14	55	2.01	CDS, confirmed	1.41569e-06	2.627e-24	4.78285	5.49016	1.49705e-11	2.67316e-23
ACO2	0.00122891	0.000862797	1	NM_001098	aconitase 2 mitochondrial	3946889	15	59	1.91	CDS, confirmed	0.000191766	3.16404e-06	5.2091	5.8593	3.08038e-19	2.99691e-31
MRPL12	0	0.000159687	1	NM_002949	mitochondrial ribosomal protein L12	3738205	7	27	1.91	CDS, confirmed	4.11171e-05	6.04271e-08	4.57145	5.2063	1.20368e-11	8.01756e-16
C1orf25	0	9.44974e-05	1	NM_030934	chromosome 1 open reading frame 25	2447993	12	47	1.91	CDS, confirmed	2.16114e-05	1.80414e-11	4.31873	4.96285	2.31754e-06	2.61099e-15
ACAT2	0.00032271	0.000646848	1	NM_005891	acetyl-Coenzyme A acetyltransferase 2 (acetoacetyl Coenzyme A thiolase)	2934131	11	42	1.81	CDS, confirmed	6.94727e-05	1.54131e-09	4.79243	5.38233	4.11062e-08	8.27424e-19
FHOD1	0.000122077	0	1	NM_013241	formin homology 2 domain containing 1	3695541	18	72	1.81	CDS, confirmed	2.26362e-05	2.78276e-17	4.55603	5.16584	1.76962e-12	3.61379e-22
PPP5C	0	9.06604e-05	1	NM_006247	protein phosphatase 5 catalytic subunit	3836760	13	51	1.81	CDS, confirmed	0.000106697	1.01815e-11	4.56849	5.15419	1.42199e-09	1.14159e-16
GBP1	0.000695705	0.000441895	1	NM_002053	guanylate binding protein 1 interferon-inducible 67kDa	2421883	11	44	1.71	CDS, confirmed	0.000442851	1.15008e-14	4.42377	4.92519	7.622e-08	1.14245e-15
PPP1R10	0	9.12309e-05	1	NM_002714	protein phosphatase 1 regulatory (inhibitor) subunit 10	2948425	25	100	1.71	CDS, confirmed	0.000522746	5.48279e-13	4.95865	5.46571	6.27971e-24	1.05418e-37
EHD4	0	0.00017	1	NM_139265	EH-domain containing 4	3620276	8	31	1.71	CDS, confirmed	1.12203e-05	3.68916e-06	4.31893	4.87599	0.000389551	2.06159e-07
TACC3	0	9.12309e-05	1	NM_006342	transforming acidic coiled-coil containing protein 3	2714955	15	60	1.61	CDS, confirmed	0.00076302	4.23226e-11	4.93199	5.42255	2.7164e-12	2.03863e-22
HIRIP3	0	0.00011801	1	NM_003609	HIRA interacting protein 3	3687342	10	40	1.61	CDS, confirmed	5.77835e-07	9.31359e-06	4.4418	4.88814	4.91167e-06	3.12026e-11
ITGA2	0.000148452	0	1	NM_002203	integrin alpha 2 (CD49B alpha 2 subunit of VLA-2 receptor)	2809245	15	60	1.51	CDS, confirmed	0.000195994	5.06524e-11	4.24132	4.65709	2.57855e-05	7.53762e-14
LIG1	0	0.00019762	1	NM_000234	ligase I DNA ATP-dependent	3866898	23	92	1.51	CDS, confirmed	0.00054152	2.53329e-21	4.60613	5.02666	8.13731e-17	6.41879e-27
CYFIP1	0.000178093	0	1	NM_001033028	cytoplasmic FMR1 interacting protein 1	3583638	23	91	1.41	CDS, confirmed	4.36161e-05	1.64947e-12	4.33416	4.64017	1.18373e-09	1.44443e-14
PDCD11	0.000152101	0.000248373	1	NM_014976	programmed cell death 11	3262198	35	140	1.41	CDS, confirmed	6.99828e-05	1.22258e-18	4.3929	4.72925	7.81933e-14	8.5037e-25
BMS1	0	0.000210542	1	NM_014753	BMS1 homolog ribosome assembly protein (yeast)	3243708	23	91	1.41	CDS, confirmed	0.000773427	2.22053e-13	4.84142	5.19933	2.22856e-22	4.53596e-34
LMNB2	0.00129592	0.000610642	1	NM_032737	lamin B2	3845909	10	39	1.31	CDS, confirmed	4.46691e-07	2.96118e-15	4.71588	4.97449	2.64866e-09	1.31281e-16
RRP9	0	0.000163976	1	NM_004704	RRP9 small subunit (SSU) processome component homolog (yeast)	2675763	17	68	1.31	CDS, confirmed	1.7444e-05	2.68975e-07	4.89463	5.16077	1.30889e-16	6.46101e-22
DAK	0.000174841	0	1	NM_015533	dihydroxyacetone kinase 2 homolog (S. cerevisiae)	3332838	12	47	1.21	CDS, confirmed	7.96277e-07	3.2484e-18	4.90112	5.08531	6.79131e-10	1.24775e-16
PFAS	0.000213152	0.000640744	1	NM_012393	phosphoribosylformylglycinamidine synthase (FGAR amidotransferase)	3709540	31	124	1.11	CDS, confirmed	0.000247714	8.05646e-14	4.76236	4.8257	7.62484e-22	6.24024e-29
RPL26L1	0.000277624	0	1	NM_016093	ribosomal protein L26-like 1	2841264	5	20	-1.11	CDS, confirmed	0.00048075	9.27395e-11	4.88939	4.83014	1.99052e-06	1.37275e-09
HIST1H2AC	0.0186908	0.0122773	1	NM_003517	histone cluster 2 H2ac	2357952	4	16	3.41		5.42923e-05	2.06667e-08	6.30654	7.54148	2.37931e-12	3.36156e-21
VARS	0.000427585	0.000751065	1	NM_006295	valyl-tRNA synthetase	2949431	6	24	3.21		2.06608e-06	5.29169e-05	4.63739	5.79236	8.02279e-05	9.08111e-13
NOLA3	0.000158063	0	1	NM_018648	nucleolar protein family A member 3 (H/ACA small nucleolar RNPs)	3617403	5	20	3.01		9.18119e-06	7.70495e-05	5.10666	6.19238	7.29607e-07	4.07936e-15
SNRPG	7.60507e-05	0	1	NM_003096	small nuclear ribonucleoprotein polypeptide G	2558577	6	24	2.91		0.000108073	8.00247e-05	5.63796	6.69158	1.55767e-11	5.23561e-20
TXNL1	0	0.00020523	1	NM_004786	thioredoxin-like 1	3809324	8	32	2.91		9.86009e-06	0.000801182	5.0573	6.1351	9.13134e-10	4.23125e-24
ECHS1	0.000452835	0.000375532	1	NM_004092	enoyl Coenzyme A hydratase short chain 1 mitochondrial	3315231	9	36	2.71		2.75188e-05	2.83671e-06	5.3189	6.30995	1.46559e-11	1.39135e-23
POLR2E	0.000113472	0	1	NM_002695	polymerase (RNA) II (DNA directed) polypeptide E 25kDa	3844952	7	28	2.71		0.000121742	2.24221e-05	4.78291	5.77733	8.65657e-08	3.7748e-18
JTV1	9.24965e-05	0.00032034	1	NM_006303	JTV1 gene	2988882	6	24	2.71		2.60161e-07	0.00016909	4.56361	5.56799	0.000118648	6.80026e-12
PPID	0	0.000210828	1	NM_005038	peptidylprolyl isomerase D (cyclophilin D)	2791538	9	36	2.71		3.96565e-06	5.01493e-07	4.47789	5.48355	4.75745e-06	1.46006e-15
C11orf31	0.000341085	0	1	NM_170746	chromosome 11 open reading frame 31	3331603	7	28	2.61		0.000163867	3.15009e-10	5.12661	6.07019	5.44216e-11	3.87982e-20
BXDC2	0	0.000192431	1	NM_018321	brix domain containing 2	2806231	7	27	2.61		0.000226179	0.000441117	5.27633	6.23306	6.26182e-12	2.3895e-23
LSM4	0.000181812	9.84299e-05	1	NM_012321	LSM4 homolog U6 small nuclear RNA associated (S. cerevisiae)	3854892	6	24	2.51		1.88651e-05	2.32104e-05	5.19312	6.08937	3.36176e-10	8.98177e-19
TIMM44	0	9.12309e-05	1	NM_006351	translocase of inner mitochondrial membrane 44 homolog (yeast)	3848651	11	44	2.51		2.42093e-06	3.23815e-11	4.60695	5.52989	5.84748e-08	1.273e-20
LRRC40	0.000113354	0	1	NM_017768	leucine rich repeat containing 40	2417737	15	59	2.41		0.000192496	7.43779e-06	4.38607	5.24076	6.27661e-08	2.66682e-22
VBP1	7.60507e-05	0.000113492	1	NM_003372	von Hippel-Lindau binding protein 1	3996815	7	28	2.41		6.37674e-05	3.01088e-06	4.89445	5.7835	2.21333e-07	1.14197e-17
EXOSC5	0	7.56615e-05	1	NM_020158	exosome component 5	3863060	8	32	2.41		2.00399e-06	3.37203e-09	4.90728	5.79904	4.27768e-07	1.26129e-17
ATP5F1	0.000210058	0	1	NM_001688	ATP synthase H+ transporting mitochondrial F0 complex subunit B1	2351817	7	28	2.31		0.0004606	0.000250706	6.30027	7.13406	3.54285e-21	2.70825e-33
TUBG1	8.16535e-05	0.000189313	1	NM_001070	tubulin gamma 1	3721926	8	30	2.31		1.42434e-07	6.35451e-17	5.06598	5.90572	1.8425e-09	2.02217e-20
IDH2	0.000892882	0.000553611	1	NM_002168	isocitrate dehydrogenase 2 (NADP+) mitochondrial	3638760	11	44	2.21		0.000289029	9.83214e-06	4.68187	5.46649	9.01637e-11	2.35393e-19
MTX2	0.000135427	0.000183905	1	NM_001006635	metaxin 2	2517013	6	23	2.21		0.000115342	6.64388e-07	4.41662	5.21758	0.000306555	1.90313e-11
NANS	0.000134383	0.000109496	1	NM_018946	N-acetylneuraminic acid synthase (sialic acid synthase)	3181460	7	28	2.21		1.15878e-07	1.8587e-05	4.42356	5.2286	1.03273e-05	2.23271e-13
RAB21	0.000104421	0	1	NM_014999	RAB21 member RAS oncogene family	3422269	9	35	2.21		0.00060543	4.51083e-06	5.31481	6.09981	9.56713e-15	3.97301e-24
SNW1	0.000118982	0	1	NM_012245	SNW domain containing 1	3573261	15	59	2.11		0.000727527	0.000123471	4.84341	5.60516	1.57651e-16	2.93079e-29
NUP35	0	7.56615e-05	1	NM_138285	nucleoporin 35kDa	2518743	9	36	2.11		6.01979e-05	0.000262639	4.52709	5.26899	8.45569e-06	2.06284e-15
PRPSAP2	0.000284335	0.000168962	1	NM_002767	phosphoribosyl pyrophosphate synthetase-associated protein 2	3713575	14	55	2.01		0.00036725	1.44225e-05	4.98654	5.67238	1.1388e-12	1.81405e-26
MFAP1	0.000170032	0	1	NM_005926	microfibrillar-associated protein 1	3621692	13	52	2.01		1.42556e-07	9.27574e-17	4.4912	5.16425	4.01688e-07	1.34021e-17
TRIM21	7.60507e-05	0	1	NM_003141	tripartite motif-containing 21	3360142	11	43	2.01		0.000987624	0.000159327	4.61402	5.32878	5.9344e-07	2.60438e-14
PSMD13	0	0.000132646	1	NM_175932	proteasome (prosome macropain) 26S subunit non-ATPase 13	3315549	11	44	2.01		0.000897669	8.55223e-13	4.78829	5.48115	1.0444e-09	1.03766e-18
RUVBL1	0.000249714	0.000424676	1	NM_003707	RuvB-like 1 (E. coli)	2694123	13	52	1.91		7.77365e-06	2.31976e-10	4.41715	5.08146	6.19443e-07	1.49251e-14
PPP2CB	0.000232699	0	1	NM_001009552	protein phosphatase 2 (formerly 2A) catalytic subunit beta isoform	3130211	9	36	1.91		0.000290316	0.000571167	4.88955	5.53932	7.96311e-09	6.39491e-18
PYCR2	0	0.000132169	1	NM_013328	pyrroline-5-carboxylate reductase family member 2	2458607	7	28	1.91		5.90817e-05	0.000154114	4.91415	5.55463	3.48767e-07	1.64747e-12
PDK3	0	9.12309e-05	1	NM_005391	pyruvate dehydrogenase kinase isozyme 3	3972025	12	48	1.91		0.000546682	0.00022571	4.52121	5.18329	3.54464e-07	1.92616e-16
KPNA3	0	0.000225763	1	NM_002267	karyopherin alpha 3 (importin alpha 4)	3513883	17	67	1.91		0.000631253	1.64791e-08	4.90917	5.52489	6.21527e-17	1.35064e-30
DCPS	0.000507445	0.000214594	1	NM_014026	decapping enzyme scavenger	3355114	8	32	1.71		0.000466181	5.1495e-10	4.5697	5.0907	1.28923e-05	8.44173e-12
SUCLG1	0.000371862	0.000204988	1	NM_003849	succinate-CoA ligase GDP-forming alpha subunit	2561955	7	27	1.71		0.000198846	2.27733e-09	4.68605	5.18687	4.05043e-07	3.20491e-13
USP10	0	0.000132328	1	NM_005153	ubiquitin specific peptidase 10	3671873	13	51	1.71		0.00071429	1.27505e-05	5.32452	5.85808	1.09398e-22	1.48465e-35
IMP4	0	7.56615e-05	1	NM_033416	IMP4 U3 small nucleolar ribonucleoprotein homolog (yeast)	2505501	9	36	1.71		0.000638904	0.000710588	5.50509	6.05599	6.60683e-16	8.72505e-25
DNAJC7	0	0.000227619	1	NM_003315	DnaJ (Hsp40) homolog subfamily C member 7	3757487	10	40	1.71		5.43158e-05	0.000332503	5.09913	5.617	5.49888e-12	5.50255e-22
DIMT1L	0	0.000222841	1	NM_014473	DIM1 dimethyladenosine transferase 1-like (S. cerevisiae)	2859195	15	60	1.71		9.91601e-05	5.32835e-09	4.55547	5.106	7.49032e-11	2.73617e-21
BMS1	0	0.000210542	1	NM_014753	BMS1 homolog ribosome assembly protein (yeast)	3938817	11	42	1.71		4.38504e-05	1.1344e-06	5.20532	5.71281	1.22074e-15	4.46336e-27
NUDC	0.000157892	0.000394432	1	NM_006600	nuclear distribution gene C homolog (A. nidulans)	2326799	10	40	1.61		0.000960907	0.000216219	5.01015	5.46677	1.36116e-11	8.90074e-18
ZCCHC8	0	9.44974e-05	1	NM_017612	zinc finger CCHC domain containing 8	3475679	12	48	1.61		0.000464406	5.27829e-07	4.81794	5.26211	6.42884e-10	1.77708e-19
SHMT1	0	0.000109973	1	NM_148918	serine hydroxymethyltransferase 1 (soluble)	3748323	11	44	1.61		3.19042e-05	1.35069e-09	4.37134	4.82677	0.000168456	5.99628e-10
SGTA	0	0.000217217	1	NM_003021	small glutamine-rich tetratricopeptide repeat (TPR)-containing alpha	3846011	11	44	1.61		0.000139633	2.96418e-06	4.5826	5.0363	2.46838e-09	2.23927e-14
FAM98A	0	0.000151481	1	NM_015475	family with sequence similarity 98 member A	2547716	12	47	1.61		0.000319715	6.50222e-06	4.53131	4.99094	6.80125e-07	5.27944e-12
XPO7	0	0.000111367	1	NM_015024	exportin 7	3088983	23	92	1.51		0.000365048	4.068e-10	4.43208	4.86602	7.45502e-11	1.05957e-24
NOC2L	0	0.000109496	1	NM_015658	nucleolar complex associated 2 homolog (S. cerevisiae)	4054639	16	64	1.51		0.000373504	4.70345e-08	4.7824	5.18751	1.5455e-12	3.97118e-20
AFG3L2	0	0.000113651	1	NM_006796	AFG3 ATPase family gene 3-like 2 (yeast)	3799415	13	51	1.51		0.000555269	2.60234e-10	4.66075	5.09578	4.31615e-09	3.53665e-15
ENO2	0.00595281	0.0154611	1	NM_001975	enolase 2 (gamma neuronal)	3403045	15	60	1.41		0.000587114	5.12533e-09	4.69385	5.02726	2.62031e-10	1.1711e-14
RCL1	0	9.06604e-05	1	NM_005772	RNA terminal phosphate cyclase-like 1	3160773	11	44	1.41		0.000142836	1.03367e-05	4.97503	5.31149	7.32389e-12	2.68769e-18
GALK1	0	7.56615e-05	1	NM_000154	galactokinase 1	3770923	7	28	1.41		3.99314e-05	0.000280615	4.65243	4.95636	2.06852e-06	5.37563e-09
LRCH4	0.0003212	0.000111367	1	NM_002319	leucine-rich repeats and calponin homology (CH) domain containing 4	3064082	28	112	-1.31		0.000808606	7.0525e-06	5.25661	4.95961	4.89457e-40	3.04331e-25
ARHGEF18	0.00028791	0	1	NM_015318	rho/rac guanine nucleotide exchange factor (GEF) 18	3818732	16	64	-1.61		0.000713579	1.62628e-05	5.37637	4.92041	1.36443e-32	5.48617e-18
BOP1	0	0.000206491	1	NM_015201	block of proliferation 1	3158190	10	40	1.71	CDS, confirmed	2.5325e-05	5.68467e-10	4.85955	5.37683	3.9491e-13	7.93645e-22

## Sheet: XRAY undetected proteins
Gene_Symbol	0hr	48hr	isoforms
HLA-A	0	0.00194963	23
BIN1	0.000370192	0	12
COL11A2	0.000106601	0	10
TNIK	0.000113446	0	9
PLEC1	0.00316475	0.000850561	9
EPB41	0.000145667	0	8
EIF4G1	0.000218295	0.000736026	8
CAMK2B	0.00013147	0	8
PRKACB	0.000196535	0	7
ATXN2L	0	0.000147168	7
USP19	0	0.000106548	6
TAPBP	0.000418704	0.000187655	6
FNBP1	0.000379728	0.000142166	6
CASP1	0.000219805	0	6
BAT3	7.93211e-05	0.000151323	6
ATP2A3	0.000334514	9.06604e-05	6
TOP2A	0	0.000192498	5
SLC3A2	0	0.00119595	5
PRDM10	7.93211e-05	0	5
PABPC4	0.000356652	0.0010727	5
NME1	0.000524378	0.00109262	5
KIAA0090	0	9.44974e-05	5
ITGA2B	0.00115736	0.000392537	5
INPP4A	0.000120909	0	5
HDAC7A	0	9.46563e-05	5
GSTM1	0.000168319	0	5
GOLGA4	0	9.06604e-05	5
FLAD1	0	9.12309e-05	5
ELP2	0	9.09781e-05	5
CASP8	9.76304e-05	0	5
CAPRIN1	9.57668e-05	0.000498292	5
BAT2	0.00010153	0.000200902	5
ARHGAP9	0.000161953	0	5
USP4	0.000119532	0	4
UBAP2L	0.000189103	0.000346422	4
SUPT5H	0.000145319	0.000108704	4
ROD1	0.000181981	0	4
PUF60	0.000158266	0.000345242	4
PTPRC	0.00213627	0.000995102	4
PTPN6	0.00133578	0.00102601	4
PRPF40A	0.000114076	0	4
PPP1R12A	0.000291581	0.000136482	4
POSTN	0	0.000111093	4
PKM2	0.00218548	0	4
PEA15	0	7.56615e-05	4
PCBP2	0.000686101	0.00100752	4
OGT	0.00011921	0	4
NUMA1	0.00140966	0.000360177	4
NRF1	0.000106601	0	4
MYO1F	0.000293923	0.000149347	4
MYO18A	0.000278684	9.12309e-05	4
MPO	0.000264235	0	4
MOBKL1B	0.000200486	0	4
LUC7L	0	0.000216433	4
LMNA	0.000442182	0	4
LARP1	0	0.00021629	4
KRAS	0	7.56615e-05	4
KIAA0460	0.000158286	9.12309e-05	4
ITGAL	0.000392276	0.000151323	4
HUWE1	0.000377521	0.000949922	4
HSPH1	0.000229038	0	4
HSP90AB1	0.00218512	0	4
Hs.699630	0.000278684	9.12309e-05	4
HDGF	0	0.000453302	4
H2AFY	0.00450593	0.00213769	4
FLNC	0.000691861	0	4
EPN1	0.000112804	0	4
EIF3B	0.000316163	0.000512252	4
EDF1	9.24965e-05	0	4
DYNC1I2	0	0.000128903	4
DNMT1	0	0.000212159	4
DBNL	0.00074728	0.000440302	4
CRTC3	0.000135656	0	4
CREB1	0.0001673	0	4
CLK3	0	9.44974e-05	4
CCBL2	0.000298139	0	4
C10orf119	0	0.000197409	4
ATP5J2	0	9.12309e-05	4
ATP2A2	0	0.000223647	4
ATF7IP	0	7.56615e-05	4
ASAH1	9.24965e-05	0	4
ARRB1	9.24965e-05	0	4
ARD1A	0.000284107	0.000113492	4
AKNA	0.000123739	0	4
ADD1	0.00044122	0.000109496	4
SEPT7	0.000820141	0.000527212	4
SEPT10	0.000785081	0.000337186	4
ZFR	0	9.06604e-05	3
WDR44	7.93211e-05	0	3
USP7	0.000321599	0.000219818	3
UBA3	0.000135427	0	3
UAP1	0	9.44974e-05	3
SYNE1	0.000176896	0	3
SURF4	0	0.000110987	3
STAU1	0	8.6147e-05	3
STAT3	0.000146968	0.000461144	3
SPTBN1	0.0026637	0.000491078	3
SPTB	0.000128658	0	3
SPTAN1	0.00365371	0.00103898	3
SMARCD2	0.000177049	9.15486e-05	3
SH3KBP1	0.0010605	0.000189153	3
SEC16A	0.000149975	0.000100522	3
SCAMP3	0	0.000144378	3
RGS10	0.000296616	0.000104494	3
RDH11	0	0.000113492	3
PYCARD	0.000190321	9.06604e-05	3
PXN	0.000404578	0.000138433	3
PSAP	0.000220459	0	3
PRCC	0	7.56615e-05	3
POLR2J	0	9.63581e-05	3
PKLR	0	0.000202092	3
PITPNB	0	0.000132169	3
PIK3R1	0.000286446	0.000111473	3
PIK3CD	0.000310297	0.000147168	3
PHYHD1	0	0.000161428	3
PHC3	7.93211e-05	0	3
PFKP	0.000262343	0.000500861	3
PDLIM2	0.000152427	0	3
PDIA6	0.000959627	0.00173534	3
P4HA1	0	7.56615e-05	3
NUP43	0	9.09781e-05	3
NUP205	0	0.000132169	3
NUP155	0	0.00016387	3
NUP153	0.000201545	0.000297977	3
NUDT21	0.000190528	0.000339351	3
NT5C	0.000178862	0	3
NOLC1	0.000306219	0.000728447	3
NOL6	0.000135978	0.00019177	3
NOL1	0.000167075	0.00035258	3
NFKB1	0.000295788	0.000559581	3
NFATC2	0.000217447	0.000121261	3
NEU1	8.95888e-05	0	3
NCKAP1L	0.00012248	0	3
MYH14	0.000819078	0	3
MUTED	0	0.000113333	3
MSH6	0	0.000186316	3
MMS19	0	0.000216005	3
MKI67	0	0.000205094	3
ME2	0.00017555	0	3
MBP	0.000111168	0	3
MAP4K2	0.000107128	0	3
MAN2C1	9.76304e-05	0	3
LTA4H	0	0.000532165	3
LRPPRC	0.000369049	0.00122416	3
LONP1	0.000187754	0.000711792	3
LIMA1	0	0.000110099	3
LENG10	9.76304e-05	0.000523414	3
LCK	0.000598642	0.000305841	3
KRI1	9.604e-05	0	3
KIAA1967	0.00080953	0.000563393	3
KIAA1949	0	0.000133327	3
ITIH2	7.60507e-05	0	3
ISOC2	0.000118982	0	3
IRF4	0	0.000836597	3
IQGAP2	0.000263983	0	3
IPO7	0.000108942	0.000468254	3
IPO4	0	0.000197089	3
INTS3	0	0.000121261	3
INPP5D	0.000703703	0.000193101	3
IMMT	0.000480423	0.000887611	3
IL16	0.00116219	0.000370739	3
IFI35	0.000151862	0.000111367	3
HSPD1	0.00284263	0.00842958	3
HSP90AA1	0.0047333	0.0105026	3
Hs.700635	0.00015099	0.000985865	3
Hs.699240	0.000153547	0.000603893	3
Hs.644056	0.000246329	0.000366194	3
HNRNPA1	0.00217532	0.00420036	3
HIST1H2BC	0.00956316	0.00413724	3
GZMB	0	0.000620957	3
GTPBP4	0.000112213	0.000250712	3
GSTK1	0.0005248	0.000267209	3
GRSF1	0	0.000242847	3
GRK6	0.000145319	0	3
GNL3	0	0.00010994	3
GLS	0.000377986	0	3
GIT2	0.000179178	0	3
GIMAP5	0.000108942	0	3
GCDH	0.000163994	0	3
GC	0	0.000231654	3
GART	0.000151722	0	3
GARS	0.000373458	0.00131145	3
G3BP2	0	0.000224701	3
FLNA	0.0140668	0.00577048	3
FLJ22184	0	0.000336147	3
FLJ12529	0	0.000223132	3
FLI1	7.93211e-05	0	3
FHL1	0.000158279	0	3
FGG	0.000408217	0	3
FGA	0.000317949	0	3
FERMT3	0.00167902	0.00110114	3
FAM62A	0.00137009	0.000711458	3
EZH2	0	9.44974e-05	3
ETS1	0.000132748	0	3
EIF4A2	0.00048353	0.000742104	3
EIF3EIP	0.000182601	0.000349482	3
EIF2S2	0.00031439	0	3
EIF2C3	0	9.44974e-05	3
EEF1G	0.000434164	0.00088004	3
DSTN	0.000249313	0.000132487	3
DRAP1	0.000107004	0	3
DOCK8	0	0.000113492	3
DIAPH1	0.000777036	0.000612695	3
DGKZ	0.000133444	0	3
DENND1C	0.000123739	0	3
DDX58	0.000108942	0	3
DDX21	0.0002034	0.00138686	3
DDX17	0.000867435	0	3
CYLD	0.000156514	0	3
CTH	0	0.000243494	3
CSE1L	0.000282515	0.00059566	3
CSDA	0	0.000642646	3
CRYZ	0.000290813	0.000187735	3
CPT1A	7.60507e-05	0	3
CNN2	0	0.000248595	3
CLTC	0.00161846	0.00241096	3
CLINT1	0.000113472	0	3
CLASP2	0	0.000128903	3
CHD8	0.00137565	0	3
CHD3	0	0.000274646	3
CHCHD2	0	0.000166428	3
CDC2	0	0.000227662	3
CD8A	0.000188953	0	3
CD81	0	0.000123925	3
CD247	0.000183491	0	3
CCT8	0.000922276	0.00192229	3
CCDC88B	0.00018682	0	3
CCBL1	0.000135427	0	3
CARS	0.000257661	0	3
CARM1	0	7.56615e-05	3
CAP1	0.00376264	0.00259355	3
CAMK2D	0.000166618	0.000237829	3
C20orf3	0.000296237	0.000171427	3
C20orf191	0.000123573	0	3
C1orf123	0.000145498	0	3
BZW1	0.000135427	0.000320192	3
BRD2	0	7.56615e-05	3
BIRC6	7.60507e-05	0	3
BIN2	0	0.000174567	3
BID	0.00013116	0	3
BCL11B	0.000136018	0	3
ATP5H	0.000461598	0.00029739	3
ATP5C1	9.63377e-05	0	3
ASPSCR1	7.93211e-05	0	3
ASAHL	0.000188198	0	3
ARPP-19	0	9.46563e-05	3
ARIH1	0.000131281	0	3
ARHGAP25	0.000474665	0.000314894	3
APRT	0.00105178	0	3
APOLD1	0	0.00017945	3
APOC3	0	0.00011801	3
ANXA6	0.00574197	0.00362739	3
ANXA2	0.00254672	0.00143079	3
ANP32A	0.00120555	0.000665819	3
ANKHD1	0	7.56615e-05	3
ANK3	0.000119532	0	3
ALDH5A1	8.16535e-05	0	3
ALDH18A1	0	0.000354262	3
ALB	0.00219771	0	3
AKAP13	0.000158794	0	3
AHNAK	0.000170288	0	3
ADRM1	0	0.000166575	3
ADK	0.000147831	0.000239018	3
ADD3	0.000267794	0	3
ACTR2	0.000969004	0	3
ACSL4	7.93211e-05	0.000141778	3
ACLY	0.000487899	0.00107125	3
ABCD3	0	9.87043e-05	3
AARS	0.00025335	0.000963529	3
ZNF638	0.000138184	0	2
ZNF512	0.000288497	0	2
ZC3H18	0	9.06604e-05	2
ZC3H11A	0.00012929	0	2
YTHDF2	0	9.12309e-05	2
XPOT	0	0.000151481	2
XPO1	0.000175014	0.000284571	2
XPNPEP1	0	9.87043e-05	2
WNK1	0.000145319	0	2
WIBG	0.000314315	0.00012922	2
WARS	0.000283607	0.00198871	2
VPS13C	0.000233997	9.87043e-05	2
UTP14A	0.000207189	9.87043e-05	2
UGP2	0.000296906	0.000123925	2
UBXD1	7.93211e-05	0	2
UBTF	0.000343404	0.000109021	2
UBR5	0	9.46563e-05	2
UBA7	0.000111516	0	2
UBA5	0	0.000128903	2
U2AF2	0.000513514	0.000717008	2
TWF1	0.000133041	0	2
TUBGCP3	0	0.000118328	2
TUBB3	0.00222228	0.00334291	2
TTC4	0	0.000104	2
TSG101	0.000113472	0	2
TRIP12	0.000133717	0	2
TRADD	0.000112213	0	2
TPT1	0.000186621	0.000532864	2
TOP2B	0.000303978	0.000166998	2
TMCO1	0	7.56615e-05	2
TLN1	0	0.00469021	2
TICAM2	0	0.000106548	2
THUMPD1	0.000167572	0	2
TGFB1I1	7.93211e-05	0	2
TES	0.000859854	0.000234426	2
TCOF1	0.000732075	0.000337123	2
TCF7	0.000136018	0	2
TAF15	0.00037089	0.000208846	2
SUGT1	0	0.00011002	2
STAG1	0.000113472	0	2
SR140	0.000215098	0.000116557	2
SOD1	0	0.00123139	2
SNORD115-11	0.000268366	0	2
SMC4	0	0.000166575	2
SMARCE1	0.000137554	0	2
SLTM	0.000166899	0	2
SKAP1	0.000350176	0	2
SH3GLB1	0.000177542	0	2
SH2D1A	0.000138565	0	2
SFRS2IP	7.93211e-05	0	2
SFRS2	0.000306939	0.000138274	2
SFRS15	0	9.12309e-05	2
SETDB1	0	0.000123925	2
SEC31A	0.000221367	0	2
SEC24C	0.000144157	0.000294211	2
SBF1	0.00019426	0	2
SARS	0.000584937	0	2
RSF1	0	9.44974e-05	2
RPL3	0.00102216	0.00164434	2
RPL11	0.000368734	0.000730651	2
RPL10	0.000617987	0.00104588	2
RGS14	0.000134383	0	2
RARS	0.00015274	0.000396065	2
RAP1B	0	0.000744119	2
RAB1A	0.000124391	0.000155572	2
PUS1	0.00010153	0.000170318	2
PTK2B	0.000214482	0	2
PTCD3	0	0.000110067	2
PSME1	0.00197253	0.00121773	2
PSMC5	0.000227546	0.00048962	2
PSMC4	0.00037725	0	2
PSAT1	0	0.000601621	2
PRMT1	0	0.000213095	2
PRDX5	0.000907828	0.000654958	2
PPP3CA	0.000159884	0	2
PPP1R7	0	0.00024582	2
PLEK	0.000537364	0.000204756	2
PIPSL	0	0.000219946	2
PIP4K2A	0.000328461	0.000128968	2
PHIP	0	8.6147e-05	2
PHGDH	0	0.000260209	2
PHF3	0.000191611	0	2
PHB2	0.000484303	0.000933853	2
PGRMC2	8.95888e-05	0	2
PGM2	0.000662295	0.000219628	2
PGM1	0.000273269	0.000197517	2
PGLS	0.000254834	0.00017463	2
PGK2	0	0.000621845	2
PGD	0.000334661	0	2
PGAM2	0	0.000577114	2
PGAM1	0.00166205	0.00335584	2
PFN1	0.0108329	0.0046235	2
PFDN6	0	0.000113912	2
PFDN5	0	0.000184745	2
PFDN4	0	9.12309e-05	2
PF4	0.00143003	0.000318548	2
PEF1	0.000118982	0	2
PEBP1	0.00138978	0.000677196	2
PDS5B	0.000352645	0.000208188	2
PDLIM1	0.000271719	0	2
PDIA3	0.0027413	0.00343983	2
PDDC1	0.000128658	0	2
PCYT1A	0.000123927	0	2
PCNA	0.000125166	0.000688167	2
PCBP1	0.00119902	0.00198618	2
PBEF1	0	0.00190509	2
PARP1	0.00181447	0.00145491	2
PAICS	0.000264798	0.00115002	2
PACS1	0.000192822	0	2
PABPC5	0	0.000126684	2
PA2G4	0.000776606	0.00156058	2
P4HB	0.00141393	0.00219737	2
OXSR1	0.000209495	0.000111262	2
OTUB1	0	0.000208148	2
OSTF1	0.000257945	0.000110067	2
OSBPL8	0.000146246	0	2
OLA1	0.000244732	0	2
OAZ3	0	9.46563e-05	2
OAS3	0.000151722	0	2
OAS2	7.60507e-05	0	2
NUP93	0	0.000316805	2
NUP54	0	7.56615e-05	2
NUCB2	0.000164873	0	2
NUBP2	0	0.000132328	2
NSUN2	0.000117976	0.000322322	2
NPM3	0	0.000151164	2
NPC2	0.000152688	0	2
NOLA2	0.000125903	0	2
NOC4L	0	0.0002104	2
NOC3L	0	0.000172188	2
NOB1	0	0.000121853	2
NMD3	0	0.000113333	2
NFKB2	0.000198659	0.000465305	2
NEFM	0.000314777	0	2
NECAP2	0	0.000193452	2
NEB	0.00012701	0	2
NDUFS7	0	0.000117472	2
NDUFS6	0.000130332	0	2
NDUFB9	0.00014079	0	2
NDUFB4	0	9.09781e-05	2
NDUFB10	0.00014243	0.000110987	2
NDUFA7	0.000169508	9.44974e-05	2
NDUFA13	0.000129917	0	2
NCK1	9.24965e-05	0	2
NCAPD2	0	0.000147168	2
NAT13	0	0.000161428	2
NAT10	0	0.000318763	2
NARS	0.000171308	0.000328268	2
NAPA	0.000171076	0	2
NAP1L1	0.000455382	0.00110527	2
MYO1G	0.0013285	0.000728202	2
MYH7B	0.000125509	0	2
MTHFD2	0	0.000331954	2
MTHFD1L	0	0.00029796	2
MTHFD1	0.000267698	0.000721955	2
MSN	0.0058919	0.00424292	2
MSH2	0	0.000128856	2
MRPS7	0.000113472	0	2
MRPS36	0.000113354	0	2
MRPS31	0	0.000113333	2
MRPL50	0	0.000113492	2
MRPL37	0	0.000110067	2
MPHOSPH10	0	0.000161177	2
MOBKL1A	0.000200486	0	2
MNAT1	0	9.46563e-05	2
MMRN1	0.000141834	0	2
MKI67IP	0	0.000212853	2
MIF	0.000684772	0.00115581	2
MGMT	0.000131789	0	2
METTL3	0.000145319	0	2
MEMO1	0	0.000123925	2
MDS1	0.000246742	0.000386948	2
MDN1	0	0.000109973	2
MDH2	0.00234134	0.00163749	2
MDH1	0.000927371	0.000553627	2
MCM7	0	0.0006188	2
MCM6	0	0.000937522	2
MCM5	0	0.000284507	2
MCM4	0	0.000585781	2
MCM3	0	0.00112622	2
MCM2	0	0.000586042	2
MARS	0.000327793	0.000648418	2
MAPK14	9.76304e-05	0	2
MACF1	0	0.000132169	2
LSM7	0.000179178	0	2
LSM6	0.000121636	0	2
LSM2	7.60507e-05	0.000136588	2
LPCAT1	0	0.000117155	2
LOC387867	0.000576459	0.000863647	2
LOC285053	0.000214514	0.000551869	2
LMNB1	0.00290655	0.00192926	2
LMAN1	0.000181896	0.000415433	2
LIME1	0.000108942	0	2
LIMD2	0.000216874	0	2
LHPP	0.000165801	0	2
LGALS3	0.000198458	0	2
LDHB	0.00304763	0.00387967	2
LDHA	0.0014837	0.00488686	2
LCP2	0.000574472	0.000390492	2
LCP1	0.013237	0.0085714	2
LBR	0.000710916	0.000265307	2
LARS	0.00019099	0.000559866	2
LAP3	0.000221304	0.000447848	2
LAGE3	0.000113354	0	2
KRT5	0.000155739	0	2
KRR1	0	9.44974e-05	2
KPNB1	0.000690134	0.00135015	2
KPNA6	0	0.000239637	2
KPNA4	9.26174e-05	0.000191484	2
KPNA2	0	0.000278855	2
KPNA1	0	9.09781e-05	2
KIF2A	8.95888e-05	7.56615e-05	2
KIF21B	0.000152688	0	2
KIAA1618	0	0.000171887	2
KIAA0368	0	0.000113492	2
KIAA0020	0	0.000116557	2
JUNB	0	0.000133756	2
ITGB2	0.000723776	0.000227682	2
ITGB1	0.000151708	0	2
ITGAM	0.000176591	0	2
ISG15	0	0.000132328	2
IQGAP1	0.00231484	0.00151929	2
INTS4	0	9.12309e-05	2
INPP4B	0	9.06604e-05	2
IMPDH2	0.00038309	0.00195039	2
IMPAD1	0	0.000197336	2
ILVBL	0	8.57667e-05	2
ILKAP	0.000129859	0	2
ILF2	0.000489174	0.000696634	2
IL4I1	0	0.000128968	2
IKBKG	0.000176351	0	2
IGL	0	0.000872198	2
IDI1	0	0.000159536	2
IARS2	0	0.000220134	2
IARS	0.000223631	0.000667405	2
HSPA9	0.00129109	0.0025688	2
HSPA8	0.00362139	0.00799438	2
HSPA5	0.00184491	0.00380191	2
HSPA4	0.000514726	0.000960117	2
HSPA2	0	0.00198192	2
HSPA1A	0.00143983	0.00230018	2
HSP90B3P	0	0.000179556	2
HSP90B2P	0.00172053	0.00315206	2
Hs.78771	0.00496111	0.00577955	2
Hs.700596	7.60507e-05	0.000110067	2
Hs.700581	0.000241289	0.000491141	2
Hs.699403	9.24965e-05	0.000161808	2
Hs.699221	0.00376502	0.00558531	2
Hs.696154	0.000207287	0.000394163	2
HPRT1	0	0.000252408	2
HOOK3	0.00020432	0	2
HNRPUL1	0.000589069	0.000337765	2
HNRPK	0.00356553	0	2
HNRPH2	0.000637518	0	2
HNRPF	0.00144661	0.00219003	2
HNRPA3	0.00190028	0.0012338	2
HNRNPR	0.00100946	0	2
HMOX2	0.000204495	0.000132328	2
HMGN2	0.000411693	0	2
HMGCS1	0	0.00011002	2
HMGB2	0.00247512	0.000804078	2
HMG1L1	0.00640559	0.00164401	2
HK2	0	0.000196754	2
HIST2H2BF	0.0095385	0.00413724	2
HIST2H2BE	0.00899079	0.00380284	2
HIST1H4A	0.014851	0.00809205	2
HIST1H2BM	0.00945438	0.00413724	2
HIST1H2BL	0	0.00350112	2
HIST1H2BK	0.00987677	0.00451298	2
HIST1H2BJ	0.00911369	0.00405093	2
HIST1H2BH	0.0095385	0.00413724	2
HIST1H2BD	0.00945438	0.00413724	2
HIST1H2BB	0.0089698	0.00380284	2
HIST1H2AG	0.0195014	0.0126013	2
HIST1H2AC	0.0186908	0.0122773	2
HIST1H2AA	0.0199763	0	2
HIST1H1T	0.00264375	0	2
HIST1H1E	0.00985537	0.00350041	2
HIST1H1D	0.00890162	0.00299531	2
HIST1H1C	0.00984855	0.00302181	2
HIST1H1B	0.00316474	0.00149638	2
HEXB	0.000198389	0	2
HDHD3	0.000102536	0	2
HDGFRP3	0.00019426	0	2
HDAC1	0.000150775	0	2
HCLS1	0.00185958	0.000933298	2
HBXIP	0.000149668	0	2
HBB	0.000464967	0.000567398	2
HBA1	0.000662914	0.00092836	2
HAT1	0	0.000132328	2
HAGH	0.000111884	0	2
HADHA	0.000838934	0.000567025	2
H2AFZ	0.00998336	0.00523389	2
H1FX	0.000951108	0.000219977	2
GZMM	0.000333319	0	2
GZMK	0.000229345	0	2
GUSB	0.000145319	0	2
GTPBP1	0	9.12309e-05	2
GTF2F1	0	9.12309e-05	2
GSPT1	0.000178815	0.000561507	2
GSDMDC1	0.000153433	0	2
GRAP2	0.000257031	0	2
GPSN2	0.000130522	0	2
GPI	0.000932545	0.00188194	2
GP5	0.000193524	0	2
GOT1	0.000125509	0.000299728	2
GOLPH3	0	0.000117472	2
GNL2	0	9.46563e-05	2
GNAQ	0.000139839	0	2
GNAI2	0.00124649	0	2
GMPS	0.000266178	0.000655727	2
GMIP	0.000223972	9.44974e-05	2
GMFG	0.000433572	0.000160939	2
GLUD1	0.00115425	0.000694938	2
GLS	0.000358257	0.000648878	2
GLRX3	7.60507e-05	0.000256095	2
GIMAP7	0.000165042	0	2
GIMAP4	0.0010787	0.000377657	2
GIMAP1	0.000525179	0.000221736	2
GEMIN4	0	0.000113492	2
GDI2	0.00161165	0	2
GCN1L1	0.000335004	0.000872501	2
GBP2	0.00025742	0.000527006	2
GBAS	0	9.06604e-05	2
GBA	0	0.000143967	2
GAPVD1	0	0.00011801	2
GALT	0.00013693	0	2
GAK	0.000173548	0	2
G3BP1	0.000552457	0.00145271	2
FYN	0	0.000132487	2
FYB	0.000719589	0.000132328	2
FXYD8	0.000226596	0.000132685	2
FLYWCH2	0.000113446	0	2
FLOT2	0.000177542	0	2
FLOT1	0	0.000132328	2
FLJ21438	0	0.000138512	2
FLJ20254	0	9.12309e-05	2
FKBP4	0.000195947	0.00100697	2
FGB	0.000303471	7.56615e-05	2
FDPS	0	0.000229173	2
FBP1	0.000166612	0	2
FASN	0.000154328	0	2
FAM49B	0.000492551	0.000305539	2
FAM21A	0.000204557	0.000104494	2
FAM107B	0.000121675	0	2
F13A1	0.000302112	9.61463e-05	2
EXOSC10	0.000118982	0	2
ERAP2	0.000116625	0	2
ERAP1	0.000189652	0	2
EPS15L1	9.57668e-05	0	2
EPRS	0.000632838	0.0015138	2
EPHX2	0.000257317	0	2
ENO1	0.0130381	0.0316467	2
ELAC2	0.000123076	0	2
EIF6	0.000112607	0.000341174	2
EIF5B	0.000195593	0.000681698	2
EIF4G2	0.000104421	0.000257426	2
EIF4E	0	9.44974e-05	2
EIF4A3	0.000318658	0.000563648	2
EIF4A1	0.00045994	0.00139137	2
EIF3M	0	0.000155682	2
EIF3K	0	0.000133818	2
EIF3J	0	0.000182462	2
EIF3I	0.000194139	0.000375897	2
EIF3H	0.000120896	0.00034505	2
EIF3F	0.000210585	0.000326611	2
EIF3E	9.604e-05	0.000227841	2
EIF2S3	0.000230346	0.000633173	2
EIF1B	0	0.000151323	2
EHD1	0.00109845	0.000333651	2
EFTUD2	0.000507355	0.000733989	2
EEF2	0.00426787	0.00714762	2
EEF1E1	0	0.000184851	2
EEF1D	0.000211707	0	2
EEF1B2	0.000233378	0.000385014	2
EEF1A2	0.00173574	0.00496131	2
DYNLL1	0	0.000188995	2
DUT	0	0.000392688	2
DTX3L	0.000156514	0	2
DSP	0.000539411	0.000370229	2
DPYSL2	0.000247221	0	2
DPYD	0.000150225	0	2
DOK2	0.000143676	0	2
DOCK9	9.76304e-05	0	2
DOCK5	0	0.000166322	2
DOCK2	0.000426598	0.000229315	2
DNAJC9	0.000286686	0.000174249	2
DNAJA2	0	0.000341349	2
DNAJA1	0.000158568	0.000638865	2
DKFZp686D0972	0.00516334	0.00223423	2
DKFZP434B0335	8.95888e-05	0	2
DHX38	0.000142196	0	2
DHFR	0	8.57667e-05	2
DES	0.00100709	0	2
DEK	0.00079266	0.000439904	2
DEF6	0.000161651	0	2
DECR1	0.000266722	0.000174408	2
DDX56	0	0.000151323	2
DDX52	0	0.000110067	2
DDX50	0	0.000213103	2
DDX5	0.000627044	0.00123887	2
DDX3Y	0.000250921	0.000896107	2
DDX3X	0.000488001	0.00114327	2
DDX19A	0	9.61463e-05	2
DDX18	0.000244961	0.000561499	2
DDAH2	0.000161907	0	2
DCTN2	0.000222182	0.000136577	2
DCP1A	0	0.00012922	2
DBR1	0	9.12309e-05	2
DARS	0.000212795	0.00047963	2
DAP3	0	9.44974e-05	2
CYC1	0.000158794	0.000233287	2
CXorf9	0.000492678	0.000212318	2
CWF19L2	7.60507e-05	0	2
CTSW	0.000185765	0	2
CTSD	0.000393646	0.000108704	2
CTPS	0	0.000250648	2
CSTF1	0	0.000142182	2
CSTB	0.00088839	0.00053338	2
CSRP1	0.00021684	0	2
CSNK2A2	0.000113472	0	2
CROP	0	0.000226826	2
CRLF3	0.000560296	0.000290176	2
CRKL	0.000492197	0.000238796	2
CPSF2	9.24965e-05	0	2
CPNE1	0.000178093	0	2
COX5B	0.000422194	0.000182494	2
COX5A	0.000822008	0.000427269	2
CORO7	0.000722543	0.000430947	2
COPS4	0.000276762	0.00035698	2
COPG	0.000319489	0.000456412	2
COPB1	0.00025132	0.000457164	2
CNPY3	7.60507e-05	0	2
CNBP	0.000157438	0	2
CLPX	0	0.00011801	2
CLN5	0.00141424	0.00173124	2
CLIC3	0.000175659	0	2
CISD2	0	9.12309e-05	2
CISD1	0.000113446	0	2
CIRH1A	0	0.000113333	2
CHMP7	0.000131333	0	2
CHMP5	0	9.12309e-05	2
CGGBP1	8.16535e-05	0	2
CFL1	0.0155246	0.00951592	2
CETN2	0.000151873	0	2
CENTG1	9.604e-05	0	2
CENTB2	0.000172527	0	2
CENPB	0	0.000106548	2
CEBPZ	0	0.000111262	2
CDKN1B	0.000109302	0	2
CDC27	0	7.56615e-05	2
CD69	0	7.56615e-05	2
CD5	0.000352796	0.000168899	2
CD3E	0.000325861	0.000151164	2
CCT7	0.000700183	0.00168869	2
CCT6B	0	0.000167104	2
CCT6A	0.000797083	0.00223438	2
CCT5	0.00067902	0.00165661	2
CCT4	0.00040592	0.000891915	2
CCT2	0.000934132	0.0025243	2
CCDC72	0.000518081	7.56615e-05	2
CCDC58	0	0.000117155	2
CBR3	0.000377239	0	2
CAT	0.000376268	0.00019686	2
CARHSP1	0.000171811	0	2
CAPZA2	0.000395917	0.000205239	2
CAPZA1	0.00134263	0.000774396	2
CAPN2	0.00100199	0.000341753	2
CAPN1	0.000739391	0.000375453	2
CAPG	0.000227387	0	2
CAMK4	0.00014674	0	2
CAD	0.000265488	0.000913796	2
CAB39	0	8.6147e-05	2
C9orf78	0.000125388	0	2
C9orf142	0.000427724	0	2
C7orf54	0.000552974	0.000994428	2
C7orf27	0	7.56615e-05	2
C3orf28	0.00016403	0	2
C2orf49	0	0.000116663	2
C21orf15	0	0.000132487	2
C20orf116	9.604e-05	0	2
C1orf38	0.000163234	0	2
C19orf43	0	0.000136846	2
C14orf166	0.000481679	0.000282954	2
C14orf156	0.000111884	0.000256015	2
C14orf124	0.000142586	0	2
C13orf8	7.60507e-05	0	2
C11orf54	0.00012248	0	2
C10orf25	0.000176849	0	2
C10orf139	0.000117976	0	2
BYSL	0	9.09781e-05	2
BXDC1	0	0.000110881	2
BRPF1	0.000648703	0.000421431	2
BLVRA	9.24965e-05	0.000113492	2
BCL2	0.000134383	0	2
BCKDHB	0.000123076	0	2
BCAT2	0	9.46563e-05	2
BCAS3	0.000688963	0.00104427	2
BCAS2	0	0.000121261	2
BAT2D1	0.000102536	0	2
ATP5L	0.000133041	0.00020665	2
ATP5D	0	0.000132487	2
ATP5B	0.00292749	0.00373413	2
ATP5A1	0.00240325	0.00273401	2
ATP1A1	0.000300725	0.000874664	2
ATIC	0.00103552	0.00181183	2
ATAD2	0	9.44974e-05	2
ASNS	0	0.000367668	2
ASCC3	7.93211e-05	0	2
ARPC5L	0.000390906	0.000229378	2
ARPC3	0.000765935	0.000346448	2
ARPC1B	0.00101704	0.000570552	2
ARMET	0.000185927	0.000380915	2
ARL6IP5	0.000263602	0.000123346	2
ARID1A	0.000110641	0	2
ARHGEF6	0.000126348	0	2
ARHGDIB	0.00343384	0.000914161	2
ARFGEF1	0	0.000128903	2
ARFGAP1	0.000125751	0	2
ARF4	0	0.000184286	2
ARF3	0.000232771	0.000447542	2
ARF1	0.000260897	0.000415139	2
APOA1BP	0.000196654	9.46563e-05	2
API5	0.00023477	0.000349036	2
APEX1	0.00112024	0.000756955	2
APBB1IP	0.00018549	0	2
AP3D1	0	0.000139706	2
AP1G1	0	7.56615e-05	2
ANXA5	0.00106832	0.000542551	2
ANXA11	0.000706263	0.000472503	2
ANXA10	0.000211333	0.000137323	2
ANXA1	0.00497717	0.0021682	2
ANKZF1	0	0.000161322	2
ANKRD44	0.000163522	0	2
ALDOC	0.00135036	0.00192739	2
ALDOA	0.00625149	0.00997122	2
ALDH9A1	0.000507357	0.000229521	2
AKR7A2	0.000290782	0.000113651	2
AK3L1	0	0.000151164	2
AK3	0.000184145	9.46563e-05	2
AHSA1	0.000133811	0.000278998	2
AGA	0.000103581	0	2
AFP	0	0.000447248	2
ADNP	0.000111168	0	2
ACTR3	0.00181351	0.00128354	2
ACTN4	0.00306318	0.00194205	2
ACTN1	0.00307773	0.00170849	2
ACTG1	0.0401674	0.0297622	2
ACTB	0.0480573	0.0297622	2
ACTA1	0.0166917	0.0111076	2
ACSF3	0.000114076	0	2
ACOT1	0.000134383	0	2
ACADS	0.000184993	0	2
AAK1	0.000135181	0	2
AAAS	0	0.000173663	2
A2M	0	0.000116663	2
2'-PDE	0	0.000151323	2
ZZEF1	0.00011921	0	1
YTHDC2	0	7.56615e-05	1
YARS	0.000351694	0.000867	1
XPO5	0	0.000182081	1
XPC	0.000112213	0	1
WDR82	0.000108942	0	1
WDR74	0	0.000100522	1
WDR36	0	0.000123188	1
WDR3	0	0.00017	1
WDR12	0	0.000121092	1
WASF4	0.000306923	0.000149251	1
VPS4B	0.000381019	0.000202741	1
VIM	0.0176036	0.00609401	1
VDAC1	0.000392278	0.000870574	1
VAV1	0.000247236	0.000147963	1
USP39	0.000136018	0	1
USO1	0.00016048	0	1
UNC84B	0.0019225	0.000456871	1
UMPS	0	9.46563e-05	1
UFC1	0.000155963	0.000113492	1
UBLCP1	0.000311926	7.56615e-05	1
UBE2V2	0.000330921	0	1
UBE2L3	0.000808496	0.000582841	1
UBA1	0.00355372	0.00258967	1
TYMS	0	0.000151164	1
TXNDC17	7.60507e-05	0	1
TXNDC13	0.000284829	0	1
TXNDC12	0	7.56615e-05	1
TUBB6	0.00206364	0	1
TUBB2C	0.00491703	0.00747588	1
TUBB2B	0.0043914	0.0068611	1
TUBB	0.00559537	0.00905271	1
TUBA8	0.0020841	0.00284473	1
TUBA4A	0.00365136	0.00480041	1
TUBA1C	0.00332693	0.00509802	1
TTLL3	0.000648703	0.000421431	1
TTC1	0.000148537	0.000280599	1
TSR1	0	0.000163214	1
TSC22D4	0.000134383	0	1
TRRAP	0.000123739	0	1
TRIM28	0.000633006	0	1
TRAT1	9.24965e-05	0	1
TRAP1	0	0.000256078	1
TRAF1	0	0.000132487	1
TPP1	0.000472799	0.000187655	1
TPM4	0.0014485	0.000781722	1
TPM1	0.000803692	0	1
TOMM70A	0.000195823	0.000407616	1
TOMM34	0	0.000132828	1
TNPO1	0.00024735	0.000385236	1
TNFAIP3	0	0.000165006	1
TMSB10	0.0005918	0.000159385	1
TMPO	0.00343753	0.000977924	1
TMEM43	0.000338004	0.000204776	1
TMEM189	0.000291448	0	1
TMEM109	0	0.000110067	1
TMED10	0.000149008	0.000244849	1
TM9SF3	0	7.56615e-05	1
TKT	0.00238172	0.0016411	1
TK1	0	0.000174518	1
TIMM13	0.000112804	0	1
TIA1	0.000125388	0	1
THYN1	0.000193857	0	1
THBS1	0.000791837	0.000237416	1
THADA	0	9.15486e-05	1
TFRC	0	0.000271323	1
TF	0	0.000284682	1
TEX10	0	0.000131684	1
TERF2IP	7.93211e-05	0	1
TCEB1	0	9.87043e-05	1
TBC1D10C	0.000182408	0	1
TATDN1	0	7.56615e-05	1
TARS	0.000157578	0.000605212	1
SUPT16H	0.000227729	0.000468602	1
SUMO3	0.000185609	0	1
SUB1	0.00074217	0.000474002	1
STOML2	0.000186724	0.000417272	1
STK4	0	0.000346088	1
STK3	0	9.46563e-05	1
STIP1	0.00130927	0.00187723	1
STIM1	0.000200054	0	1
STAT5B	0.000232814	0	1
SSRP1	0.000190023	0.000294005	1
SRP54	0	0.00016132	1
SRI	0.000300086	0.000184745	1
SQRDL	0.000562346	0.000292086	1
SPN	0.000185609	0	1
SP100	0.000483018	0	1
SNX9	0	0.00020841	1
SNX2	0	9.44974e-05	1
SNRPF	0	0.000141778	1
SNRPC	0	0.000136846	1
SNORD53	0	0.000159687	1
SNORA5A	0	0.00017388	1
SNORA20	0.00072576	0.00143479	1
SMC3	0.000372146	0.000171322	1
SMC1A	9.24965e-05	0	1
SLFN5	0.000656885	0.000166998	1
SLCO5A1	8.95888e-05	0	1
SLC9A3R1	0.00100073	0.000341816	1
SLC25A6	0.000257717	0.000827412	1
SLC25A5	0.000411585	0.000919583	1
SLC25A22	0	0.000123756	1
SLC1A5	0	0.000100602	1
SIPA1	0.000228144	9.87043e-05	1
SHMT2	0	0.00171088	1
SH3BP1	0.000351277	0.000109496	1
SH3BGRL3	0	0.000427329	1
SH3BGRL	0.000470403	0.000132828	1
SGSH	0.000223972	0	1
SGPL1	0	0.000117472	1
SFXN1	0.000178862	0.000407933	1
SFRS4	0.000123739	0	1
SF3B5	0	9.46563e-05	1
SF3B3	0.000311168	0.000519792	1
SF3B2	0.000352536	0	1
SF3A2	0	0.000192007	1
SF3A1	0.000621566	0	1
SERPINC1	0	9.15486e-05	1
SERPINB9	0.000815669	0.000455103	1
SERPINB1	0.000914712	0.000503081	1
SEC61A1	0	0.00019701	1
SEC24B	0	7.56615e-05	1
SEC23B	0	0.000209966	1
SEC22B	0.00038157	0.000155572	1
SEBOX	0	9.87043e-05	1
SDPR	0.000166174	0	1
SDF2L1	0	8.57667e-05	1
SDCBP	0	0.000131684	1
SCRN1	0.000170208	0	1
SCAMP2	0.000107945	0	1
SCAF1	0	0.000106548	1
SART3	0.00037536	0.000197232	1
SAR1B	0	0.000106548	1
SAMHD1	0.00344231	0.00131727	1
SAMD9	0.000112213	0	1
S100A9	0.000735525	0	1
S100A8	0.00026423	0	1
S100A4	0.000928594	0.000387448	1
S100A10	0.000157863	0	1
RUVBL2	0.000178784	0.000343513	1
RSL1D1	0.000235648	0.000683141	1
RRM1	0	0.000142325	1
RPS7	0.00103429	0.00209888	1
RPS6KA5	0.000132748	0	1
RPS6KA3	0.000228339	0	1
RPS6	0.00101632	0.00191478	1
RPS4Y2	0	0.000801517	1
RPS4Y1	0	0.00118633	1
RPS4X	0.001142	0.00199622	1
RPS3A	0.00091379	0.00149495	1
RPS3	0.000918901	0.00131292	1
RPS27A	0.0016293	0.00091619	1
RPS24	0.000395339	0.00066601	1
RPS21	0.000159386	0.000201124	1
RPS20	0.000333891	0.000688732	1
RPS2	0.000910702	0.00141462	1
RPS15A	0.000186468	0.000698076	1
RPS13	0.000403194	0.000596055	1
RPS11	0.000554474	0.000886025	1
RPS10	0.000772857	0.00144713	1
RPN2	0	0.000349069	1
RPN1	0.000819453	0.00121033	1
RPLP2	0.000804817	0.00114983	1
RPL9	0.00031652	0.000946205	1
RPL8	0.000766185	0.00147434	1
RPL7	0.000916745	0.00136626	1
RPL36A	0	0.000298103	1
RPL35A	0.000227664	0.000405982	1
RPL35	0.000162809	0	1
RPL34	0	0.000166448	1
RPL32	0.000283075	0.000471877	1
RPL31	0.000564015	0.000968076	1
RPL30	0.000180083	0.000557155	1
RPL27A	0.000582503	0.000749091	1
RPL23AP2	0.000601677	0	1
RPL18A	0.000214514	0.000551869	1
RPL18	0.000275081	0.00038335	1
RPL13A	0	0.000228871	1
RPL12	0.000851422	0.00113097	1
RPL10A	0.000512291	0.00101732	1
RPA1	0.00032091	0.000166428	1
ROCK2	8.16535e-05	0	1
RNASET2	0.000181089	0	1
RLTPR	7.60507e-05	0.000174366	1
RIPK1	7.60507e-05	0	1
RHOG	0.000376016	0.000275089	1
RG9MTD1	0	0.000149145	1
RFC5	0	0.000113492	1
RFC4	0	0.000136879	1
RELA	0.00012139	0	1
REL	0	0.000108704	1
RCSD1	0.000268479	0.000113333	1
RBM25	0	0.000155682	1
RBM16	0.000131281	0	1
RASGRP2	0.000219752	0	1
RASA2	0.000179178	0	1
RAP1A	0	0.000751317	1
RANBP6	0	9.15486e-05	1
RAN	0.00113924	0.0016887	1
RALA	0.000108942	0	1
RAD50	0.000192841	0	1
RAD21	0.000162782	0	1
RAB8B	0.000102536	0	1
RAB7A	0.000227414	0.000519436	1
RAB27A	0	0.000117155	1
RAB1B	0.000293666	0.000171533	1
RAB10	0.000106601	0	1
QRICH1	9.24965e-05	0.00012341	1
PZP	0	0.000116663	1
PURA	0.000327823	0.000111367	1
PTRH2	0	0.000129115	1
PTPRCAP	0.000471171	0.00018959	1
PTPLAD1	0	9.09781e-05	1
PTGES3	0.000432348	0.000740069	1
PTGES2	0.000108094	0	1
PSMD6	0.000159386	0.000275232	1
PSMD12	0	0.000159259	1
PSMD11	0.000126199	0.000337781	1
PSMD1	0.000330195	0.000696396	1
PSMC3	0.000330908	0.000817626	1
PSMC2	0.00034698	0.000517731	1
PSMC1	0.000205083	0.00041762	1
PSMB7	0	0.000297381	1
PSMB4	0.000159482	0.00021629	1
PSMA6	0.00029003	0.00046846	1
PSMA4	0.000151873	0.000265735	1
PRPF8	0.000566053	0.000856875	1
PRPF4B	0.000142219	0	1
PRO0628	0.000107004	0.000240572	1
PRMT5	0	0.000170658	1
PRKDC	0	0.00142635	1
PRKCA	0.000148965	0	1
PRF1	0.00105403	0.00029372	1
PRDX3	0.000338629	0.000577339	1
PRCP	0.000199621	0	1
PPWD1	0.00012701	0	1
PPP6C	0	9.06604e-05	1
PPP1R8	0.000140628	8.57667e-05	1
PPP1R14B	0	0.000159821	1
PPP1CB	0.000454061	0	1
PPP1CA	0	0.000606276	1
PPOX	0.000103087	0	1
PPM1F	0.00021684	0	1
PPIA	0.00668715	0.00410648	1
PPBP	0.000594759	0.000126557	1
PPA2	0.000456023	0	1
PPA1	0.000242825	0.000786406	1
POP1	0	9.87043e-05	1
POLD1	0	0.000149145	1
POLA2	0	7.56615e-05	1
PNPO	0.000130522	0.000213095	1
PNO1	0	0.000199206	1
PLRG1	0	0.000161703	1
PLG	0	7.56615e-05	1
PLEKHG1	0	0.000132328	1
AARSD1	0	0.000201298	1
SEPT2	0.000877089	0.000383333	1
SEPT16	0.000151873	0.000100522	1

## Sheet: XRAY not predicted proscripts
Gene_Symbol	Spectral Counts 0hr	Spectral Counts 48hr	Number of isoforms
PLEC1	0.00316475	0.000850561	9
EIF4G1	0.000218295	0.000736026	8
ATXN2L	0	0.000147168	7
FNBP1	0.000379728	0.000142166	6
BAT3	7.93211e-05	0.000151323	6
TOP2A	0	0.000192498	5
SLC3A2	0	0.00119595	5
PABPC4	0.000356652	0.0010727	5
NME1	0.000524378	0.00109262	5
KIAA0090	0	9.44974e-05	5
HDAC7A	0	9.46563e-05	5
CAPRIN1	9.57668e-05	0.000498292	5
BAT2	0.00010153	0.000200902	5
PRPF40A	0.000114076	0	4
PKM2	0.00218548	0	4
PEA15	0	7.56615e-05	4
NUMA1	0.00140966	0.000360177	4
MYO1F	0.000293923	0.000149347	4
LARP1	0	0.00021629	4
HUWE1	0.000377521	0.000949922	4
HSPH1	0.000229038	0	4
HSP90AB1	0.00218512	0	4
HDGF	0	0.000453302	4
DYNC1I2	0	0.000128903	4
CLK3	0	9.44974e-05	4
C10orf119	0	0.000197409	4
ATP5J2	0	9.12309e-05	4
ATP2A2	0	0.000223647	4
ATF7IP	0	7.56615e-05	4
SYNE1	0.000176896	0	3
SURF4	0	0.000110987	3
STAU1	0	8.6147e-05	3
STAT3	0.000146968	0.000461144	3
RGS10	0.000296616	0.000104494	3
RDH11	0	0.000113492	3
PXN	0.000404578	0.000138433	3
PSAP	0.000220459	0	3
PITPNB	0	0.000132169	3
PIK3R1	0.000286446	0.000111473	3
PFKP	0.000262343	0.000500861	3
PDIA6	0.000959627	0.00173534	3
P4HA1	0	7.56615e-05	3
NUP43	0	9.09781e-05	3
NUP155	0	0.00016387	3
NUDT21	0.000190528	0.000339351	3
NFKB1	0.000295788	0.000559581	3
NEU1	8.95888e-05	0	3
NCKAP1L	0.00012248	0	3
MSH6	0	0.000186316	3
MKI67	0	0.000205094	3
ME2	0.00017555	0	3
LTA4H	0	0.000532165	3
LRPPRC	0.000369049	0.00122416	3
LONP1	0.000187754	0.000711792	3
LIMA1	0	0.000110099	3
IRF4	0	0.000836597	3
IPO7	0.000108942	0.000468254	3
IPO4	0	0.000197089	3
INTS3	0	0.000121261	3
IMMT	0.000480423	0.000887611	3
HSPD1	0.00284263	0.00842958	3
HSP90AA1	0.0047333	0.0105026	3
GZMB	0	0.000620957	3
GTPBP4	0.000112213	0.000250712	3
GRSF1	0	0.000242847	3
GNL3	0	0.00010994	3
GLS	0.000377986	0	3
GIT2	0.000179178	0	3
GART	0.000151722	0	3
EZH2	0	9.44974e-05	3
EIF2S2	0.00031439	0	3
EIF2C3	0	9.44974e-05	3
DSTN	0.000249313	0.000132487	3
DDX21	0.0002034	0.00138686	3
CTH	0	0.000243494	3
CSE1L	0.000282515	0.00059566	3
CSDA	0	0.000642646	3
CLTC	0.00161846	0.00241096	3
CLASP2	0	0.000128903	3
CHD8	0.00137565	0	3
CHD3	0	0.000274646	3
CDC2	0	0.000227662	3
CCT8	0.000922276	0.00192229	3
CARS	0.000257661	0	3
CARM1	0	7.56615e-05	3
CAP1	0.00376264	0.00259355	3
CAMK2D	0.000166618	0.000237829	3
BZW1	0.000135427	0.000320192	3
BCL11B	0.000136018	0	3
ATP5H	0.000461598	0.00029739	3
ATP5C1	9.63377e-05	0	3
ALDH18A1	0	0.000354262	3
ADRM1	0	0.000166575	3
ADK	0.000147831	0.000239018	3
ADD3	0.000267794	0	3
ACSL4	7.93211e-05	0.000141778	3
ACLY	0.000487899	0.00107125	3
ABCD3	0	9.87043e-05	3
AARS	0.00025335	0.000963529	3
YTHDF2	0	9.12309e-05	2
XPOT	0	0.000151481	2
XPO1	0.000175014	0.000284571	2
WARS	0.000283607	0.00198871	2
VPS13C	0.000233997	9.87043e-05	2
UTP14A	0.000207189	9.87043e-05	2
UBTF	0.000343404	0.000109021	2
U2AF2	0.000513514	0.000717008	2
TUBGCP3	0	0.000118328	2
TSG101	0.000113472	0	2
TRIP12	0.000133717	0	2
TMCO1	0	7.56615e-05	2
TCF7	0.000136018	0	2
TAF15	0.00037089	0.000208846	2
SUGT1	0	0.00011002	2
SMC4	0	0.000166575	2
SMARCE1	0.000137554	0	2
SARS	0.000584937	0	2
RARS	0.00015274	0.000396065	2
PSMC4	0.00037725	0	2
PSAT1	0	0.000601621	2
PRMT1	0	0.000213095	2
PPP1R7	0	0.00024582	2
PHGDH	0	0.000260209	2
PGM2	0.000662295	0.000219628	2
PGM1	0.000273269	0.000197517	2
PGD	0.000334661	0	2
PFDN6	0	0.000113912	2
PFDN4	0	9.12309e-05	2
PEF1	0.000118982	0	2
PDIA3	0.0027413	0.00343983	2
PCNA	0.000125166	0.000688167	2
PCBP1	0.00119902	0.00198618	2
PBEF1	0	0.00190509	2
PARP1	0.00181447	0.00145491	2
PAICS	0.000264798	0.00115002	2
PA2G4	0.000776606	0.00156058	2
P4HB	0.00141393	0.00219737	2
NUP93	0	0.000316805	2
NUP54	0	7.56615e-05	2
NSUN2	0.000117976	0.000322322	2
NOLA2	0.000125903	0	2
NOC3L	0	0.000172188	2
NMD3	0	0.000113333	2
NFKB2	0.000198659	0.000465305	2
NDUFB9	0.00014079	0	2
NDUFB4	0	9.09781e-05	2
NDUFA7	0.000169508	9.44974e-05	2
NCAPD2	0	0.000147168	2
NAT13	0	0.000161428	2
NAT10	0	0.000318763	2
NARS	0.000171308	0.000328268	2
NAP1L1	0.000455382	0.00110527	2
MTHFD2	0	0.000331954	2
MTHFD1L	0	0.00029796	2
MTHFD1	0.000267698	0.000721955	2
MSH2	0	0.000128856	2
MRPS7	0.000113472	0	2
MRPL50	0	0.000113492	2
MRPL37	0	0.000110067	2
MKI67IP	0	0.000212853	2
MGMT	0.000131789	0	2
MDH2	0.00234134	0.00163749	2
MDH1	0.000927371	0.000553627	2
MCM7	0	0.0006188	2
MCM6	0	0.000937522	2
MCM5	0	0.000284507	2
MCM4	0	0.000585781	2
MCM3	0	0.00112622	2
MCM2	0	0.000586042	2
MARS	0.000327793	0.000648418	2
MAPK14	9.76304e-05	0	2
LSM6	0.000121636	0	2
LMNB1	0.00290655	0.00192926	2
LMAN1	0.000181896	0.000415433	2
LIME1	0.000108942	0	2
LGALS3	0.000198458	0	2
LDHB	0.00304763	0.00387967	2
LDHA	0.0014837	0.00488686	2
LCP1	0.013237	0.0085714	2
LBR	0.000710916	0.000265307	2
LARS	0.00019099	0.000559866	2
LAP3	0.000221304	0.000447848	2
KPNB1	0.000690134	0.00135015	2
KPNA2	0	0.000278855	2
KPNA1	0	9.09781e-05	2
KIF2A	8.95888e-05	7.56615e-05	2
KIAA0368	0	0.000113492	2
KIAA0020	0	0.000116557	2
ITGB1	0.000151708	0	2
IQGAP1	0.00231484	0.00151929	2
IMPDH2	0.00038309	0.00195039	2
IMPAD1	0	0.000197336	2
ILVBL	0	8.57667e-05	2
ILF2	0.000489174	0.000696634	2
IL4I1	0	0.000128968	2
IARS2	0	0.000220134	2
IARS	0.000223631	0.000667405	2
HSPA9	0.00129109	0.0025688	2
HSPA4	0.000514726	0.000960117	2
HSPA2	0	0.00198192	2
HSPA1A	0.00143983	0.00230018	2
HPRT1	0	0.000252408	2
HOOK3	0.00020432	0	2
HNRPF	0.00144661	0.00219003	2
HNRPA3	0.00190028	0.0012338	2
HMGN2	0.000411693	0	2
HMGCS1	0	0.00011002	2
HMGB2	0.00247512	0.000804078	2
HK2	0	0.000196754	2
HIST1H2AC	0.0186908	0.0122773	2
HIST1H1C	0.00984855	0.00302181	2
HDAC1	0.000150775	0	2
HBXIP	0.000149668	0	2
HAT1	0	0.000132328	2
H2AFZ	0.00998336	0.00523389	2
H1FX	0.000951108	0.000219977	2
GSPT1	0.000178815	0.000561507	2
GPI	0.000932545	0.00188194	2
GOT1	0.000125509	0.000299728	2
GNL2	0	9.46563e-05	2
GMPS	0.000266178	0.000655727	2
GEMIN4	0	0.000113492	2
GDI2	0.00161165	0	2
GBP2	0.00025742	0.000527006	2
G3BP1	0.000552457	0.00145271	2
FYN	0	0.000132487	2
FYB	0.000719589	0.000132328	2
FLOT2	0.000177542	0	2
FLOT1	0	0.000132328	2
FKBP4	0.000195947	0.00100697	2
FDPS	0	0.000229173	2
FASN	0.000154328	0	2
EXOSC10	0.000118982	0	2
EPRS	0.000632838	0.0015138	2
ENO1	0.0130381	0.0316467	2
EIF5B	0.000195593	0.000681698	2
EIF4E	0	9.44974e-05	2
EIF4A3	0.000318658	0.000563648	2
EIF2S3	0.000230346	0.000633173	2
EFTUD2	0.000507355	0.000733989	2
EEF1E1	0	0.000184851	2
DUT	0	0.000392688	2
DPYD	0.000150225	0	2
DOCK9	9.76304e-05	0	2
DOCK5	0	0.000166322	2
DNAJA1	0.000158568	0.000638865	2
DKFZP434B0335	8.95888e-05	0	2
DHFR	0	8.57667e-05	2
DEK	0.00079266	0.000439904	2
DDX52	0	0.000110067	2
DDX50	0	0.000213103	2
DDX18	0.000244961	0.000561499	2
DCTN2	0.000222182	0.000136577	2
DBR1	0	9.12309e-05	2
DARS	0.000212795	0.00047963	2
CYC1	0.000158794	0.000233287	2
CTPS	0	0.000250648	2
CSTF1	0	0.000142182	2
CSTB	0.00088839	0.00053338	2
CSNK2A2	0.000113472	0	2
CRKL	0.000492197	0.000238796	2
CPSF2	9.24965e-05	0	2
COX5A	0.000822008	0.000427269	2
CORO7	0.000722543	0.000430947	2
COPS4	0.000276762	0.00035698	2
COPB1	0.00025132	0.000457164	2
CNBP	0.000157438	0	2
CLPX	0	0.00011801	2
CIRH1A	0	0.000113333	2
CHMP5	0	9.12309e-05	2
CDC27	0	7.56615e-05	2
CD5	0.000352796	0.000168899	2
CCT7	0.000700183	0.00168869	2
CCT6A	0.000797083	0.00223438	2
CCT5	0.00067902	0.00165661	2
CCT4	0.00040592	0.000891915	2
CCT2	0.000934132	0.0025243	2
CAPZA2	0.000395917	0.000205239	2
CAPZA1	0.00134263	0.000774396	2
CAPN1	0.000739391	0.000375453	2
C9orf78	0.000125388	0	2
C3orf28	0.00016403	0	2
C2orf49	0	0.000116663	2
C20orf116	9.604e-05	0	2
C14orf156	0.000111884	0.000256015	2
C13orf8	7.60507e-05	0	2
C11orf54	0.00012248	0	2
BXDC1	0	0.000110881	2
BCAT2	0	9.46563e-05	2
ATP5A1	0.00240325	0.00273401	2
ATIC	0.00103552	0.00181183	2
ATAD2	0	9.44974e-05	2
ASNS	0	0.000367668	2
ARPC5L	0.000390906	0.000229378	2
ARPC3	0.000765935	0.000346448	2
ARPC1B	0.00101704	0.000570552	2
ARMET	0.000185927	0.000380915	2
ARFGAP1	0.000125751	0	2
ARF1	0.000260897	0.000415139	2
API5	0.00023477	0.000349036	2
APEX1	0.00112024	0.000756955	2
AP3D1	0	0.000139706	2
ANXA5	0.00106832	0.000542551	2
ANXA11	0.000706263	0.000472503	2
ANXA1	0.00497717	0.0021682	2
ANKZF1	0	0.000161322	2
ALDOA	0.00625149	0.00997122	2
AKR7A2	0.000290782	0.000113651	2
AK3L1	0	0.000151164	2
AK3	0.000184145	9.46563e-05	2
AHSA1	0.000133811	0.000278998	2
ACTR3	0.00181351	0.00128354	2
ACTN4	0.00306318	0.00194205	2
ACTG1	0.0401674	0.0297622	2
ACTB	0.0480573	0.0297622	2
AAAS	0	0.000173663	2
A2M	0	0.000116663	2
