# Supplementary material for: Genome-Wide Analysis of Immune Activation in Human T and B Cells Reveals Distinct Classes of Alternatively Spliced Genes
Source: PLoS One. 2009 Nov 19;4(11):e7906. doi: 10.1371/journal.pone.0007906 (PMC2775942; doi:10.1371/journal.pone.0007906)
Supplement: Table S8 — (0.01 MB XLS) [file pone.0007906.s010.xls]

## Sheet: P1019_Summary
Table 1 - All CYT Variables
Variables	1082	S1 and S2
	Worksheet	P1019 Cytometry Data
	Comparison	Activated vs. Control
	Subjects	9
P-value	[-log(P-values)]
P<0.0001	> 4	365
P<0.001	> 3	506
P<0.01	> 2	668
P<0.05	> 1.3	790
Variables	383	S1
	Worksheet	P1019 Cytometry Data
	Comparison	Activated vs. Control
	Subjects	9
P-value	[-log(P-values)]
Adj. P<0.05	> 1.3	125
P<0.0001	> 4	119
P<0.001	> 3	167
P<0.01	> 2	225
P<0.05	> 1.3	262
